# Supplementary material for: Nitric Oxide Production and Effects in Group B Streptococcus Chorioamnionitis
Source: Pathogens. 2022 Sep 28;11(10):1115. doi: 10.3390/pathogens11101115 (PMC9608865; doi:10.3390/pathogens11101115)
Supplement: Supplementary file 1 [file pathogens-11-01115-s001.zip]

Archive with 3 entries (3 files):
- pathogens-1910809-supplementary Figure S1.tiff
- Suppl1_DETA_RNA-Seq_GeneList.xlsx
- Suppl2_DETA_RNA-Seq_SharedUpDown.xlsx
