# Supplementary material for: Nitric Oxide Production and Effects in Group B Streptococcus Chorioamnionitis
Source: Pathogens. 2022 Sep 28;11(10):1115. doi: 10.3390/pathogens11101115 (PMC9608865; doi:10.3390/pathogens11101115)
Supplement: Supplementary file 1 [file pathogens-11-01115-s001.zip › Suppl1_DETA_RNA-Seq_GeneList.xlsx]

## Sheet: CNCTC 1084
index	old_locus_tag	new_locus_tag	start	end	strand	name	description	baseMean	log2FoldChange	lfcSE	stat	pvalue	padj	sig up or down in DETA
1	W903_0001	W903_RS00005	54	1463	plus	dnaA	chromosomal replication initiator protein DnaA	21162.3	0.255259	0.100386	2.54276	0.010998	0.0150221	ns
2	W903_0002	W903_RS00010	1618	2754	plus	dnaN	DNA polymerase III, beta subunit	32615.5	0.0684409	0.095547	0.716306	0.473802	0.511096	ns
3	W903_0003	W903_RS00015	2812	3705	plus	#N/A	diacylglycerol kinase catalytic domain protein	7512.18	2.05691	0.126459	16.2654	1.74e-59	2.67e-58	up
4	W903_0004	W903_RS00020	3715	3912	plus	#N/A	hypothetical protein	2394.02	1.89051	0.12344	15.3153	6.05e-53	7.35e-52	up
5	W903_0005	#N/A	4037	4177	plus	#N/A	helix-turn-helix family protein	1678.82	1.70224	0.155554	10.9431	7.17e-28	3.65e-27	up
6	W903_0006	W903_RS00030	4535	5650	plus	#N/A	50S ribosome-binding GTPase family protein	16868.6	0.913472	0.127295	7.176	7.18e-13	1.82e-12	ns
7	W903_0007	W903_RS00035	5734	6309	plus	pth	peptidyl-tRNA hydrolase	3151.95	0.568468	0.129539	4.3884	1.14e-05	1.97e-05	ns
8	W903_0008	W903_RS00040	6306	9803	plus	mfd	transcription-repair coupling factor	30035.8	0.425021	0.122746	3.46261	0.000534963	0.000814612	ns
9	W903_0009	W903_RS00045	10094	10366	plus	#N/A	S4 domain protein	3988.69	1.37285	0.112083	12.2485	1.71e-34	1.12e-33	up
10	W903_0010	W903_RS00050	10353	10724	plus	#N/A	septum formation initiator family protein	4614.67	1.50167	0.097366	15.423	1.15e-53	1.42e-52	up
11	W903_0011	W903_RS00055	10727	10861	plus	#N/A	hypothetical protein	1288.38	1.39463	0.124296	11.2202	3.25e-29	1.76e-28	up
12	W903_0012	W903_RS00060	10861	12147	plus	#N/A	D-alanyl-D-alanine carboxypeptidase family protein	21897.7	1.32956	0.104791	12.6877	6.92e-37	4.97e-36	up
13	W903_0013	W903_RS00065	12149	13423	plus	tilS	tRNA(Ile)-lysidine synthetase	14259.1	1.58342	0.100259	15.7933	3.46e-56	4.74e-55	up
14	W903_0014	W903_RS00070	13428	13970	plus	hpt	hypoxanthine phosphoribosyltransferase	27381.8	1.44191	0.106158	13.5826	5.08e-42	4.49e-41	up
15	W903_0015	W903_RS00075	13993	15969	plus	hflB	ATP-dependent metallopeptidase HflB family protein	130485	1.4893	0.0943134	15.791	3.59e-56	4.88e-55	up
16	W903_0016	W903_RS00080	16467	18003	plus	#N/A	#N/A	234510	2.4174	1.85979	1.29983	0.193661	0.224946	ns
17	W903_0017	W903_RS00085	18063	18135	plus	rRNA	#N/A	17.2335	0.218382	0.774676	0.2819	0.77802	0.797949	ns
18	W903_0018	W903_RS00090	18292	21192	plus	#N/A	#N/A	545871	3.58701	1.7387	2.06305	0.039108	0.0502572	up
19	W903_0019	W903_RS00095	21270	21383	plus	rRNA	#N/A	348.928	0.719697	0.266946	2.69604	0.00701699	0.00978068	ns
20	W903_0020	W903_RS00100	21386	21458	plus	rRNA	#N/A	30.1358	1.1025	0.608781	1.811	0.0701409	0.0871215	up
21	W903_0021	W903_RS00105	21461	21533	plus	rRNA	#N/A	7.69346	1.96253	1.21488	1.61542	0.10622	0.128344	ns
22	W903_0022	W903_RS00110	21536	21608	plus	rRNA	#N/A	20.7497	1.09463	0.723362	1.51325	0.130215	0.155406	ns
23	W903_0023	W903_RS00115	21618	21699	plus	#N/A	#N/A	8.81822	1.32078	1.12374	1.17535	0.239856	0.27347	ns
24	W903_0024	W903_RS00120	21710	21782	plus	rRNA	#N/A	63.8808	1.09774	0.416188	2.6376	0.00834953	0.0115435	up
25	W903_0025	W903_RS00125	21816	21887	plus	rRNA	#N/A	133.359	0.366232	0.352237	1.03973	0.298464	0.335978	ns
26	W903_0026	W903_RS00130	21896	21980	plus	rRNA	#N/A	53.2391	0.91994	0.461954	1.99141	0.0464357	0.0590421	ns
27	W903_0027	W903_RS00135	21992	22065	plus	#N/A	#N/A	6.55599	1.14657	1.22955	0.932511	0.351072	0.388558	ns
28	W903_0028	W903_RS00140	22073	22146	plus	rRNA	#N/A	32.5732	0.267831	0.569347	0.470418	0.638056	0.671603	ns
29	W903_0029	W903_RS00145	22298	23834	plus	#N/A	#N/A	234664	2.41047	1.85987	1.29605	0.19496	0.226069	ns
30	W903_0030	W903_RS00150	23894	23966	plus	rRNA	#N/A	12.6325	0.509758	1.01338	0.503028	0.614945	0.650294	ns
31	W903_0031	W903_RS00155	24123	27023	plus	#N/A	#N/A	545399	3.59518	1.73971	2.06654	0.0387773	0.0499263	up
32	W903_0032	W903_RS00160	27101	27214	plus	rRNA	#N/A	346.593	0.903678	0.287263	3.14582	0.0016562	0.00242261	ns
33	W903_0033	W903_RS00165	27217	27289	plus	#N/A	#N/A	31.4711	1.23367	0.64097	1.9247	0.0542675	0.0683195	up
34	W903_0034	W903_RS00170	27292	27364	plus	rRNA	#N/A	5.38333	0.995293	1.38656	0.717814	0.472872	0.510632	ns
35	W903_0035	W903_RS00175	27367	27439	plus	rRNA	#N/A	23.7065	1.23268	0.70976	1.73676	0.0824294	0.100851	ns
36	W903_0036	W903_RS00180	27449	27530	plus	rRNA	#N/A	7.92821	0.437537	1.14833	0.381019	0.703189	0.72963	ns
37	W903_0037	W903_RS00185	27541	27613	plus	rRNA	#N/A	71.247	1.07265	0.395951	2.70904	0.00674776	0.00942048	up
38	W903_0038	W903_RS00190	27647	27718	plus	rRNA	#N/A	144.528	0.332251	0.28456	1.16759	0.242971	0.276559	ns
39	W903_0039	W903_RS00195	27727	27811	plus	rRNA	#N/A	54.3981	0.870693	0.446331	1.95078	0.0510835	0.0645099	ns
40	W903_0040	W903_RS00200	27823	27896	plus	rRNA	#N/A	12.3546	1.39679	0.931444	1.49959	0.13372	0.159124	ns
41	W903_0041	W903_RS00205	27904	27977	plus	rRNA	#N/A	247.228	0.86516	0.276574	3.12813	0.00175924	0.00256781	ns
42	W903_0042	W903_RS00210	27993	28066	plus	rRNA	#N/A	128.39	0.382592	0.310647	1.2316	0.2181	0.250766	ns
43	W903_0043	W903_RS00215	28086	28159	plus	rRNA	#N/A	158.478	0.250654	0.337056	0.743658	0.457084	0.495943	ns
44	W903_0044	W903_RS00220	28175	28264	plus	rRNA	#N/A	257.323	0.723418	0.29109	2.4852	0.0129478	0.0176145	ns
45	W903_0045	W903_RS00225	28275	28348	plus	rRNA	#N/A	12.9952	0.15598	0.875173	0.178227	0.858545	0.871288	ns
46	W903_0046	W903_RS00230	28351	28423	plus	#N/A	#N/A	54.7951	1.21738	0.584539	2.08263	0.0372852	0.0481572	up
47	W903_0047	W903_RS00235	28443	28513	plus	#N/A	#N/A	91.1038	1.99619	0.499723	3.99459	6.48e-05	0.000105784	up
48	W903_0048	W903_RS00240	28548	28621	plus	rRNA	#N/A	37.2925	1.66144	0.766927	2.16636	0.0302836	0.0397168	up
49	W903_0049	W903_RS00245	28635	28722	plus	#N/A	#N/A	29.8315	1.94804	0.644363	3.0232	0.00250117	0.00360437	up
50	W903_0050	W903_RS00250	28958	30295	plus	#N/A	CHAP domain protein	176652	0.364993	0.0926989	3.9374	8.24e-05	0.00013326	ns
51	W903_0051	W903_RS00255	30419	31387	plus	prs	ribose-phosphate diphosphokinase family protein	69786.1	1.21897	0.0948003	12.8582	7.73e-38	5.91e-37	up
52	W903_0052	W903_RS00260	31495	32670	plus	#N/A	aminotransferase class-V family protein	38920	1.6663	0.0929621	17.9245	7.6e-72	1.51e-70	up
53	W903_0053	W903_RS00265	32660	33421	plus	recO	DNA repair protein RecO	27879.8	1.54292	0.0965567	15.9795	1.78e-57	2.55e-56	up
54	W903_0054	W903_RS00270	33484	34362	plus	#N/A	CAAX protease self-immunity family protein	622.113	-0.216119	0.16549	-1.30593	0.191575	0.223031	ns
55	W903_0055	W903_RS00275	34440	35432	plus	plsX	fatty acid/phospholipid synthesis protein PlsX	18113.9	1.53493	0.0896996	17.1119	1.21e-65	2.06e-64	up
56	W903_0056	W903_RS00280	35443	35682	plus	#N/A	phosphopantetheine attachment site family protein	5105.22	1.47161	0.110093	13.3669	9.44e-41	7.97e-40	up
57	W903_0057	W903_RS00285	35806	36510	plus	purC	phosphoribosylaminoimidazolesuccinocarboxamide synthase	2626.18	-0.978246	0.147597	-6.6278	3.41e-11	7.89e-11	ns
58	W903_0058	#N/A	36527	36640	plus	#N/A	phosphoribosylformylglycinamidine synthase domain protein	367.369	-0.901525	0.243679	-3.69964	0.000215902	0.000338611	ns
59	W903_0059	W903_RS00290	36633	40358	plus	#N/A	phosphoribosylformylglycinamidine synthase	44374.1	-0.405375	0.138926	-2.91792	0.00352376	0.00502832	ns
60	W903_0060	W903_RS00295	40398	40730	plus	#N/A	glycerophosphoryl diester phosphodiesterase family protein	6183.69	-0.450113	0.168442	-2.67222	0.00753521	0.0104744	ns
61	W903_0061	W903_RS00300	40880	42334	plus	purF	amidophosphoribosyltransferase	27831.2	-0.434945	0.167331	-2.59931	0.00934111	0.0128103	ns
62	W903_0062	W903_RS00305	42362	43384	plus	purM	phosphoribosylformylglycinamidine cyclo-ligase	16932.3	-0.274635	0.160985	-1.70597	0.0880142	0.107107	ns
63	W903_0063	W903_RS00310	43552	44100	plus	purN	phosphoribosylglycinamide formyltransferase	10428.2	-0.172085	0.144277	-1.19274	0.232973	0.266217	ns
64	W903_0064	W903_RS00315	44123	44875	plus	#N/A	acetyltransferase family protein	16726.9	-0.232526	0.145005	-1.60357	0.108809	0.131306	ns
65	W903_0065	W903_RS00320	44895	46442	plus	purH	phosphoribosylaminoimidazolecarboxamide formyltransferase/IMP cyclohydrolase	48328.4	0.119995	0.109499	1.09585	0.273144	0.309694	ns
66	W903_0066	W903_RS00325	46635	47534	plus	#N/A	peptidase M23 family protein	2614.14	1.97777	0.145146	13.6261	2.8e-42	2.51e-41	up
67	W903_0067	W903_RS00330	47681	48991	plus	#N/A	lysM domain protein	34853.2	0.855255	0.095934	8.91504	4.88e-19	1.61e-18	ns
68	W903_0068	W903_RS00335	49238	49936	plus	#N/A	putative N-acetylmannosamine-6-phosphate 2-epimerase	367.389	2.09712	0.195876	10.7063	9.51e-27	4.68e-26	up
69	W903_0069	W903_RS00340	49983	51299	plus	#N/A	bacterial extracellular solute-binding family protein	564.197	2.02067	0.175555	11.5102	1.17e-30	6.68e-30	up
70	W903_0070	W903_RS00345	51387	52274	plus	#N/A	binding--dependent transport system inner membrane component family protein	364.811	2.49267	0.235854	10.5687	4.16e-26	1.98e-25	up
71	W903_0071	W903_RS00350	52284	53114	plus	#N/A	binding--dependent transport system inner membrane component family protein	345.295	2.59353	0.248017	10.4571	1.36e-25	6.34e-25	up
72	W903_0072	W903_RS00355	53127	53570	plus	#N/A	hypothetical protein	114.311	2.49541	0.369688	6.75006	1.48e-11	3.47e-11	up
73	W903_0073	W903_RS00360	53590	54252	plus	#N/A	hypothetical protein	245.529	2.52219	0.295355	8.53951	1.35e-17	4.23e-17	up
74	W903_0074	W903_RS00365	54249	55166	plus	#N/A	dihydrodipicolinate synthetase family protein	339.222	2.55439	0.257759	9.90999	3.77e-23	1.54e-22	up
75	W903_0075	W903_RS00370	55183	56064	plus	#N/A	ROK family protein	413.563	2.15845	0.188481	11.4518	2.3e-30	1.29e-29	up
76	W903_0076	W903_RS00375	56072	57049	plus	axe1	xylan esterase 1	585.275	2.45678	0.182483	13.4631	2.58e-41	2.24e-40	up
77	W903_0078	W903_RS00385	58157	59419	plus	purD	phosphoribosylamine--glycine ligase	2990.85	-0.239483	0.125198	-1.91283	0.0557693	0.0701237	ns
78	W903_0079	W903_RS00390	60005	60493	plus	purE	phosphoribosylaminoimidazole carboxylase, catalytic subunit	1440.22	-0.15843	0.157035	-1.00888	0.31303	0.350635	ns
79	W903_0080	W903_RS00395	60480	61553	plus	purK	phosphoribosylaminoimidazole carboxylase, ATPase subunit	5970.34	-0.168233	0.156968	-1.07177	0.283825	0.320559	ns
80	W903_0081	W903_RS00400	61563	61820	plus	#N/A	putative phosphoribosylaminoimidazole carboxylase ATPase subunit	2345.33	0.0166675	0.163651	0.101848	0.918878	0.92641	ns
81	W903_0082	W903_RS00405	62038	63288	plus	#N/A	hypothetical protein	21203.3	0.430989	0.151734	2.84043	0.0045053	0.00636225	ns
82	W903_0083	W903_RS00410	63374	64672	plus	purB	adenylosuccinate lyase	22051.1	0.470632	0.126561	3.71861	0.000200319	0.000314654	ns
83	W903_0084	W903_RS00415	64825	65736	plus	#N/A	helix-turn-helix family protein	3430.15	-0.951287	0.108348	-8.77994	1.64e-18	5.33e-18	ns
84	W903_0085	W903_RS00420	66033	67031	plus	ruvB	holliday junction DNA helicase RuvB	10909.4	0.532671	0.105693	5.0398	4.66e-07	8.72e-07	ns
85	W903_0086	W903_RS00425	67183	67620	plus	#N/A	low molecular weight phosphotyrosine phosphatase family protein	8267.24	1.04429	0.0997843	10.4654	1.24e-25	5.83e-25	up
86	W903_0087	W903_RS00430	67627	68007	plus	#N/A	MORN repeat family protein	6322.77	0.98942	0.104416	9.47572	2.65e-21	9.96e-21	ns
87	W903_0088	W903_RS00435	68004	69782	plus	#N/A	acyltransferase family protein	56217.1	0.901284	0.0905193	9.95681	2.35e-23	9.81e-23	ns
88	W903_0089	W903_RS00440	70052	72694	plus	#N/A	aldehyde dehydrogenase family protein	84109.4	3.31923	0.0855462	38.8005	0	0	up
89	W903_0090	W903_RS00445	72873	73889	plus	#N/A	zinc-binding dehydrogenase family protein	5540.6	0.505493	0.104897	4.81893	1.44e-06	2.63e-06	ns
90	W903_0091	W903_RS00450	74009	75499	plus	thrC	threonine synthase	20188	1.63276	0.0909842	17.9455	5.2e-72	1.04e-70	up
91	W903_0092	W903_RS00455	75604	76884	plus	#N/A	MATE efflux family protein	12287.2	1.74853	0.0955815	18.2936	9.31e-75	2.02e-73	up
92	W903_0093	W903_RS00460	77090	77398	plus	rpsJ	ribosomal protein S10	31715.2	-0.1084	0.113769	-0.952811	0.340686	0.377882	ns
93	W903_0094	W903_RS00465	77503	78129	plus	rplC	50S ribosomal protein L3	84129.5	-0.119174	0.10406	-1.14524	0.252108	0.28648	ns
94	W903_0095	W903_RS00470	78153	78776	plus	rplD	50S ribosomal protein L4	66168.9	-0.0494256	0.105372	-0.469058	0.639028	0.67228	ns
95	W903_0096	W903_RS00475	78776	79072	plus	rplW	50S ribosomal protein L23	50952.7	-0.163778	0.103072	-1.58896	0.11207	0.134854	ns
96	W903_0097	W903_RS00480	79090	79923	plus	rplB	ribosomal protein L2	88530.9	-0.187113	0.105283	-1.77724	0.0755282	0.0928529	ns
97	W903_0098	W903_RS00485	80022	80300	plus	rpsS	ribosomal protein S19	53045.5	-0.26829	0.121486	-2.20841	0.0272155	0.0359005	ns
98	W903_0099	W903_RS00490	80316	80660	plus	rplV	ribosomal protein L22	59872.7	-0.259335	0.119188	-2.17585	0.0295662	0.0388259	ns
99	W903_0100	W903_RS00495	80673	81326	plus	rpsC	ribosomal protein S3	94578	-0.173022	0.1134	-1.52576	0.127069	0.151917	ns
100	W903_0101	W903_RS00500	81330	81743	plus	rplP	ribosomal protein L16	41874	-0.277572	0.113733	-2.44055	0.0146649	0.0198711	ns
101	W903_0102	W903_RS00505	81753	81959	plus	rpmC	ribosomal protein L29	43897.6	-0.249116	0.109331	-2.27854	0.0226943	0.0302098	ns
102	W903_0103	W903_RS00510	81985	82245	plus	rpsQ	30S ribosomal protein S17	48725.1	-0.31487	0.117925	-2.67008	0.00758323	0.010534	ns
103	W903_0104	W903_RS00515	82270	82638	plus	rplN	ribosomal protein L14	64119.4	-0.241681	0.116027	-2.08297	0.0372539	0.0481471	ns
104	W903_0105	W903_RS00520	82718	83023	plus	rplX	ribosomal protein L24	45875.8	-0.268825	0.121019	-2.22134	0.0263283	0.0348201	ns
105	W903_0106	W903_RS00525	83047	83589	plus	rplE	50S ribosomal protein L5	62311.7	-0.205876	0.124035	-1.65982	0.0969515	0.117423	ns
106	W903_0107	W903_RS00530	83607	83792	plus	rpsZ	30S ribosomal protein S14 type Z	27207.7	-0.223776	0.145395	-1.53908	0.123784	0.148337	ns
107	W903_0108	W903_RS00535	83947	84345	plus	rpsH	30S ribosomal protein S8	80698.7	-0.244624	0.131261	-1.86365	0.0623711	0.0779448	ns
108	W903_0109	W903_RS00540	84455	84991	plus	rplF	ribosomal protein L6	60037.7	-0.208336	0.128589	-1.62017	0.105195	0.127181	ns
109	W903_0110	W903_RS00545	85092	85448	plus	rplR	ribosomal protein L18	36092.8	-0.128921	0.147966	-0.871288	0.383597	0.421358	ns
110	W903_0111	W903_RS00550	85467	85961	plus	rpsE	ribosomal protein S5	57015.6	-0.281777	0.127391	-2.2119	0.0269735	0.0356043	ns
111	W903_0112	W903_RS00555	85976	86155	plus	rpmD	ribosomal protein L30	36222.4	-0.236426	0.158541	-1.49126	0.135892	0.16152	ns
112	W903_0113	W903_RS00560	86280	86720	plus	rplO	ribosomal protein L15	43178.4	-0.22119	0.12655	-1.74784	0.0804913	0.0985983	ns
113	W903_0114	W903_RS00565	86741	88045	plus	secY	preprotein translocase, SecY subunit	204337	-0.148365	0.119384	-1.24276	0.213957	0.24614	ns
114	W903_0115	W903_RS00570	88140	88778	plus	adk	adenylate kinase	23059.4	0.43799	0.0941247	4.6533	3.27e-06	5.8e-06	ns
115	W903_0116	W903_RS00575	88894	89112	plus	infA	translation initiation factor IF-1	53441.4	0.0050236	0.114071	0.0440392	0.964873	0.969145	ns
116	W903_0117	W903_RS10205	89138	89254	plus	rpmJ	ribosomal protein L36	11602.1	-0.0422487	0.0922282	-0.458089	0.646888	0.679499	ns
117	W903_0118	W903_RS00580	89272	89637	plus	rpsM	30S ribosomal protein S13	46251.4	0.179636	0.0984175	1.82524	0.0679648	0.0846244	ns
118	W903_0119	W903_RS00585	89655	90038	plus	rpsK	30S ribosomal protein S11	94601.2	0.392236	0.0995491	3.94013	8.14e-05	0.000131982	ns
119	W903_0120	W903_RS00590	90088	91026	plus	rpoA	DNA-directed RNA polymerase, alpha subunit	256931	0.361949	0.0910769	3.9741	7.06e-05	0.000115129	ns
120	W903_0121	W903_RS00595	91041	91427	plus	rplQ	ribosomal protein L17	60639.2	0.333483	0.0871535	3.82639	0.000130038	0.00020729	ns
121	W903_0122	W903_RS00600	92021	93557	plus	#N/A	#N/A	234545	2.41056	1.85929	1.2965	0.194804	0.226017	ns
122	W903_0123	W903_RS00605	93617	93689	plus	rRNA	#N/A	18.1632	0.807829	0.752699	1.07324	0.283162	0.320342	ns
123	W903_0124	W903_RS00610	93846	96746	plus	#N/A	#N/A	546546	3.58303	1.7403	2.05886	0.0395077	0.0507069	up
124	W903_0125	W903_RS00615	96824	96937	plus	rRNA	#N/A	339.288	0.991165	0.299583	3.30848	0.000938054	0.0014033	ns
125	W903_0126	W903_RS00620	96940	97012	plus	#N/A	#N/A	37.5684	1.20331	0.539835	2.22904	0.0258115	0.0342032	up
126	W903_0127	W903_RS00625	97015	97087	plus	rRNA	#N/A	3.83715	1.64015	1.89266	0.866586	0.386169	0.423955	ns
127	W903_0128	W903_RS00630	97090	97162	plus	rRNA	#N/A	21.2135	1.78498	0.724134	2.46498	0.0137021	0.0186159	up
128	W903_0129	W903_RS00635	97172	97253	plus	rRNA	#N/A	5.97241	1.76115	1.31307	1.34125	0.17984	0.210328	ns
129	W903_0130	W903_RS00640	97264	97336	plus	rRNA	#N/A	128.685	1.18738	0.374301	3.17225	0.00151265	0.00222378	up
130	W903_0131	W903_RS00645	97365	97441	plus	rRNA	#N/A	141.233	1.09078	0.371155	2.93888	0.00329399	0.00471361	up
131	W903_0132	W903_RS00650	97449	97520	plus	rRNA	#N/A	16.2389	1.14121	0.899426	1.26882	0.204505	0.236198	ns
132	W903_0134	W903_RS00660	97639	97712	plus	rRNA	#N/A	38.7951	1.15434	0.599438	1.9257	0.0541415	0.0682029	up
133	W903_0135	W903_RS00665	97715	97787	plus	rRNA	#N/A	48.4482	0.243617	0.468413	0.52009	0.603001	0.639983	ns
134	W903_0136	W903_RS00670	97799	97879	plus	rRNA	#N/A	73.8434	0.472962	0.391242	1.20887	0.226712	0.259499	ns
135	W903_0137	W903_RS00675	97886	97956	plus	rRNA	#N/A	116.058	0.048307	0.391177	0.123491	0.901718	0.911539	ns
136	W903_0140	W903_RS00685	98050	98121	plus	rRNA	#N/A	3.52388	-0.533205	1.71679	-0.310584	0.756117	0.777438	ns
137	W903_0141	W903_RS00690	98132	98215	plus	#N/A	#N/A	2.39195	1.34512	2.06021	0.652904	0.513818	0.551349	ns
138	W903_0142	W903_RS10745	98697	99062	plus	#N/A	putative lipoprotein BUG3	337.905	1.29136	0.208069	6.20638	5.42e-10	1.17e-09	up
139	W903_0143	W903_RS00700	99132	99335	plus	#N/A	hypothetical protein	198.258	1.06601	0.249003	4.28114	1.86e-05	3.15e-05	up
140	W903_0144	W903_RS00705	99552	99926	plus	#N/A	putative lipoprotein BUG3	1170.84	1.77284	0.130062	13.6307	2.63e-42	2.38e-41	up
141	W903_0145	W903_RS00710	100062	100262	plus	#N/A	hypothetical protein	620.173	1.53851	0.168799	9.11449	7.9e-20	2.74e-19	up
142	W903_0146	W903_RS00715	101052	101648	plus	#N/A	hypothetical protein	2274.57	1.18706	0.109162	10.8743	1.53e-27	7.65e-27	up
143	W903_0147	W903_RS00720	101822	102241	plus	#N/A	hypothetical protein	10787.3	1.31219	0.115393	11.3715	5.8e-30	3.21e-29	up
144	W903_0148	W903_RS00725	102441	102920	plus	#N/A	putative aTP-dependent endopeptidase clp proteolytic subunit clpP	293.468	2.22342	0.224713	9.89448	4.4e-23	1.79e-22	up
145	W903_0149	W903_RS00730	103042	103734	plus	#N/A	histidine phosphatase super family protein	3482.57	1.53602	0.119111	12.8957	4.76e-38	3.67e-37	up
146	W903_0150	W903_RS00735	103731	104483	plus	#N/A	D-alanyl-D-alanine carboxypeptidase family protein	6282.32	1.28249	0.113852	11.2645	1.96e-29	1.07e-28	up
147	W903_0151	W903_RS00740	104480	105055	plus	#N/A	mannosyl-glycoendo-beta-N-acetylglucosaminidase family protein	4489.11	1.19578	0.0990858	12.0681	1.56e-33	9.81e-33	up
148	W903_0152	W903_RS00745	105198	106232	plus	hrcA	heat-inducible transcription repressor HrcA	41442	2.57383	0.0881941	29.1836	3.13e-187	4.26e-185	up
149	W903_0153	W903_RS00750	106274	106807	plus	#N/A	grpE family protein	13297.7	2.33381	0.0976455	23.9008	3e-126	1.8e-124	up
150	W903_0154	W903_RS00755	106988	108817	plus	dnaK	chaperone protein DnaK	105239	1.7375	0.0904722	19.2048	3.37e-82	8.1e-81	up
151	W903_0155	W903_RS00760	108933	109283	plus	#N/A	hypothetical protein	8740.99	1.61959	0.0944487	17.1478	6.52e-66	1.13e-64	up
152	W903_0156	W903_RS00765	109536	110675	plus	dnaJ	chaperone protein DnaJ	11453.2	1.34169	0.107178	12.5183	5.93e-36	4.08e-35	up
153	W903_0157	W903_RS00770	110793	112040	plus	#N/A	bacterial regulatory s, gntR family protein	2771.98	1.56054	0.108645	14.3636	8.75e-47	8.94e-46	up
154	W903_0158	W903_RS00775	112111	112887	plus	truA	tRNA pseudouridine(38-40) synthase	6218.83	1.23582	0.12029	10.2737	9.26e-25	4.15e-24	up
155	W903_0159	W903_RS00780	112850	113608	plus	#N/A	pfkB carbohydrate kinase family protein	4163.53	0.997735	0.118815	8.39739	4.56e-17	1.4e-16	ns
156	W903_0160	W903_RS00785	113618	114082	plus	#N/A	ECF-type riboflavin transporter, S component family protein	1254.99	0.768923	0.147422	5.21579	1.83e-07	3.47e-07	ns
157	W903_0161	W903_RS00790	114079	114648	plus	#N/A	hypothetical protein	1415.74	0.901744	0.123736	7.28764	3.15e-13	8.18e-13	ns
158	W903_0163	W903_RS00800	115684	116967	plus	tig	trigger factor	123051	-0.0896041	0.132107	-0.678271	0.4976	0.535283	ns
159	W903_0164	W903_RS00805	117156	117740	plus	#N/A	putative DNA-directed RNA polymerase subunit delta	13438.6	0.754325	0.0922696	8.17523	2.95e-16	8.63e-16	ns
160	W903_0165	W903_RS00810	118013	119617	plus	pyrG	CTP synthase	28375.7	-0.213982	0.0989163	-2.16326	0.0305209	0.039951	ns
161	W903_0166	W903_RS00815	119726	120652	plus	#N/A	dienelactone hydrolase family protein	13671.5	0.314354	0.0990404	3.174	0.00150354	0.00221358	ns
162	W903_0167	W903_RS00820	120699	120784	plus	rRNA	#N/A	151.673	1.53315	0.286953	5.34285	9.15e-08	1.76e-07	up
163	W903_0168	W903_RS00825	120847	121293	plus	dut	dUTP diphosphatase family protein	2826.87	1.59232	0.116856	13.6264	2.79e-42	2.51e-41	up
164	W903_0169	W903_RS00830	121455	122819	plus	radA	DNA repair protein RadA	14536.8	1.56671	0.0975104	16.0671	4.34e-58	6.37e-57	up
165	W903_0170	W903_RS00835	122955	123452	plus	#N/A	carbonic anhydrase family protein	26333.2	0.44533	0.145853	3.05328	0.00226351	0.00327112	ns
166	W903_0171	W903_RS00840	123606	124925	plus	#N/A	NAD-dependent glycerol-3-phosphate dehydrogenase family protein	37433.9	2.84381	0.109589	25.9497	1.83e-148	1.7e-146	up
167	W903_0172	W903_RS00845	125134	126588	plus	gltX	glutamate--tRNA ligase	31478	0.265021	0.0909565	2.91371	0.00357158	0.00509299	ns
168	W903_0179	W903_RS00880	132531	133619	plus	#N/A	ftsX-like permease family protein	642.458	1.91684	0.160254	11.9613	5.67e-33	3.55e-32	up
169	W903_0180	W903_RS00885	133619	134305	plus	#N/A	ABC transporter family protein	319.316	2.05922	0.208927	9.8562	6.44e-23	2.61e-22	up
170	W903_0181	W903_RS00890	134336	135007	plus	#N/A	putative transcriptional activator CadC	3327.89	1.73263	0.103828	16.6875	1.62e-62	2.66e-61	up
171	W903_0182	W903_RS00895	135051	136070	plus	#N/A	HAMP domain protein	5766.4	1.23981	0.0967599	12.8133	1.38e-37	1.04e-36	up
172	W903_0183	W903_RS00900	136224	137414	plus	argG	argininosuccinate synthase	1048.19	1.34226	0.133439	10.059	8.38e-24	3.57e-23	up
173	W903_0184	W903_RS00905	137433	138821	plus	argH	argininosuccinate lyase	1554.18	1.26873	0.121266	10.4624	1.29e-25	6.01e-25	up
174	W903_0185	W903_RS00910	138962	139843	plus	fba	fructose-1,6-bisphosphate aldolase, class II	173088	0.274259	0.0851195	3.22205	0.00127277	0.00188197	ns
175	W903_0187	W903_RS00920	141084	141272	plus	rpmB	ribosomal protein L28	3040.88	0.336647	0.118134	2.8497	0.00437609	0.00619264	ns
176	W903_0188	W903_RS00925	141404	141769	plus	#N/A	asp23 family protein	15871.6	0.738094	0.0894195	8.25428	1.53e-16	4.58e-16	ns
177	W903_0189	W903_RS00930	141769	143433	plus	#N/A	DAK2 domain fusion YloV family protein	82309.7	0.584325	0.0903368	6.46829	9.91e-11	2.23e-10	ns
178	W903_0190	W903_RS00935	143581	144465	plus	#N/A	SPFH domain / Band 7 family protein	27717	2.3551	0.0966382	24.3703	3.54e-131	2.67e-129	up
179	W903_0195	W903_RS00960	148048	149931	plus	#N/A	hypothetical protein	10423.1	-0.0222968	0.094787	-0.235231	0.814029	0.83154	ns
180	W903_0196	W903_RS00965	149977	150816	plus	#N/A	bacitracin resistance BacA family protein	16733.1	0.71881	0.100607	7.14471	9.02e-13	2.26e-12	ns
181	W903_0197	W903_RS00970	150936	151691	plus	#N/A	negative regulator of genetic competence family protein	16342.4	1.28151	0.103324	12.4028	2.52e-35	1.68e-34	up
182	W903_0198	W903_RS00975	151693	152853	plus	#N/A	glycosyl transferase 4 family protein	30549.5	1.11333	0.110471	10.078	6.91e-24	2.95e-23	up
183	W903_0199	W903_RS00980	153018	153788	plus	sufC	feS assembly ATPase SufC	11026.7	1.06883	0.110842	9.64282	5.27e-22	2.05e-21	up
184	W903_0200	W903_RS00985	153825	155087	plus	sufD	feS assembly protein SufD	19200.3	1.04688	0.111512	9.38806	6.11e-21	2.25e-20	up
185	W903_0201	W903_RS00990	155089	156321	plus	sufS	cysteine desulfurase, SufS family protein	17880	0.910016	0.105004	8.66653	4.46e-18	1.42e-17	ns
186	W903_0202	W903_RS00995	156308	156751	plus	#N/A	SUF system FeS assembly protein, NifU family	7625.94	0.92932	0.115286	8.06099	7.57e-16	2.19e-15	ns
187	W903_0203	W903_RS01000	156851	158269	plus	sufB	feS assembly protein SufB	29783.9	0.829292	0.0920055	9.0135	2e-19	6.74e-19	ns
188	W903_0206	W903_RS01015	161158	162813	plus	#N/A	bacterial extracellular solute-binding s, 5 Middle family protein	104402	0.88152	0.120566	7.3115	2.64e-13	6.91e-13	ns
189	W903_0207	W903_RS01020	162932	163846	plus	#N/A	binding--dependent transport system inner membrane component family protein	20702.8	1.10472	0.119415	9.25111	2.22e-20	7.95e-20	up
190	W903_0208	W903_RS01025	163856	164887	plus	#N/A	N-terminal TM domain of oligopeptide transport permease C family protein	32889.2	1.05328	0.124249	8.47715	2.31e-17	7.18e-17	up
191	W903_0209	W903_RS01030	164900	165949	plus	#N/A	oligopeptide/dipeptide ABC transporter, ATP-binding , C-terminal domain protein	24396.3	0.946452	0.114917	8.23595	1.78e-16	5.28e-16	ns
192	W903_0210	W903_RS01035	165946	166878	plus	#N/A	ABC transporter family protein	31725.7	0.898916	0.106056	8.47582	2.33e-17	7.25e-17	ns
193	W903_0211	W903_RS01040	167284	168820	plus	#N/A	#N/A	234887	2.40534	1.85789	1.29466	0.195437	0.226494	ns
194	W903_0212	W903_RS01045	168880	168952	plus	rRNA	#N/A	15.9924	0.663404	0.8505	0.780016	0.435381	0.474412	ns
195	W903_0213	W903_RS01050	169109	172009	plus	#N/A	#N/A	531932	3.60074	1.73519	2.07513	0.0379747	0.0489857	up
196	W903_0214	W903_RS01055	172087	172200	plus	rRNA	#N/A	373.895	0.784287	0.366932	2.13742	0.0325638	0.0424077	ns
197	W903_0215	W903_RS01060	172205	172278	plus	#N/A	#N/A	4.88555	0.519855	1.5416	0.337217	0.735953	0.758998	ns
198	W903_0216	W903_RS01065	172418	173269	plus	ispE	4-(cytidine 5'-diphospho)-2-C-methyl-D-erythritol kinase	15726.8	1.21237	0.0912499	13.2862	2.78e-40	2.28e-39	up
199	W903_0217	W903_RS01070	173355	173798	plus	adcR	transcriptional repressor AdcR	12508.6	1.00447	0.0904289	11.1079	1.15e-28	6.11e-28	up
200	W903_0218	W903_RS01075	173801	174511	plus	#N/A	ABC transporter family protein	12078.2	0.94776	0.091958	10.3064	6.59e-25	2.98e-24	ns
201	W903_0219	W903_RS01080	174501	175313	plus	#N/A	fecCD transport family protein	15680.2	0.851759	0.0953334	8.93453	4.09e-19	1.36e-18	ns
202	W903_0222	W903_RS01095	178504	180801	plus	#N/A	penicillin binding transpeptidase domain protein	19004.2	0.556954	0.0915797	6.08164	1.19e-09	2.54e-09	ns
203	W903_0223	W903_RS01100	181325	184900	plus	rpoB	DNA-directed RNA polymerase, beta subunit	116588	0.39932	0.10179	3.92296	8.75e-05	0.000141191	ns
204	W903_0224	W903_RS01105	185044	188667	plus	rpoC	DNA-directed RNA polymerase, beta' subunit	140492	0.246073	0.110046	2.2361	0.0253451	0.0336287	ns
205	W903_0225	#N/A	188624	188758	plus	#N/A	glycerophosphoryl diester phosphodiesterase family protein	3.95114	1.77972	1.65713	1.07398	0.282832	0.320146	ns
206	W903_0226	W903_RS01110	188781	189146	plus	#N/A	hypothetical protein	3033.02	0.663561	0.140389	4.72657	2.28e-06	4.1e-06	ns
207	W903_0227	W903_RS01115	189318	190289	plus	#N/A	ATPase associated with various cellular activities family protein	496.562	2.105	0.175631	11.9854	4.24e-33	2.66e-32	up
208	W903_0228	W903_RS01120	190354	191226	plus	#N/A	type II secretion system (T2SS), F family protein	501.297	1.6662	0.216587	7.69297	1.44e-14	3.92e-14	up
209	W903_0229	W903_RS01125	191223	191552	plus	#N/A	prepilin-type N-terminal cleavage/methylation domain protein	136.444	1.58238	0.32424	4.88028	1.06e-06	1.94e-06	up
210	W903_0230	W903_RS01130	191602	191940	plus	#N/A	putative competence protein CglD	219.419	1.51615	0.238862	6.34739	2.19e-10	4.83e-10	up
211	W903_0231	W903_RS01135	191966	192211	plus	#N/A	type II secretory pathway pseudopilin family protein	167.785	1.43816	0.276048	5.20983	1.89e-07	3.58e-07	up
212	W903_0232	#N/A	192294	192626	plus	#N/A	putative comG operon protein 6	155.606	1.30517	0.273532	4.77156	1.83e-06	3.31e-06	up
213	W903_0233	W903_RS01145	192604	192975	plus	#N/A	putative competence protein ComGG	129.363	1.48318	0.332744	4.45741	8.3e-06	1.44e-05	up
214	W903_0234	W903_RS01150	193090	194064	plus	#N/A	N-6 DNA Methylase family protein	13632.8	0.238917	0.0977179	2.44496	0.0144867	0.0196427	ns
215	W903_0235	W903_RS01155	194096	195289	plus	ackA	acetate kinase	47491.3	0.381835	0.0980527	3.89418	9.85e-05	0.000158425	ns
216	W903_0236	#N/A	195478	195609	plus	#N/A	helix-turn-helix family protein	59.1326	1.70022	0.467684	3.63541	0.000277538	0.000431632	up
217	W903_0237	W903_RS10230	195603	195854	plus	#N/A	putative membrane protein	51.96	1.23528	0.472609	2.61375	0.00895555	0.0123146	up
218	W903_0238	W903_RS01165	195923	196588	plus	#N/A	CAAX protease self-immunity family protein	3318.76	0.268343	0.101796	2.63608	0.00838693	0.0115795	ns
219	W903_0242	W903_RS01185	199096	199380	plus	#N/A	hypothetical protein	740.861	1.08818	0.171898	6.33038	2.45e-10	5.39e-10	up
220	W903_0243	W903_RS01190	199377	199700	plus	#N/A	thioredoxin family protein	5058.1	0.926007	0.100593	9.20549	3.4e-20	1.21e-19	ns
221	W903_0244	W903_RS01195	199733	200359	plus	#N/A	putative tRNA binding domain protein	8310.48	0.829309	0.101631	8.15996	3.35e-16	9.78e-16	ns
222	W903_0246	W903_RS01205	201210	201605	plus	#N/A	single-stranded DNA-binding family protein	409.726	1.99668	0.18951	10.536	5.9e-26	2.79e-25	up
223	W903_0247	W903_RS01210	201729	202373	plus	#N/A	HAD hydrolase, IA, variant 1 family protein	3315.92	1.12321	0.115224	9.74812	1.88e-22	7.47e-22	up
224	W903_0248	W903_RS01215	202400	204145	plus	#N/A	histidine kinase-, DNA gyrase B-, and HSP90-like ATPase family protein	9904.13	1.21164	0.0961876	12.5966	2.2e-36	1.55e-35	up
225	W903_0249	W903_RS01220	204126	204866	plus	#N/A	response regulator	2618.42	1.30681	0.124558	10.4915	9.45e-26	4.45e-25	up
226	W903_0250	W903_RS01225	205036	205491	plus	#N/A	lrgA family protein	541.529	0.416506	0.1692	2.46162	0.0138311	0.0187786	ns
227	W903_0251	W903_RS01230	205493	206221	plus	lrgB	antiholin-like protein LrgB	590.254	0.426445	0.15628	2.72872	0.00635811	0.00889873	ns
228	W903_0252	W903_RS01235	206464	208092	plus	#N/A	bacterial extracellular solute-binding s, 5 Middle family protein	1267.19	0.777636	0.133289	5.83419	5.41e-09	1.11e-08	ns
229	W903_0253	W903_RS01240	208277	209182	plus	#N/A	binding--dependent transport system inner membrane component family protein	358.141	1.30621	0.201588	6.47961	9.2e-11	2.07e-10	up
230	W903_0254	W903_RS01245	209179	210000	plus	#N/A	binding--dependent transport system inner membrane component family protein	291.947	1.28241	0.213904	5.99525	2.03e-09	4.28e-09	up
231	W903_0255	W903_RS01250	210012	210815	plus	#N/A	ABC transporter family protein	338.779	1.21368	0.19597	6.19322	5.89e-10	1.27e-09	up
232	W903_0256	W903_RS01255	210799	211425	plus	#N/A	ABC transporter family protein	216.743	1.31796	0.24089	5.47123	4.47e-08	8.71e-08	up
233	W903_0257	W903_RS01260	211708	213738	plus	treP	PTS system, trehalose-specific IIBC component	3739.05	0.67873	0.10801	6.28395	3.3e-10	7.19e-10	ns
234	W903_0258	W903_RS01265	213960	215585	plus	treC	alpha,alpha-phosphotrehalase	1913.89	1.30202	0.114394	11.3819	5.15e-30	2.86e-29	up
235	W903_0259	W903_RS01270	215801	217837	plus	#N/A	PRD domain protein	2200.72	0.916544	0.110923	8.26292	1.42e-16	4.29e-16	ns
236	W903_0260	W903_RS01275	217840	218124	plus	#N/A	PTS system, Lactose/Cellobiose specific IIB subunit	84.859	1.66525	0.371552	4.48188	7.4e-06	1.29e-05	up
237	W903_0261	W903_RS01280	218149	219492	plus	#N/A	PTS system sugar-specific permease component family protein	910.532	1.67801	0.144708	11.5958	4.33e-31	2.55e-30	up
238	W903_0262	W903_RS01285	219495	220352	plus	#N/A	thiamine pyrophosphate enzyme, C-terminal TPP binding domain protein	753.584	1.47988	0.156677	9.44543	3.54e-21	1.32e-20	up
239	W903_0263	W903_RS01290	220349	221278	plus	#N/A	transketolase, pyrimidine binding domain protein	888.299	1.52107	0.149569	10.1697	2.71e-24	1.2e-23	up
240	W903_0264	W903_RS01295	221387	222646	plus	#N/A	oxidoreductase NAD-binding domain protein	65411	0.288767	0.102909	2.80605	0.00501528	0.00706289	ns
241	W903_0265	W903_RS01300	222734	223003	plus	rpsO	ribosomal protein S15	43603.2	-0.209895	0.11517	-1.82248	0.0683817	0.0850917	ns
242	W903_0266	W903_RS01305	223384	225513	plus	pnp	polyribonucleotide nucleotidyltransferase	15272.6	0.253689	0.143544	1.76733	0.0771727	0.0948174	ns
243	W903_0267	W903_RS01310	225515	226267	plus	#N/A	hypothetical protein	9786.46	0.196714	0.14926	1.31792	0.187529	0.218695	ns
244	W903_0268	W903_RS01315	226276	226860	plus	cysE	serine O-acetyltransferase	7677.66	0.143655	0.145929	0.98442	0.324909	0.362351	ns
245	W903_0269	W903_RS01320	226870	227052	plus	#N/A	putative membrane protein	1387.8	0.0747621	0.178836	0.418049	0.675911	0.70525	ns
246	W903_0270	W903_RS01325	227049	228392	plus	cysS	cysteine--tRNA ligase	13691.9	0.0661167	0.135056	0.48955	0.624453	0.658983	ns
247	W903_0271	W903_RS01330	228385	228771	plus	#N/A	ribonuclease III domain protein	1977.15	0.108674	0.144101	0.75415	0.450759	0.489862	ns
248	W903_0272	W903_RS01335	228880	229629	plus	#N/A	RNA 2'-O ribose methyltransferase substrate binding family protein	7733.33	0.392151	0.120502	3.2543	0.00113673	0.00168815	ns
249	W903_0273	W903_RS01340	229626	230144	plus	#N/A	yacP-like NYN domain protein	4559.3	0.279027	0.111414	2.50442	0.0122653	0.0167194	ns
250	W903_0274	W903_RS01345	230237	231097	plus	#N/A	EDD, DegV family domain protein	18373.4	0.257226	0.089103	2.88683	0.00389139	0.00552588	ns
251	W903_0275	#N/A	231200	231328	plus	#N/A	hypothetical protein	562.665	1.30862	0.167312	7.82144	5.22e-15	1.45e-14	up
252	W903_0276	#N/A	231443	231562	plus	#N/A	putative membrane protein	918.452	1.45636	0.139841	10.4144	2.13e-25	9.87e-25	up
253	W903_0277	W903_RS01350	231635	231757	plus	#N/A	helix-turn-helix family protein	765.211	1.5282	0.147193	10.3823	2.99e-25	1.37e-24	up
254	W903_0278	W903_RS01355	231979	232425	plus	rplM	ribosomal protein L13	188175	0.690479	0.0875001	7.89118	2.99e-15	8.4e-15	ns
255	W903_0279	W903_RS01360	232446	232838	plus	rpsI	30S ribosomal protein S9	60005.6	0.531768	0.0966323	5.503	3.73e-08	7.3e-08	ns
256	W903_0280	W903_RS01365	233296	233586	plus	#N/A	virulence factor esxA	2192.39	-0.458058	0.122156	-3.74977	0.000176998	0.000279529	ns
257	W903_0281	W903_RS01370	233760	234095	plus	#N/A	hypothetical protein	2704.88	-0.690108	0.139371	-4.95161	7.36e-07	1.36e-06	ns
258	W903_0282	#N/A	234095	235309	plus	#N/A	hypothetical protein	13788.4	-0.706373	0.105072	-6.72278	1.78e-11	4.17e-11	ns
259	W903_0283	W903_RS01385	235294	235680	plus	#N/A	hypothetical protein	3433.41	-0.968591	0.110003	-8.80509	1.31e-18	4.27e-18	ns
260	W903_0284	W903_RS01390	235714	235995	plus	#N/A	hypothetical protein	4352.3	-0.856906	0.103637	-8.26831	1.36e-16	4.1e-16	ns
261	W903_0285	#N/A	236582	236704	plus	#N/A	hypothetical protein	45.8572	0.346402	0.475097	0.729119	0.465929	0.503934	ns
262	W903_0286	W903_RS01405	236826	237686	plus	#N/A	transcriptional activator, Rgg/GadR/MutR family, C-terminal domain protein	1599.61	0.203699	0.119658	1.70235	0.0886904	0.107865	ns
263	W903_0287	W903_RS01410	237758	238939	plus	#N/A	major Facilitator Superfamily protein	1203.13	0.759426	0.131238	5.78663	7.18e-09	1.46e-08	ns
264	W903_0292	W903_RS01435	242789	244325	plus	#N/A	#N/A	233898	2.41243	1.85852	1.29804	0.194274	0.225531	ns
265	W903_0293	W903_RS01440	244385	244457	plus	rRNA	#N/A	14.6422	0.97464	0.984842	0.989642	0.322349	0.360086	ns
266	W903_0294	W903_RS01445	244614	247515	plus	#N/A	#N/A	476205	3.53211	1.71925	2.05445	0.039932	0.0511872	up
267	W903_0295	W903_RS01450	247593	247706	plus	rRNA	#N/A	198.728	0.632172	0.376843	1.67755	0.0934354	0.113366	ns
268	W903_0296	W903_RS01455	247709	247781	plus	#N/A	#N/A	16.807	0.249283	0.770865	0.323381	0.746407	0.769002	ns
269	W903_0297	W903_RS01460	247787	247857	plus	#N/A	#N/A	38.0549	1.40084	0.536612	2.61053	0.00904014	0.0124226	up
270	W903_0298	W903_RS01465	247894	247970	plus	rRNA	#N/A	129.16	0.940079	0.344494	2.72887	0.00635522	0.00889873	ns
271	W903_0299	W903_RS01470	247978	248049	plus	rRNA	#N/A	31.5783	1.28478	0.718378	1.78844	0.0737044	0.0909942	up
272	W903_0300	W903_RS01475	248063	248152	plus	rRNA	#N/A	76.1676	0.731302	0.447729	1.63336	0.102393	0.123867	ns
273	W903_0302	W903_RS01485	248239	248311	plus	rRNA	#N/A	46.3307	0.307619	0.4876	0.630884	0.528116	0.565799	ns
274	W903_0303	W903_RS01490	248323	248403	plus	rRNA	#N/A	196.239	0.570883	0.249871	2.28471	0.0223297	0.0297438	ns
275	W903_0304	W903_RS01495	248410	248480	plus	rRNA	#N/A	249.167	0.341526	0.248362	1.37511	0.169096	0.198559	ns
276	W903_0306	W903_RS01500	248495	248567	plus	rRNA	#N/A	64.544	0.483526	0.412928	1.17097	0.241612	0.275165	ns
277	W903_0307	W903_RS01505	248574	248645	plus	rRNA	#N/A	3.27062	-0.664785	1.73798	-0.382504	0.702088	0.729228	ns
278	W903_0308	W903_RS01510	248656	248739	plus	#N/A	#N/A	1.5667	0.370537	2.37901	0.155753	0.876228	0.886649	ns
279	W903_0309	W903_RS01515	248944	249504	plus	#N/A	acetyltransferase domain protein	3413.74	0.61713	0.109203	5.65121	1.59e-08	3.19e-08	ns
280	W903_0310	W903_RS01520	249805	250215	plus	#N/A	acetyltransferase family protein	2441.25	0.905278	0.120249	7.52837	5.14e-14	1.39e-13	ns
281	W903_0311	W903_RS01525	250205	250912	plus	#N/A	acetyltransferase domain protein	7747.15	0.638066	0.104925	6.08114	1.19e-09	2.54e-09	ns
282	W903_0315	W903_RS01540	252897	253058	plus	#N/A	putative lipoprotein	862.271	0.576346	0.146378	3.93737	8.24e-05	0.00013326	ns
283	W903_0321	W903_RS01570	257110	257817	plus	#N/A	hypothetical protein	15646.8	-1.17751	0.0942086	-12.499	7.56e-36	5.15e-35	down
284	W903_0322	W903_RS01575	258095	259243	plus	nagA	N-acetylglucosamine-6-phosphate deacetylase	10258.2	1.34836	0.0983271	13.713	8.49e-43	7.78e-42	up
285	W903_0323	W903_RS01580	259362	259904	plus	#N/A	isoprenylcysteine carboxyl methyltransferase family protein	24942.6	-2.46102	0.101344	-24.2839	2.9e-130	2.04e-128	down
286	W903_0324	W903_RS01585	260217	261131	plus	glyQ	glycine--tRNA ligase, alpha subunit	23256.4	-1.21933	0.0970458	-12.5645	3.31e-36	2.3e-35	down
287	W903_0325	W903_RS01590	261131	261772	plus	#N/A	NADPH-dependent FMN reductase family protein	16487.1	-1.32377	0.0994686	-13.3084	2.07e-40	1.72e-39	down
288	W903_0326	W903_RS01595	261776	263815	plus	glyS	glycine--tRNA ligase, beta subunit	52291.2	-1.23135	0.1041	-11.8285	2.78e-32	1.7e-31	down
289	W903_0327	W903_RS01600	263827	264084	plus	#N/A	hypothetical protein	1117.47	-1.40985	0.156907	-8.98528	2.58e-19	8.65e-19	down
290	W903_0328	W903_RS01605	264173	264436	plus	#N/A	hypothetical protein	292.475	-0.837362	0.307206	-2.72573	0.00641585	0.0089734	ns
291	W903_0329	W903_RS01610	264551	266059	plus	glpK	glycerol kinase	1830.32	-0.374144	0.171462	-2.18208	0.0291038	0.0382678	ns
292	W903_0330	W903_RS01615	266072	267901	plus	#N/A	FAD dependent oxidoreductase family protein	1909.81	0.29638	0.163565	1.812	0.0699866	0.0869827	ns
293	W903_0331	W903_RS01620	267913	268611	plus	#N/A	MIP channel s family protein	589.526	0.356697	0.193657	1.8419	0.0654895	0.081642	ns
294	W903_0332	W903_RS01625	268699	270036	plus	#N/A	pyridine nucleotide-disulfide oxidoreductase family protein	2838.2	0.586669	0.109933	5.3366	9.47e-08	1.81e-07	ns
295	W903_0333	W903_RS01630	270027	271457	plus	#N/A	mga helix-turn-helix domain protein	2257.42	0.606293	0.147694	4.10505	4.04e-05	6.72e-05	ns
296	W903_0334	W903_RS01635	271582	273567	plus	tkt	transketolase	35190	-0.578642	0.157457	-3.67491	0.000237934	0.000372307	ns
297	W903_0335	W903_RS01640	273779	274084	plus	#N/A	enterocin A Immunity family protein	2568.13	-0.318014	0.177849	-1.78811	0.0737584	0.0910058	ns
298	W903_0336	W903_RS01645	274104	274838	plus	#N/A	ABC transporter family protein	9281.83	-0.0650171	0.144465	-0.450054	0.652672	0.684518	ns
299	W903_0337	W903_RS01650	274842	276446	plus	#N/A	putative membrane protein	22612.9	0.00647191	0.129264	0.0500675	0.960069	0.964793	ns
300	W903_0339	W903_RS01660	278330	278983	plus	proB	glutamate 5-kinase	3675.93	0.760605	0.11097	6.85417	7.17e-12	1.71e-11	ns
301	W903_0340	W903_RS01665	278993	280246	plus	proA	glutamate-5-semialdehyde dehydrogenase	9641.12	0.546714	0.0927363	5.89536	3.74e-09	7.75e-09	ns
302	W903_0341	W903_RS01670	280380	281276	plus	rsmH	16S rRNA (cytosine(1402)-N(4))-methyltransferase	10908.5	0.506468	0.0942521	5.37355	7.72e-08	1.49e-07	ns
303	W903_0342	W903_RS01675	281291	281617	plus	ftsL	cell division protein FtsL	4048.59	0.213685	0.101882	2.09738	0.0359599	0.0465927	ns
304	W903_0343	W903_RS01680	281726	283879	plus	#N/A	penicillin binding transpeptidase domain protein	28128.7	0.0929587	0.0977101	0.951372	0.341416	0.378486	ns
305	W903_0344	W903_RS01685	283881	284891	plus	mraY	phospho-N-acetylmuramoyl-pentapeptide-transferase	11675.6	0.191564	0.0978224	1.95828	0.0501969	0.0635081	ns
306	W903_0345	W903_RS01690	284989	286332	plus	#N/A	helicase domain protein	19794.6	-0.227896	0.0885778	-2.57284	0.0100868	0.0137958	ns
307	W903_0346	W903_RS01695	286470	287282	plus	#N/A	bacterial extracellular solute-binding s, 3 family protein	17006.4	-0.321632	0.102353	-3.14237	0.00167586	0.00244961	ns
308	W903_0347	W903_RS01700	287377	288180	plus	#N/A	amino ABC transporter, permease , 3-TM region, His/Glu/Gln/Arg/opine family domain protein	28526	0.0751509	0.0985771	0.762356	0.445847	0.485299	ns
309	W903_0348	W903_RS01705	288180	288923	plus	#N/A	ABC transporter family protein	31062	0.113142	0.0864102	1.30936	0.190412	0.221803	ns
310	W903_0349	W903_RS01710	289045	289269	plus	#N/A	hypothetical protein	1187.18	0.936523	0.130899	7.15455	8.39e-13	2.11e-12	ns
311	W903_0350	W903_RS01715	289338	290252	plus	trxB	thioredoxin-disulfide reductase	10114.3	0.445438	0.100812	4.41849	9.94e-06	1.72e-05	ns
312	W903_0351	W903_RS01720	290408	291868	plus	#N/A	nicotinate phosphoribosyltransferase family protein	14210.7	-0.0358519	0.0939065	-0.381782	0.702623	0.729413	ns
313	W903_0352	W903_RS01725	291865	292686	plus	nadE	NAD+ synthetase	6269.59	-0.00714776	0.0934568	-0.076482	0.939036	0.944238	ns
314	W903_0353	W903_RS01730	292799	294133	plus	#N/A	papain cysteine protease family protein	11885.7	1.4028	0.0897408	15.6317	4.43e-55	5.72e-54	up
315	W903_0356	W903_RS01745	297086	297604	plus	#N/A	hypothetical protein	877.848	1.39039	0.175192	7.93638	2.08e-15	5.88e-15	up
316	W903_0357	W903_RS01750	297725	298057	plus	#N/A	divIVA domain protein	11594.7	0.231215	0.117046	1.97542	0.0482202	0.0611588	ns
317	W903_0358	W903_RS01755	298527	299681	plus	#N/A	hypothetical protein	11432.7	0.249108	0.113155	2.20147	0.0277028	0.0365197	ns
318	W903_0359	W903_RS01760	299694	301157	plus	#N/A	putative holliday junction-specific endonuclease	55629.1	0.107103	0.109873	0.974795	0.329662	0.36725	ns
319	W903_0361	W903_RS01770	302053	303660	plus	rny	ribonuclease Y	21451.8	-0.704081	0.100635	-6.99641	2.63e-12	6.36e-12	ns
320	W903_0362	W903_RS01775	303789	304685	plus	#N/A	ABC transporter family protein	1511.87	1.15333	0.123675	9.32549	1.1e-20	4.04e-20	up
321	W903_0363	W903_RS01780	304672	305412	plus	#N/A	ABC-2 type transporter family protein	834.573	0.908404	0.141975	6.39833	1.57e-10	3.5e-10	ns
322	W903_0364	#N/A	305799	306494	plus	#N/A	histidine kinase-, DNA gyrase B-, and HSP90-like ATPase family protein	2619.45	1.02979	0.119061	8.64925	5.18e-18	1.65e-17	up
323	W903_0365	W903_RS01790	306496	307086	plus	#N/A	bacterial regulatory s, luxR family protein	4276.88	1.25745	0.108034	11.6394	2.6e-31	1.54e-30	up
324	W903_0366	W903_RS01795	307136	307840	plus	#N/A	hypothetical protein	3837.18	1.25233	0.111948	11.1867	4.74e-29	2.57e-28	up
325	W903_0367	W903_RS01800	308007	308636	plus	gmk	guanylate kinase	15475	0.0499052	0.0974376	0.512176	0.608528	0.644844	ns
326	W903_0368	W903_RS01805	308659	308973	plus	rpoZ	DNA-directed RNA polymerase, omega subunit	5577.88	-0.409921	0.119617	-3.42693	0.000610443	0.000923352	ns
327	W903_0369	W903_RS01810	309047	311437	plus	priA	primosomal protein N'	8709.72	-0.0432106	0.14334	-0.301455	0.763067	0.783795	ns
328	W903_0370	W903_RS01815	311484	312419	plus	fmt	methionyl-tRNA formyltransferase	4060.64	0.0686629	0.146668	0.468153	0.639675	0.672614	ns
329	W903_0371	W903_RS01820	312409	313731	plus	sun	ribosomal RNA small subunit methyltransferase B	12339.5	0.0981669	0.120008	0.818005	0.413354	0.452099	ns
330	W903_0372	W903_RS01825	313769	314506	plus	#N/A	phosphatase 2C family protein	13358.3	0.000172226	0.100683	0.00171057	0.998635	0.998635	ns
331	W903_0373	W903_RS01830	314506	316461	plus	#N/A	phosphotransferase enzyme family protein	57642.2	0.00874859	0.0866787	0.100931	0.919605	0.92641	ns
332	W903_0374	W903_RS01835	316622	317317	plus	#N/A	hypothetical protein	2771.48	0.197735	0.111229	1.77773	0.075448	0.0928529	ns
333	W903_0375	W903_RS01840	317314	318333	plus	#N/A	histidine kinase-, DNA gyrase B-, and HSP90-like ATPase family protein	6204.83	-0.144237	0.0936114	-1.5408	0.123365	0.147922	ns
334	W903_0376	W903_RS01845	318326	318967	plus	#N/A	bacterial regulatory s, luxR family protein	3380.08	-0.355192	0.110152	-3.22456	0.00126167	0.00186691	ns
335	W903_0377	W903_RS01850	319009	320409	plus	#N/A	putative bifunctional phosphatase/peptidyl-prolyl cis-trans isomerase	19899	0.0442807	0.0875725	0.505646	0.613105	0.64902	ns
336	W903_0378	W903_RS01855	320411	320767	plus	#N/A	S1 RNA binding domain protein	3477.01	0.0513087	0.10717	0.47876	0.63211	0.666375	ns
337	W903_0380	W903_RS01865	321711	322466	plus	#N/A	deoR C terminal sensor domain protein	4558.79	0.326561	0.0970148	3.36609	0.000762405	0.00114895	ns
338	W903_0381	W903_RS01870	322585	323568	plus	#N/A	putative sugar-binding domain protein	5328.2	0.0988795	0.0959779	1.03023	0.302901	0.34041	ns
339	W903_0382	W903_RS01875	323772	324095	plus	#N/A	PTS system, Lactose/Cellobiose specific IIA subunit	96.6729	1.35548	0.37674	3.59791	0.000320783	0.000496242	up
340	W903_0383	W903_RS01880	324112	324432	plus	#N/A	PTS system, Lactose/Cellobiose specific IIB subunit	192.285	1.11305	0.269143	4.13554	3.54e-05	5.92e-05	up
341	W903_0384	W903_RS01885	324434	325735	plus	#N/A	PTS system, lactose/cellobiose IIC component family protein	884.131	0.914605	0.151366	6.04234	1.52e-09	3.22e-09	ns
342	W903_0385	W903_RS01890	325916	328372	plus	#N/A	glycyl radical enzyme, PFL2/glycerol dehydratase family protein	2633.19	0.446944	0.120946	3.69539	0.000219546	0.000344063	ns
343	W903_0386	W903_RS01895	328382	329050	plus	#N/A	transaldolase family protein	1067.73	0.278738	0.137941	2.02071	0.0433099	0.0552743	ns
344	W903_0387	W903_RS01900	329118	330206	plus	gldA	glycerol dehydrogenase	1127.47	0.559999	0.127837	4.38057	1.18e-05	2.04e-05	ns
345	W903_0390	W903_RS01915	332075	333364	plus	#N/A	helicase domain protein	658.835	1.79173	0.161481	11.0956	1.32e-28	6.93e-28	up
346	W903_0391	W903_RS01920	333493	334029	plus	#N/A	phosphoribosyl transferase domain protein	127.317	1.79985	0.313864	5.73449	9.78e-09	1.98e-08	up
347	W903_0392	W903_RS01925	334106	334660	plus	raiA	ribosomal subunit interface protein	11857.6	-0.437614	0.093282	-4.69131	2.71e-06	4.86e-06	ns
348	W903_0393	W903_RS01930	334991	336527	plus	#N/A	#N/A	198349	2.41607	1.85609	1.3017	0.193018	0.224455	ns
349	W903_0394	W903_RS01935	336587	336659	plus	rRNA	#N/A	15.3487	0.874533	0.884802	0.988394	0.32296	0.36057	ns
350	W903_0395	W903_RS01940	336816	339716	plus	#N/A	#N/A	545862	3.59248	1.73652	2.06878	0.0385669	0.0496868	up
351	W903_0396	W903_RS01945	339794	339907	plus	rRNA	#N/A	354.958	0.7378	0.367349	2.00845	0.0445959	0.0568444	ns
352	W903_0397	W903_RS01950	339912	339985	plus	rRNA	#N/A	4.14491	1.81737	1.60807	1.13015	0.258411	0.29348	ns
353	W903_0399	W903_RS01960	341677	342297	plus	#N/A	beta-phosphoglucomutase, putative	3683.99	0.289341	0.109273	2.64788	0.00809986	0.0112287	ns
354	W903_0400	W903_RS01965	342435	343226	plus	#N/A	enoyl-CoA hydratase/isomerase family protein	89781.7	-0.359554	0.11772	-3.05432	0.00225574	0.0032622	ns
355	W903_0401	W903_RS01970	343322	343756	plus	#N/A	iron dependent repressor, N-terminal DNA binding domain protein	67686	-0.799782	0.091235	-8.76618	1.85e-18	6.01e-18	ns
356	W903_0402	W903_RS01975	343756	344727	plus	fabH	3-oxoacyl-[acyl-carrier-] synthase III family protein	177791	-0.822674	0.0910118	-9.03921	1.58e-19	5.36e-19	ns
357	W903_0403	W903_RS01980	344785	345009	plus	#N/A	phosphopantetheine attachment site family protein	48370.7	-1.06713	0.111616	-9.56072	1.17e-21	4.51e-21	down
358	W903_0404	W903_RS01985	345163	346122	plus	#N/A	nitronate monooxygenase family protein	53018.6	-0.957591	0.165946	-5.7705	7.9e-09	1.61e-08	ns
359	W903_0405	W903_RS01990	346142	347068	plus	fabD	malonyl CoA-acyl carrier protein transacylase	62859.3	-0.947814	0.167743	-5.65041	1.6e-08	3.2e-08	ns
360	W903_0406	W903_RS01995	347077	347811	plus	fabG	3-oxoacyl-[acyl-carrier-protein] reductase	67615.7	-0.828769	0.168163	-4.92837	8.29e-07	1.53e-06	ns
361	W903_0407	W903_RS02000	347827	349059	plus	fabF	beta-ketoacyl-acyl-carrier-protein synthase II	84707.8	-0.667814	0.171529	-3.8933	9.89e-05	0.00015888	ns
362	W903_0408	W903_RS02005	349061	349561	plus	accB	acetyl-CoA carboxylase, biotin carboxyl carrier protein	38703.2	-0.654489	0.171156	-3.82393	0.000131343	0.000209206	ns
363	W903_0409	W903_RS02010	349558	349980	plus	fabZ	beta-hydroxyacyl-(acyl-carrier-protein) dehydratase FabZ	21901.6	-0.845432	0.185595	-4.55526	5.23e-06	9.16e-06	ns
364	W903_0410	W903_RS02015	350018	351388	plus	accC	acetyl-CoA carboxylase, biotin carboxylase subunit	98660.4	-0.575346	0.175443	-3.27938	0.00104034	0.0015529	ns
365	W903_0411	W903_RS02020	351397	352272	plus	accD	acetyl-CoA carboxylase, carboxyl transferase, beta subunit	57281.8	-0.615553	0.176691	-3.48378	0.000494377	0.000753934	ns
366	W903_0412	W903_RS02025	352277	353038	plus	accA	acetyl-CoA carboxylase, carboxyl transferase, alpha subunit	31858.7	-0.466775	0.175122	-2.66543	0.00768909	0.0106665	ns
367	W903_0413	W903_RS02030	353506	354138	plus	#N/A	glucose-6-phosphate 1-dehydrogenase family protein	2202.13	0.237158	0.133233	1.78003	0.075071	0.0924578	ns
368	W903_0415	W903_RS02040	355827	356819	plus	#N/A	acyltransferase family protein	5092.71	0.417676	0.147727	2.82735	0.00469347	0.00661884	ns
369	W903_0421	W903_RS02070	361323	361907	plus	#N/A	putative membrane protein	6753.19	0.445271	0.102528	4.34291	1.41e-05	2.4e-05	ns
370	W903_0422	W903_RS02075	361997	362608	plus	#N/A	hypothetical protein	14522.9	-0.614378	0.10649	-5.76934	7.96e-09	1.62e-08	ns
371	W903_0423	W903_RS02080	362711	364132	plus	#N/A	permease family protein	36313.4	-2.34629	0.100598	-23.3233	2.57e-120	1.28e-118	down
372	W903_0424	W903_RS02085	364281	364724	plus	#N/A	tRNA threonylcarbamoyl adenosine modification protein YjeE	1282.09	-0.160062	0.130346	-1.22797	0.219457	0.252042	ns
373	W903_0425	W903_RS02090	364717	365238	plus	#N/A	acetyltransferase family protein	3719.34	-0.356002	0.10369	-3.43333	0.000596213	0.000902495	ns
374	W903_0426	W903_RS02095	365247	366554	plus	brpA	biofilm regulatory protein A	14191.6	-0.535757	0.0969427	-5.52654	3.27e-08	6.41e-08	ns
375	W903_0429	W903_RS02110	367666	368169	plus	#N/A	hypothetical protein	18289.3	-3.21248	0.104536	-30.7308	2.21e-207	5.02e-205	down
376	W903_0430	W903_RS02115	368479	369222	plus	#N/A	ABC transporter family protein	3149.19	-0.387354	0.105777	-3.66201	0.000250247	0.000390677	ns
377	W903_0431	W903_RS02120	369206	370240	plus	#N/A	bacterial ABC transporter EcsB family protein	7258.68	-0.490939	0.0978736	-5.01605	5.27e-07	9.83e-07	ns
378	W903_0432	W903_RS02125	370298	371098	plus	#N/A	phosphotransferase enzyme family protein	11522.4	-0.171811	0.0895313	-1.919	0.0549839	0.0691787	ns
379	W903_0433	W903_RS02130	371088	371723	plus	trmB	tRNA (guanine-N(7)-)-methyltransferase	6383.74	-0.363164	0.0970236	-3.74304	0.000181804	0.000286453	ns
380	W903_0434	W903_RS02135	371767	371853	plus	#N/A	#N/A	31.0923	0.851207	0.626247	1.35922	0.174077	0.204056	ns
381	W903_0435	#N/A	372176	372439	plus	#N/A	hypothetical protein	287.111	2.10492	0.218095	9.65137	4.85e-22	1.89e-21	up
382	W903_0436	#N/A	372929	373042	plus	#N/A	glycerophosphoryl diester phosphodiesterase family protein	204.887	1.55803	0.246168	6.32915	2.47e-10	5.42e-10	up
383	W903_0437	#N/A	373292	373468	plus	#N/A	glycerophosphoryl diester phosphodiesterase family protein	358.232	1.79663	0.197734	9.08613	1.03e-19	3.53e-19	up
384	W903_0438	#N/A	373575	373739	plus	#N/A	hypothetical protein	232.768	1.83368	0.25414	7.21526	5.38e-13	1.38e-12	up
385	W903_0439	W903_RS02150	373741	374775	plus	#N/A	replication initiator A family protein	1320.26	1.91129	0.126655	15.0905	1.87e-51	2.21e-50	up
386	W903_0440	W903_RS02155	374769	375458	plus	#N/A	glycerophosphoryl diester phosphodiesterase family protein	759.957	1.90866	0.150628	12.6714	8.52e-37	6.11e-36	up
387	W903_0441	#N/A	375455	375595	plus	#N/A	glycerophosphoryl diester phosphodiesterase family protein	21.549	1.7244	0.720682	2.39274	0.0167233	0.0225703	up
388	W903_0442	W903_RS02160	375592	375789	plus	#N/A	helix-turn-helix family protein	274.024	1.6288	0.228068	7.14176	9.21e-13	2.31e-12	up
389	W903_0443	W903_RS02165	376172	376471	plus	#N/A	hypothetical protein	378.531	1.5659	0.201311	7.7785	7.34e-15	2.03e-14	up
390	W903_0444	W903_RS02170	376488	378752	plus	#N/A	LPXTG cell wall anchor domain protein	4069.23	1.49512	0.102967	14.5204	9e-48	9.68e-47	up
391	W903_0445	W903_RS02175	378772	379494	plus	#N/A	LPXTG cell wall anchor domain protein	1258.31	1.40651	0.1302	10.8027	3.34e-27	1.66e-26	up
392	W903_0446	W903_RS02180	379547	382369	plus	#N/A	putative cross-wall-targeting lipoprotein signal	8945.79	1.06136	0.130274	8.14711	3.73e-16	1.09e-15	up
393	W903_0447	W903_RS02185	382664	382891	plus	#N/A	putative membrane protein	464.811	0.908156	0.194425	4.67098	3e-06	5.34e-06	ns
394	W903_0448	W903_RS02190	382996	383577	plus	#N/A	hypothetical protein	9025.07	0.439614	0.13518	3.25205	0.00114575	0.00170031	ns
395	W903_0449	W903_RS02195	383628	384380	plus	#N/A	putative membrane protein	571.626	1.17621	0.163276	7.20382	5.85e-13	1.49e-12	up
396	W903_0450	W903_RS02200	384417	384713	plus	#N/A	glycerophosphoryl diester phosphodiesterase family protein	159.095	1.13029	0.291366	3.87929	0.000104763	0.000168049	up
397	W903_0451	W903_RS02205	384706	385164	plus	#N/A	hypothetical protein	308.497	2.00486	0.21649	9.26074	2.03e-20	7.3e-20	up
398	W903_0452	W903_RS02210	385226	385585	plus	#N/A	hypothetical protein	246.209	1.2984	0.238343	5.44763	5.1e-08	9.94e-08	up
399	W903_0453	W903_RS02215	385566	387926	plus	#N/A	AAA-like domain protein	2304.62	1.33406	0.11037	12.0872	1.23e-33	7.82e-33	up
400	W903_0454	W903_RS02220	387919	388512	plus	#N/A	hypothetical protein	490.444	1.33464	0.182564	7.31055	2.66e-13	6.95e-13	up
401	W903_0455	W903_RS02225	388536	388862	plus	#N/A	glycerophosphoryl diester phosphodiesterase family protein	321.602	1.6819	0.203652	8.25873	1.47e-16	4.43e-16	up
402	W903_0456	W903_RS02230	388897	391587	plus	#N/A	peptidase M23 family protein	2603.89	1.72514	0.107183	16.0954	2.75e-58	4.1e-57	up
403	W903_0457	W903_RS02235	391608	392213	plus	#N/A	putative prgL	380.036	1.65221	0.190399	8.67763	4.04e-18	1.29e-17	up
404	W903_0458	W903_RS02240	392233	392505	plus	#N/A	hypothetical protein	140.331	1.37323	0.299388	4.58678	4.5e-06	7.9e-06	up
405	W903_0459	W903_RS02245	392505	393290	plus	#N/A	hypothetical protein	693.562	1.85674	0.158336	11.7266	9.31e-32	5.59e-31	up
406	W903_0460	W903_RS02250	393312	393803	plus	#N/A	hypothetical protein	658.828	1.77895	0.154581	11.5082	1.2e-30	6.8e-30	up
407	W903_0461	W903_RS02255	393803	395848	plus	#N/A	type IV secretory system Conjugative DNA transfer family protein	1659.46	1.76769	0.125106	14.1296	2.5e-45	2.5e-44	up
408	W903_0462	W903_RS02260	395890	396255	plus	#N/A	glycerophosphoryl diester phosphodiesterase family protein	365.387	1.93663	0.194598	9.95195	2.47e-23	1.03e-22	up
409	W903_0463	W903_RS02265	396257	399496	plus	#N/A	hypothetical protein	1528.27	1.53645	0.120508	12.7498	3.13e-37	2.28e-36	up
410	W903_0464	W903_RS02270	399548	399847	plus	#N/A	glycerophosphoryl diester phosphodiesterase family protein	135.733	0.84983	0.294977	2.881	0.00396409	0.00562521	ns
411	W903_0465	W903_RS02275	400190	400750	plus	#N/A	glycerophosphoryl diester phosphodiesterase family protein	453.489	2.19562	0.186772	11.7556	6.61e-32	4e-31	up
412	W903_0466	W903_RS02280	400753	401127	plus	#N/A	bacterial mobilization family protein	168.73	1.98165	0.301148	6.58033	4.69e-11	1.08e-10	up
413	W903_0467	W903_RS02285	401099	402739	plus	#N/A	relaxase/mobilization nuclease domain protein	576.858	2.07827	0.167109	12.4366	1.65e-35	1.11e-34	up
414	W903_0469	W903_RS02290	402876	403283	plus	#N/A	hypothetical protein	633.403	0.525511	0.157139	3.34423	0.000825102	0.00123978	ns
415	W903_0470	W903_RS02295	403314	404597	plus	#N/A	hypothetical protein	2092.5	0.517807	0.113426	4.56514	4.99e-06	8.76e-06	ns
416	W903_0471	W903_RS02300	405192	405575	plus	rimP	ribosome maturation factor rimP	6839.7	0.220827	0.0985965	2.23971	0.02511	0.0333385	ns
417	W903_0472	W903_RS02305	405611	406762	plus	nusA	transcription termination factor NusA	25026.7	0.0486191	0.0934722	0.520145	0.602962	0.639983	ns
418	W903_0473	W903_RS02310	406784	407080	plus	#N/A	hypothetical protein	7927.02	-0.0424275	0.103215	-0.411058	0.68103	0.709884	ns
419	W903_0474	W903_RS02315	407073	407375	plus	#N/A	ribosomal L7Ae/L30e/S12e/Gadd45 family protein	6939.79	0.0332132	0.105063	0.316125	0.751907	0.774279	ns
420	W903_0475	W903_RS02320	407395	410178	plus	infB	translation initiation factor IF-2	61005.6	0.0885992	0.091764	0.965511	0.334289	0.372202	ns
421	W903_0476	W903_RS02325	410287	410637	plus	rbfA	ribosome-binding factor A	5484.25	0.265414	0.111446	2.38155	0.0172402	0.0232066	ns
422	W903_0478	W903_RS02335	411888	412304	plus	#N/A	copper transport repressor, CopY/TcrY family	1174.37	1.30158	0.134106	9.70559	2.85e-22	1.12e-21	up
423	W903_0479	W903_RS02340	412317	414551	plus	#N/A	copper-translocating P-type ATPase	8723.09	1.18164	0.106934	11.0502	2.19e-28	1.14e-27	up
424	W903_0480	W903_RS02345	414592	414798	plus	#N/A	heavy-metal-associated domain protein	313.523	0.779061	0.213918	3.64187	0.000270663	0.000421261	ns
425	W903_0481	W903_RS02350	414908	415522	plus	#N/A	hypothetical protein	1350.06	0.284964	0.140656	2.02596	0.0427688	0.054652	ns
426	W903_0482	W903_RS02355	415537	416349	plus	#N/A	HAD hydrolase, IIB family protein	4210.84	-0.00548147	0.1307	-0.0419394	0.966547	0.970349	ns
427	W903_0483	W903_RS02360	416462	419104	plus	polA	DNA polymerase I	32876.1	-0.121545	0.0866866	-1.40212	0.160878	0.189454	ns
428	W903_0484	W903_RS02365	419134	419574	plus	#N/A	coA binding domain protein	6041.01	-0.169875	0.101885	-1.66733	0.0954484	0.11574	ns
429	W903_0485	W903_RS02370	419656	420135	plus	#N/A	ferric uptake regulator family protein	11856.5	0.139274	0.101865	1.36724	0.171549	0.201208	ns
430	W903_0486	W903_RS02375	420287	421852	plus	#N/A	LPXTG cell wall anchor domain protein	1675.16	0.629528	0.116267	5.41448	6.15e-08	1.19e-07	ns
431	W903_0487	W903_RS02380	421965	422651	plus	#N/A	putative transcriptional activator CadC	4072.75	-0.0993192	0.113338	-0.876313	0.38086	0.418577	ns
432	W903_0488	W903_RS02385	422653	423690	plus	#N/A	HAMP domain protein	5134.21	-0.202747	0.113272	-1.78991	0.0734684	0.0907577	ns
433	W903_0490	W903_RS02395	424631	425773	plus	tgt	queuine tRNA-ribosyltransferase	9006.52	-0.213424	0.0978042	-2.18215	0.0290981	0.0382678	ns
434	W903_0491	#N/A	425748	425870	plus	#N/A	glycerophosphoryl diester phosphodiesterase family protein	8.08253	0.277266	1.18243	0.234487	0.814607	0.831713	ns
435	W903_0492	W903_RS02400	425882	426190	plus	#N/A	CHY zinc finger family protein	361.267	1.34204	0.228788	5.86586	4.47e-09	9.23e-09	up
436	W903_0493	W903_RS02405	426197	426736	plus	#N/A	biotin transporter BioY	435.968	1.12107	0.199794	5.61115	2.01e-08	4.01e-08	up
437	W903_0494	W903_RS02410	426875	427651	plus	#N/A	metallo-beta-lactamase superfamily protein	7013.74	0.963595	0.10577	9.11026	8.22e-20	2.84e-19	ns
438	W903_0495	W903_RS02415	427651	428157	plus	#N/A	cytidine and deoxycytidylate deaminase zinc-binding region family protein	1835.61	0.878334	0.121198	7.24713	4.26e-13	1.1e-12	ns
439	W903_0496	#N/A	428259	428393	plus	#N/A	glycerophosphoryl diester phosphodiesterase family protein	1760.64	-0.207479	0.16165	-1.28351	0.199315	0.230596	ns
440	W903_0497	W903_RS02425	428429	429778	plus	#N/A	phosphoglucose isomerase family protein	103184	-0.399566	0.103338	-3.86661	0.000110359	0.000176471	ns
441	W903_0498	W903_RS02430	430100	430627	plus	#N/A	5-formyltetrahydrofolate cyclo-ligase	1350.92	0.408414	0.12925	3.15988	0.00157833	0.00231534	ns
442	W903_0499	W903_RS02435	430618	431295	plus	#N/A	rhomboid family protein	2045.32	0.0538995	0.114462	0.470894	0.637716	0.671592	ns
443	W903_0500	W903_RS02440	431427	432470	plus	#N/A	basic membrane family protein	4719.63	-0.198521	0.104515	-1.89945	0.0575049	0.0722172	ns
444	W903_0503	W903_RS02455	434683	435012	plus	rnpA	ribonuclease P protein component	2604.41	-0.820276	0.122297	-6.70722	1.98e-11	4.63e-11	ns
445	W903_0504	W903_RS02460	435025	435840	plus	#N/A	membrane insertase, YidC/Oxa1 family domain protein	9620.43	-0.9885	0.0976957	-10.1182	4.59e-24	1.99e-23	ns
446	W903_0505	W903_RS02465	435848	436669	plus	#N/A	KH domain protein	15166.9	-1.17079	0.0898154	-13.0355	7.68e-39	6.08e-38	down
447	W903_0506	W903_RS02470	437018	438554	plus	#N/A	#N/A	234452	2.41703	1.85841	1.30059	0.193397	0.224768	ns
448	W903_0507	W903_RS02475	438614	438686	plus	rRNA	#N/A	12.7944	0.545649	0.917772	0.594537	0.552153	0.590146	ns
449	W903_0508	W903_RS02480	438843	441741	plus	#N/A	#N/A	447556	3.50833	1.70646	2.05592	0.0397905	0.0510378	up
450	W903_0509	W903_RS02485	441819	441932	plus	rRNA	#N/A	189.996	0.541315	0.395475	1.36877	0.171071	0.200762	ns
451	W903_0510	W903_RS02490	441935	442007	plus	rRNA	#N/A	17.2995	-0.150815	0.764138	-0.197367	0.843541	0.857824	ns
452	W903_0511	W903_RS02495	442013	442083	plus	rRNA	#N/A	37.0797	0.823275	0.56509	1.45689	0.145146	0.172219	ns
453	W903_0512	W903_RS02500	442120	442196	plus	rRNA	#N/A	44.9362	0.101994	0.544167	0.18743	0.851323	0.865307	ns
454	W903_0513	W903_RS02505	442204	442275	plus	#N/A	#N/A	0.331695	1.9223	4.96804	0.386934	0.698805	0.726188	ns
455	W903_0516	W903_RS02520	443882	445237	plus	#N/A	23S rRNA (uracil-5-)-methyltransferase RumA	5102.79	0.073146	0.0995275	0.734933	0.46238	0.500892	ns
456	W903_0517	W903_RS02525	445506	446270	plus	#N/A	phosphorylase superfamily protein	4243.93	-0.132973	0.122715	-1.08359	0.278545	0.315643	ns
457	W903_0518	W903_RS02530	446304	446747	plus	#N/A	acetyltransferase family protein	4877.96	-0.185164	0.102614	-1.80447	0.0711577	0.0882771	ns
458	W903_0519	W903_RS02535	446920	450621	plus	scpA	C5a peptidase	19849.7	-1.91764	0.122362	-15.6718	2.36e-55	3.1e-54	down
459	W903_0520	W903_RS02540	450831	451739	plus	#N/A	glycosyl transferase 2 family protein	5671.84	-0.896586	0.0981819	-9.13189	6.73e-20	2.35e-19	ns
460	W903_0521	W903_RS02545	452293	453303	plus	nrdF	ribonucleoside-diphosphate reductase subunit beta	1114.96	0.626451	0.135902	4.60958	4.03e-06	7.1e-06	ns
461	W903_0522	W903_RS02550	453304	453717	plus	#N/A	nrdI protein	657.99	0.60126	0.155025	3.87847	0.000105114	0.00016848	ns
462	W903_0523	W903_RS02555	453719	455887	plus	#N/A	ribonucleoside-diphosphate reductase, alpha subunit	4046.53	0.511349	0.120611	4.23967	2.24e-05	3.79e-05	ns
463	W903_0524	W903_RS02560	455950	459117	plus	#N/A	leucine rich repeats family protein	8026	0.224413	0.113759	1.97271	0.0485286	0.0615117	ns
464	W903_0525	W903_RS02565	459130	459519	plus	#N/A	pyridoxamine 5'-phosphate oxidase family protein	707.65	-0.128233	0.16281	-0.787621	0.430918	0.4698	ns
465	W903_0534	W903_RS02610	464896	465420	plus	#N/A	bacterial regulatory s, tetR family protein	658.79	0.0480697	0.165404	0.29062	0.771342	0.791497	ns
466	W903_0536	W903_RS02615	465826	466032	plus	#N/A	putative membrane protein	132.93	0.208947	0.288438	0.724409	0.468815	0.506529	ns
467	W903_0537	W903_RS02620	466129	466350	plus	#N/A	hypothetical protein	14.5872	0.743055	0.838557	0.886112	0.375557	0.413459	ns
468	W903_0542	W903_RS02645	468213	470273	plus	#N/A	deoR-like helix-turn-helix domain protein	834.782	1.09425	0.156839	6.97692	3.02e-12	7.28e-12	up
469	W903_0543	W903_RS02650	470382	470837	plus	#N/A	phosphoenolpyruvate-dependent sugar phosphotransferase system, EIIA 2 family protein	271.81	0.398694	0.211048	1.88911	0.0588768	0.0738492	ns
470	W903_0544	W903_RS02655	470856	471134	plus	#N/A	PTS system, Lactose/Cellobiose specific IIB subunit	159.628	0.935094	0.286005	3.2695	0.00107737	0.00160466	ns
471	W903_0545	W903_RS02660	471146	472483	plus	#N/A	PTS system sugar-specific permease component family protein	377.485	1.18766	0.19216	6.18055	6.39e-10	1.38e-09	up
472	W903_0546	W903_RS02665	472506	473336	plus	#N/A	class II Aldolase and Adducin N-terminal domain protein	347.317	1.39754	0.207332	6.74059	1.58e-11	3.7e-11	up
473	W903_0547	W903_RS02670	473471	473935	plus	#N/A	phosphoenolpyruvate-dependent sugar phosphotransferase system, EIIA 2 family protein	285.701	-0.359963	0.208392	-1.72734	0.0841073	0.102536	ns
474	W903_0548	W903_RS02675	473948	475279	plus	#N/A	PTS system sugar-specific permease component family protein	487.435	0.583462	0.171649	3.39915	0.000675949	0.00102168	ns
475	W903_0549	W903_RS02680	475281	475565	plus	#N/A	PTS system, Lactose/Cellobiose specific IIB subunit	162.862	1.06772	0.272079	3.92429	8.7e-05	0.000140526	up
476	W903_0553	W903_RS02695	478280	479170	plus	#N/A	binding--dependent transport system inner membrane component family protein	212.259	1.72773	0.248421	6.95485	3.53e-12	8.49e-12	up
477	W903_0554	W903_RS02700	479184	480017	plus	#N/A	binding--dependent transport system inner membrane component family protein	278.265	1.53689	0.215824	7.12104	1.07e-12	2.67e-12	up
478	W903_0555	W903_RS02705	480027	482228	plus	#N/A	glycosyl hydrolases 31 family protein	837.977	1.47979	0.146683	10.0883	6.22e-24	2.67e-23	up
479	W903_0556	W903_RS02710	482318	483490	plus	galK	galactokinase	419.689	1.17185	0.193083	6.06917	1.29e-09	2.73e-09	up
480	W903_0557	W903_RS02715	483500	484984	plus	galT	galactose-1-phosphate uridylyltransferase	584.495	1.11771	0.166996	6.69303	2.19e-11	5.09e-11	up
481	W903_0558	W903_RS02720	484986	485981	plus	#N/A	UDP-glucose 4-epimerase GalE	409.992	0.832479	0.179776	4.63065	3.65e-06	6.44e-06	ns
482	W903_0559	W903_RS02725	486107	487108	plus	#N/A	aldose 1-epimerase family protein	473.537	0.993783	0.179651	5.53173	3.17e-08	6.23e-08	ns
483	W903_0560	W903_RS02730	487299	487553	plus	#N/A	hypothetical protein	800.23	0.0634989	0.152056	0.417602	0.676238	0.70525	ns
484	W903_0561	W903_RS02735	487662	487973	plus	#N/A	hypothetical protein	3386.26	-0.509904	0.107601	-4.73883	2.15e-06	3.87e-06	ns
485	W903_0562	W903_RS02740	488241	488810	plus	#N/A	acetyltransferase family protein	3350.38	-1.03944	0.131831	-7.88463	3.15e-15	8.84e-15	down
486	W903_0563	W903_RS02745	488908	489492	plus	#N/A	acetyltransferase family protein	2603.18	-0.805596	0.136828	-5.88764	3.92e-09	8.11e-09	ns
487	W903_0564	W903_RS02750	489489	490055	plus	#N/A	AAA domain protein	2708.56	-1.09138	0.166448	-6.55688	5.49e-11	1.25e-10	down
488	W903_0565	W903_RS02755	490055	492706	plus	valS	valine--tRNA ligase	21085.9	-1.17405	0.134557	-8.72528	2.66e-18	8.58e-18	down
489	W903_0566	W903_RS02760	492787	493767	plus	#N/A	glycerophosphoryl diester phosphodiesterase family protein	1400.07	-0.00349046	0.124985	-0.027927	0.97772	0.98012	ns
490	W903_0567	W903_RS02765	493775	494299	plus	#N/A	putative membrane protein	739.687	0.0905918	0.147549	0.613978	0.53923	0.576798	ns
491	W903_0568	#N/A	494667	494822	plus	#N/A	hypothetical protein	316.858	-0.0904399	0.212656	-0.425287	0.670628	0.701189	ns
492	W903_0569	#N/A	494842	495009	plus	#N/A	glycerophosphoryl diester phosphodiesterase family protein	148.238	-0.189825	0.277835	-0.683229	0.494462	0.532538	ns
493	W903_0570	W903_RS02770	495107	496066	plus	#N/A	oxidoreductase , NAD-binding Rossmann fold family protein	15246.5	0.410675	0.102703	3.99864	6.37e-05	0.000104071	ns
494	W903_0571	W903_RS02775	496227	497129	plus	#N/A	corA-like Mg2+ transporter family protein	8099	0.58398	0.127197	4.59115	4.41e-06	7.75e-06	ns
495	W903_0572	W903_RS02780	497290	498354	plus	#N/A	hypothetical protein	1779.66	0.680428	0.120417	5.65058	1.6e-08	3.19e-08	ns
496	W903_0573	W903_RS02785	498470	499462	plus	asnA	aspartate--ammonia ligase	7413.04	0.081403	0.0960515	0.847493	0.39672	0.434838	ns
497	W903_0575	W903_RS02795	500087	500626	plus	#N/A	RNA methyltransferase, RsmD family	11107.9	0.159076	0.0917784	1.73327	0.0830484	0.101366	ns
498	W903_0576	W903_RS02800	500638	500928	plus	#N/A	putative membrane protein	5362.19	0.121227	0.0956331	1.26762	0.204934	0.236426	ns
499	W903_0577	W903_RS02805	500925	501410	plus	coaD	pantetheine-phosphate adenylyltransferase	6057.17	-0.0377801	0.105372	-0.358542	0.719938	0.744361	ns
500	W903_0578	W903_RS02810	501400	502473	plus	#N/A	lon protease (S16) C-terminal proteolytic domain protein	15843.8	-0.0937848	0.0974156	-0.962729	0.335684	0.373348	ns
501	W903_0579	W903_RS02815	502671	503882	plus	#N/A	5'-nucleotidase, C-terminal domain protein	2692.4	0.232497	0.111735	2.08079	0.0374529	0.0483432	ns
502	W903_0580	W903_RS02820	503952	504530	plus	#N/A	hypothetical protein	5083.55	-0.599415	0.10307	-5.8156	6.04e-09	1.24e-08	ns
503	W903_0581	W903_RS02825	504581	505687	plus	rlmN	23S rRNA methyltransferase	8280.29	-0.78032	0.0978303	-7.97626	1.51e-15	4.31e-15	ns
504	W903_0582	W903_RS02830	505687	506202	plus	#N/A	vanZ like family protein	2608.53	-0.629855	0.105864	-5.94969	2.69e-09	5.62e-09	ns
505	W903_0583	W903_RS02835	506387	508132	plus	#N/A	ABC transporter family protein	4989.27	-0.267484	0.0992858	-2.69408	0.00705839	0.00983167	ns
506	W903_0584	W903_RS02840	508122	509861	plus	#N/A	ABC transporter family protein	5576.74	-0.168652	0.094701	-1.78089	0.0749308	0.0923407	ns
507	W903_0585	W903_RS02845	509989	510555	plus	#N/A	glutamine amidotransferase of anthranilate synthase/aminodeoxychorismate synthase family protein	755.761	-0.0508728	0.149337	-0.340657	0.733362	0.756708	ns
508	W903_0588	W903_RS02860	512279	512794	plus	#N/A	hypothetical protein	110.319	1.43093	0.337959	4.23404	2.3e-05	3.88e-05	up
509	W903_0589	W903_RS02865	512784	513899	plus	#N/A	acetyl-CoA C-acetyltransferase family protein	303.777	1.22793	0.203643	6.02984	1.64e-09	3.48e-09	up
510	W903_0590	W903_RS02870	513892	515121	plus	#N/A	AMP-binding enzyme family protein	492.598	0.941813	0.169303	5.56287	2.65e-08	5.23e-08	ns
511	W903_0591	W903_RS02875	515234	515866	plus	nth	endonuclease III	1105.73	0.355305	0.131432	2.70334	0.00686456	0.00957475	ns
512	W903_0593	W903_RS02885	516417	516626	plus	#N/A	hypothetical protein	431.625	-0.507848	0.269974	-1.8811	0.0599578	0.0751588	ns
513	W903_0594	W903_RS02890	516623	517591	plus	#N/A	ROK family protein	10654.6	-0.678354	0.100344	-6.76028	1.38e-11	3.24e-11	ns
514	W903_0595	W903_RS02895	517603	517983	plus	#N/A	rhodanese-like domain protein	4040.45	-0.609888	0.102637	-5.94216	2.81e-09	5.86e-09	ns
515	W903_0596	W903_RS02900	518215	520056	plus	typA	GTP-binding protein TypA/BipA	91294	-1.04857	0.0952822	-11.0049	3.62e-28	1.87e-27	down
516	W903_0597	W903_RS02905	520101	520346	plus	#N/A	hypothetical protein	2924.4	-1.10787	0.110427	-10.0326	1.1e-23	4.64e-23	down
517	W903_0598	W903_RS02910	520476	521831	plus	murD	UDP-N-acetylmuramoylalanine--D-glutamate ligase	6097.37	-0.490618	0.103855	-4.72407	2.31e-06	4.15e-06	ns
518	W903_0599	W903_RS02915	521834	522910	plus	#N/A	glycosyltransferase family 28 C-terminal domain protein	9436.47	-0.516629	0.0926375	-5.57689	2.45e-08	4.84e-08	ns
519	W903_0600	W903_RS02920	522914	524053	plus	#N/A	cell division FtsQ family protein	7153.28	-0.598382	0.112275	-5.32962	9.84e-08	1.88e-07	ns
520	W903_0601	W903_RS02925	524325	525698	plus	ftsA	cell division protein FtsA	27781.6	-1.19425	0.113796	-10.4947	9.14e-26	4.31e-25	down
521	W903_0602	W903_RS02930	525720	527000	plus	ftsZ	cell division protein FtsZ	49869	-1.16018	0.124652	-9.30729	1.31e-20	4.77e-20	down
522	W903_0603	W903_RS02935	527009	527680	plus	#N/A	alanine racemase, N-terminal domain protein	40408.5	-1.11638	0.113509	-9.83521	7.94e-23	3.2e-22	down
523	W903_0604	W903_RS02940	527692	528297	plus	#N/A	hypothetical protein	20761.3	-1.06992	0.12836	-8.33534	7.73e-17	2.35e-16	down
524	W903_0605	W903_RS02950	528556	529344	plus	#N/A	S4 domain protein	51537.3	-0.692958	0.106585	-6.50146	7.95e-11	1.8e-10	ns
525	W903_0606	W903_RS02955	529354	530124	plus	#N/A	divIVA domain protein	34815.7	-0.69629	0.0977424	-7.12372	1.05e-12	2.63e-12	ns
526	W903_0607	W903_RS02960	530409	533201	plus	ileS	isoleucine--tRNA ligase	53482.7	-1.39696	0.101803	-13.7222	7.48e-43	6.91e-42	down
527	W903_0611	W903_RS02980	536884	537114	plus	#N/A	hypothetical protein	805.167	-0.817691	0.231048	-3.53906	0.000401555	0.000618383	ns
528	W903_0612	W903_RS02985	537255	537947	plus	#N/A	amino ABC transporter, permease , 3-TM region, His/Glu/Gln/Arg/opine family domain protein	1231.36	0.098572	0.129453	0.761449	0.446389	0.485629	ns
529	W903_0613	W903_RS02990	537940	538674	plus	#N/A	ABC transporter family protein	1142.16	0.047071	0.149478	0.314903	0.752835	0.774843	ns
530	W903_0614	W903_RS02995	538960	540654	plus	#N/A	phosphoglucomutase/phosphomannomutase, C-terminal domain protein	24755.8	-0.774538	0.0918847	-8.42946	3.47e-17	1.07e-16	ns
531	W903_0615	W903_RS03000	540793	541647	plus	#N/A	tetrahydrofolate dehydrogenase/cyclohydrolase, catalytic domain protein	4880.72	-0.134709	0.114296	-1.1786	0.238559	0.272296	ns
532	W903_0616	W903_RS03005	541644	542480	plus	#N/A	hypothetical protein	3681.66	0.0532373	0.109865	0.484568	0.627983	0.662366	ns
533	W903_0617	W903_RS03010	542606	543946	plus	xseA	exodeoxyribonuclease VII, large subunit	10004.9	-0.132774	0.105245	-1.26157	0.207102	0.238793	ns
534	W903_0618	W903_RS03015	543924	544139	plus	xseB	exodeoxyribonuclease VII, small subunit	693.6	-0.171846	0.169759	-1.01229	0.311398	0.349381	ns
535	W903_0619	W903_RS03020	544139	545011	plus	#N/A	polyprenyl synthetase family protein	6565.8	-0.284836	0.117476	-2.42463	0.015324	0.0207367	ns
536	W903_0620	W903_RS03025	545004	545831	plus	#N/A	hemolysin TlyA family protein	5579.11	-0.381769	0.107991	-3.5352	0.000407467	0.000627015	ns
537	W903_0621	W903_RS03030	545818	546291	plus	#N/A	arginine repressor, DNA binding domain protein	4659.57	-0.400633	0.1016	-3.94324	8.04e-05	0.000130488	ns
538	W903_0622	W903_RS03035	546303	547961	plus	recN	DNA repair protein RecN	17206.6	-0.342068	0.0904467	-3.78198	0.000155584	0.000246663	ns
539	W903_0623	W903_RS03040	548074	548910	plus	#N/A	degV family protein	11621.6	-0.426662	0.0955244	-4.46653	7.95e-06	1.38e-05	ns
540	W903_0624	W903_RS03045	548978	549742	plus	#N/A	GDSL-like Lipase/Acylhydrolase family protein	7693.08	-0.157842	0.0940087	-1.67901	0.0931496	0.113086	ns
541	W903_0625	W903_RS03050	549717	550319	plus	#N/A	hypothetical protein	4290.05	-0.0572336	0.0993574	-0.576038	0.56459	0.602464	ns
542	W903_0626	W903_RS03055	550422	550697	plus	hup	DNA-binding protein HU	16707.4	-0.829652	0.143163	-5.79514	6.83e-09	1.39e-08	ns
543	W903_0631	W903_RS03080	553645	553890	plus	#N/A	glycerophosphoryl diester phosphodiesterase family protein	1682.21	2.49464	0.142582	17.4961	1.53e-68	2.9e-67	up
544	W903_0633	W903_RS03090	554680	554871	plus	#N/A	cro/C1-type HTH DNA-binding domain protein	3511.47	2.47371	0.114085	21.6831	2.96e-104	1.1e-102	up
545	W903_0634	W903_RS03095	554951	555262	plus	#N/A	putative excisionase	4116.89	2.39873	0.122053	19.6532	5.43e-86	1.42e-84	up
546	W903_0635	#N/A	555267	555416	plus	#N/A	hypothetical protein	306.166	2.28241	0.220058	10.3719	3.33e-25	1.52e-24	up
547	W903_0636	W903_RS03100	555410	555637	plus	#N/A	hypothetical protein	2425.53	2.41953	0.146568	16.5079	3.22e-61	5.18e-60	up
548	W903_0637	W903_RS03105	555630	555860	plus	#N/A	hypothetical protein	2324.41	2.55935	0.157102	16.291	1.14e-59	1.77e-58	up
549	W903_0638	W903_RS03110	555844	557163	plus	#N/A	AAA ATPase domain protein	17273.2	2.45787	0.101278	24.2686	4.21e-130	2.87e-128	up
550	W903_0639	W903_RS03115	557178	558272	plus	#N/A	AAA domain protein	13851.2	2.43094	0.109144	22.2728	6.78e-110	2.72e-108	up
551	W903_0640	W903_RS03120	558312	558734	plus	#N/A	putative phage protein	6201.97	2.41799	0.107045	22.5887	5.6e-113	2.29e-111	up
552	W903_0641	W903_RS03125	558736	559470	plus	#N/A	putative phage protein	10262.7	2.52392	0.105989	23.8129	2.45e-125	1.43e-123	up
553	W903_0642	W903_RS03130	559491	560096	plus	#N/A	hypothetical protein	6862.06	2.43127	0.107483	22.6202	2.75e-113	1.14e-111	up
554	W903_0643	W903_RS03135	560096	560704	plus	#N/A	hypothetical protein	8520.97	2.34285	0.111184	21.0718	1.44e-98	4.83e-97	up
555	W903_0644	W903_RS03140	560749	562293	plus	#N/A	DEAD/DEAH box helicase family protein	16690.8	2.27767	0.0927771	24.5499	4.34e-133	3.69e-131	up
556	W903_0645	W903_RS03145	562302	562499	plus	#N/A	glycerophosphoryl diester phosphodiesterase family protein	157.713	2.11165	0.286536	7.36957	1.71e-13	4.53e-13	up
557	W903_0647	W903_RS03155	562814	565093	plus	#N/A	AAA domain protein	23294.8	2.33772	0.0997595	23.4335	1.95e-121	1.05e-119	up
558	W903_0648	W903_RS03160	565455	565673	plus	#N/A	putative rNA polymerase sigma factor	676.88	2.27457	0.161522	14.0821	4.89e-45	4.85e-44	up
559	W903_0649	W903_RS03165	565666	566061	plus	#N/A	endodeoxyribonuclease RusA family protein	2284.17	2.23559	0.13893	16.0914	2.93e-58	4.34e-57	up
560	W903_0650	W903_RS03170	566058	566273	plus	#N/A	hypothetical protein	111.304	2.43976	0.390417	6.24912	4.13e-10	8.98e-10	up
561	W903_0651	W903_RS03175	566270	566506	plus	#N/A	hypothetical protein	3750.04	2.30283	0.111405	20.6707	6.36e-95	1.91e-93	up
562	W903_0652	W903_RS03185	566813	567226	plus	#N/A	phage transcriptional regulator, RinA family protein	1089.76	2.17138	0.146201	14.852	6.75e-50	7.41e-49	up
563	W903_0653	W903_RS03190	567401	568153	plus	#N/A	hypothetical protein	5638.8	0.740167	0.11379	6.50469	7.79e-11	1.76e-10	ns
564	W903_0654	W903_RS03195	568207	568638	plus	#N/A	terminase, small subunit	1337.11	1.14987	0.179672	6.39981	1.56e-10	3.47e-10	up
565	W903_0655	W903_RS03200	568628	569908	plus	#N/A	phage terminase, large subunit, PBSX family	4321.19	0.8993	0.187029	4.80835	1.52e-06	2.76e-06	ns
566	W903_0656	W903_RS03205	569986	571452	plus	#N/A	phage portal protein, SPP1 family	5548	0.74676	0.16721	4.46601	7.97e-06	1.38e-05	ns
567	W903_0657	W903_RS03210	571418	572860	plus	#N/A	phage head morphogenesis , SPP1 gp7 family domain protein	5552.03	0.626365	0.192298	3.25727	0.0011249	0.0016718	ns
568	W903_0658	#N/A	572960	573076	plus	#N/A	putative membrane protein	103.875	1.56545	0.389484	4.01928	5.84e-05	9.57e-05	up
569	W903_0659	W903_RS03220	573081	573284	plus	#N/A	hypothetical protein	701.234	0.64863	0.242149	2.67864	0.00739225	0.0102827	ns
570	W903_0660	W903_RS03225	573427	573996	plus	#N/A	hypothetical protein	3380.42	0.941375	0.180272	5.22197	1.77e-07	3.36e-07	ns
571	W903_0661	W903_RS10740	574015	574911	plus	#N/A	putative head protein	9020.69	0.84361	0.182514	4.62217	3.8e-06	6.69e-06	ns
572	W903_0662	W903_RS03235	574917	575273	plus	#N/A	phage gp6-like head-tail connector family protein	3375.44	0.794087	0.208743	3.80414	0.000142297	0.000226125	ns
573	W903_0663	W903_RS03240	575284	575562	plus	#N/A	hypothetical protein	1890.97	0.846862	0.241691	3.5039	0.000458492	0.000701304	ns
574	W903_0664	W903_RS03245	575577	575903	plus	#N/A	hypothetical protein	1655.68	1.00765	0.188651	5.34136	9.23e-08	1.77e-07	up
575	W903_0665	W903_RS03250	575911	576270	plus	#N/A	putative phage protein	3188.58	0.747118	0.197802	3.7771	0.000158668	0.000251162	ns
576	W903_0666	W903_RS03255	576282	576914	plus	#N/A	phage major tail protein, TP901-1 family	7147.3	0.870682	0.196035	4.44146	8.94e-06	1.55e-05	ns
577	W903_0667	W903_RS03260	576965	577420	plus	#N/A	phage family protein	2285.9	0.886206	0.191606	4.62515	3.74e-06	6.6e-06	ns
578	W903_0668	W903_RS03265	577495	577725	plus	#N/A	hypothetical protein	3211.88	0.73713	0.214441	3.43746	0.000587206	0.000889521	ns
579	W903_0669	W903_RS03270	577754	581980	plus	#N/A	tape measure domain protein	35262.6	0.90017	0.422241	2.13189	0.0330162	0.0429148	ns
580	W903_0670	W903_RS03275	581993	582835	plus	#N/A	phage tail family protein	7677.4	0.729105	0.421571	1.72949	0.0837208	0.102125	ns
581	W903_0671	#N/A	582848	584356	plus	#N/A	prophage endopeptidase tail family protein	13234.9	0.951565	0.382756	2.48609	0.0129156	0.0175824	ns
582	W903_0672	#N/A	584404	586674	plus	#N/A	gp58-like family protein	19462.5	0.942907	0.424597	2.22071	0.0263707	0.0348537	ns
583	W903_0673	#N/A	586683	586835	plus	#N/A	glycerophosphoryl diester phosphodiesterase family protein	432.165	0.942609	0.268405	3.51189	0.000444932	0.000681583	ns
584	W903_0674	W903_RS03290	586846	587262	plus	#N/A	hypothetical protein	3144.05	0.971123	0.464944	2.08869	0.036736	0.0475379	ns
585	W903_0675	#N/A	587325	587486	plus	#N/A	hypothetical protein	1454.72	1.00074	0.248039	4.03461	5.47e-05	8.99e-05	up
586	W903_0676	W903_RS03295	587496	587786	plus	#N/A	putative phage protein	1125.69	0.972923	0.238948	4.07169	4.67e-05	7.73e-05	ns
587	W903_0677	W903_RS03300	587788	588039	plus	#N/A	holin, phage phi LC3 family	2726.63	0.95975	0.227867	4.21189	2.53e-05	4.27e-05	ns
588	W903_0678	W903_RS03310	588159	589352	plus	#N/A	mannosyl-glycoendo-beta-N-acetylglucosaminidase family protein	7391.33	1.0005	0.452035	2.21332	0.0268755	0.035498	up
589	W903_0679	W903_RS03315	589760	590233	plus	#N/A	hypothetical protein	8868.66	0.146059	0.157848	0.925315	0.354802	0.392473	ns
590	W903_0680	W903_RS03320	590360	590560	plus	#N/A	csbD-like family protein	136.365	0.27828	0.422549	0.658576	0.510168	0.54772	ns
591	W903_0682	W903_RS03325	591191	591370	plus	#N/A	hypothetical protein	1622.19	0.286473	0.232801	1.23055	0.218491	0.251074	ns
592	W903_0683	W903_RS03330	591776	591973	plus	#N/A	hypothetical protein	158.345	-0.447073	0.28408	-1.57376	0.115543	0.138951	ns
593	W903_0690	W903_RS03365	599096	599494	plus	#N/A	hypothetical protein	1835.11	-0.240831	0.125057	-1.92576	0.054134	0.0682029	ns
594	W903_0691	W903_RS03370	599838	602522	plus	#N/A	calcium-translocating P-type ATPase, PMCA-type	26998.3	-0.353861	0.0877696	-4.0317	5.54e-05	9.1e-05	ns
595	W903_0693	W903_RS03380	603579	605510	plus	fbp	fructose-1,6-bisphosphatase class 3	4779.06	0.103172	0.0961732	1.07277	0.283375	0.320405	ns
596	W903_0694	W903_RS03385	605600	606724	plus	queG	epoxyqueuosine reductase	5804.98	0.130266	0.102612	1.26951	0.20426	0.236049	ns
597	W903_0695	W903_RS03390	606911	607891	plus	prfB	peptide chain release factor 2	19634	-0.819315	0.0897291	-9.13098	6.79e-20	2.37e-19	ns
598	W903_0696	W903_RS03395	607910	608602	plus	ftsE	cell division ATP-binding protein FtsE	13017.6	-0.752892	0.0893916	-8.4224	3.69e-17	1.14e-16	ns
599	W903_0697	W903_RS03400	608595	609515	plus	#N/A	ftsX-like permease family protein	19937.2	-0.862316	0.0914789	-9.42639	4.24e-21	1.57e-20	ns
600	W903_0700	W903_RS03415	611141	611905	plus	#N/A	acetoin reductases family protein	14505	-0.141091	0.0899752	-1.56811	0.116856	0.140448	ns
601	W903_0701	W903_RS03420	612055	614520	plus	#N/A	exonuclease, DNA polymerase III, epsilon subunit family domain protein	9845.98	-0.465996	0.0925234	-5.03652	4.74e-07	8.85e-07	ns
602	W903_0702	W903_RS03425	614615	615799	plus	#N/A	degT/DnrJ/EryC1/StrS aminotransferase family protein	13797.7	-0.57722	0.0946159	-6.10067	1.06e-09	2.26e-09	ns
603	W903_0703	W903_RS03430	615820	617166	plus	asnS	asparagine--tRNA ligase	21862.8	-0.779586	0.0994237	-7.84105	4.47e-15	1.24e-14	ns
604	W903_0707	W903_RS03450	619555	620445	plus	#N/A	P-loop ATPase family protein	3650.24	-0.0393298	0.113631	-0.346118	0.729254	0.752849	ns
605	W903_0708	W903_RS03455	620442	621416	plus	#N/A	hypothetical protein	4467.93	-0.0702575	0.12246	-0.57372	0.566157	0.603704	ns
606	W903_0709	W903_RS03460	621413	622324	plus	#N/A	sporulation Regulator WhiA C terminal domain protein	6400.02	-0.0745407	0.103976	-0.716901	0.473435	0.51097	ns
607	W903_0710	W903_RS03465	622339	623736	plus	pepD	dipeptidase	12720.9	-0.0954978	0.0907882	-1.05187	0.292857	0.33003	ns
608	W903_0711	W903_RS03470	623878	625398	plus	#N/A	yodA lipocalin-like domain protein	5525.88	-2.8114	0.132557	-21.209	7.9e-100	2.73e-98	down
609	W903_0714	W903_RS03485	627080	628102	plus	add	adenosine deaminase	2828.01	-0.744333	0.117674	-6.32538	2.53e-10	5.55e-10	ns
610	W903_0715	W903_RS03490	628161	628604	plus	#N/A	flavodoxin	3349.67	-0.669912	0.104887	-6.38702	1.69e-10	3.75e-10	ns
611	W903_0716	W903_RS03495	628681	628956	plus	#N/A	chorismate mutase	2013	-0.48108	0.116519	-4.12877	3.65e-05	6.08e-05	ns
612	W903_0717	W903_RS03500	628949	630145	plus	#N/A	voltage gated chloride channel family protein	5544.07	-0.31278	0.101349	-3.08617	0.00202756	0.00294472	ns
613	W903_0718	W903_RS03505	630729	631076	plus	rplS	ribosomal protein L19	44247.5	-0.920645	0.101228	-9.09475	9.48e-20	3.26e-19	ns
614	W903_0719	W903_RS03510	631187	631258	plus	#N/A	#N/A	46.6404	0.849981	0.529064	1.60658	0.108147	0.130595	ns
615	W903_0721	W903_RS03520	632093	632497	plus	#N/A	transposase family protein	2217.2	0.302038	0.138758	2.17672	0.0295017	0.038766	ns
616	W903_0722	W903_RS03525	632659	632859	plus	#N/A	putative integrase	2006.99	0.400285	0.134768	2.97017	0.00297634	0.00426804	ns
617	W903_0723	W903_RS03530	632884	633141	plus	tnpSth1	iSSth1, transposase (Orf2), IS3 family	2385.67	0.511023	0.139563	3.66158	0.000250661	0.000391024	ns
618	W903_0725	W903_RS03535	634553	635830	plus	#N/A	ftsX-like permease family protein	1824.45	-0.0276999	0.129395	-0.214073	0.83049	0.846238	ns
619	W903_0726	W903_RS03540	635840	636496	plus	#N/A	ABC transporter family protein	1170.9	-0.379606	0.131135	-2.89477	0.00379442	0.00539569	ns
620	W903_0727	W903_RS03545	636496	637872	plus	#N/A	ftsX-like permease family protein	2136.77	-0.27344	0.129003	-2.11964	0.0340362	0.0441843	ns
621	W903_0728	W903_RS03550	637969	638622	plus	#N/A	putative transcriptional activator CadC	739.957	0.0193027	0.163182	0.11829	0.905838	0.914346	ns
622	W903_0729	W903_RS03555	638619	639938	plus	#N/A	HAMP domain protein	1171.96	-0.176665	0.142006	-1.24407	0.213475	0.245725	ns
623	W903_0731	W903_RS03565	640815	641015	plus	#N/A	csbD-like family protein	256.748	-0.0789854	0.427659	-0.184693	0.85347	0.867058	ns
624	W903_0732	W903_RS10315	641057	641245	plus	#N/A	hypothetical protein	97.2407	0.658343	0.41421	1.5894	0.111971	0.134814	ns
625	W903_0733	W903_RS03570	641670	642875	plus	#N/A	cell cycle family protein	8917.84	-0.363091	0.0999733	-3.63188	0.000281368	0.000437255	ns
626	W903_0734	W903_RS03575	642994	643554	plus	#N/A	HAD hydrolase, IA, variant 1 family protein	3509.32	-0.288592	0.103485	-2.78873	0.00529152	0.00744166	ns
627	W903_0735	W903_RS03580	643555	645507	plus	gyrB	DNA gyrase, B subunit	27022.4	-0.896628	0.088236	-10.1617	2.94e-24	1.3e-23	ns
628	W903_0736	W903_RS03585	645601	647325	plus	#N/A	septation ring formation regulator, EzrA family protein	54186.8	-1.33725	0.087597	-15.2659	1.29e-52	1.56e-51	down
629	W903_0737	W903_RS03590	647419	648060	plus	serB	phosphoserine phosphatase SerB	890.165	-0.306983	0.145968	-2.10308	0.0354587	0.0459724	ns
630	W903_0740	W903_RS03605	649232	650539	plus	eno	phosphopyruvate hydratase	357230	-0.993458	0.0856425	-11.6001	4.12e-31	2.44e-30	ns
631	W903_0742	W903_RS03615	651940	653223	plus	aroA	3-phosphoshikimate 1-carboxyvinyltransferase	5204.09	-0.265456	0.118475	-2.2406	0.0250517	0.0332827	ns
632	W903_0743	W903_RS03620	653216	653728	plus	#N/A	shikimate kinase family protein	2881.08	-0.0431146	0.113621	-0.379461	0.704346	0.730459	ns
633	W903_0744	W903_RS03625	653785	655158	plus	#N/A	cell envelope-related function transcriptional attenuator common domain protein	7220.56	-0.268935	0.0945214	-2.84523	0.00443789	0.00627139	ns
634	W903_0745	W903_RS03630	655259	656620	plus	#N/A	23S rRNA (uracil-5-)-methyltransferase RumA	6314.87	-0.420516	0.103689	-4.05554	5e-05	8.27e-05	ns
635	W903_0746	#N/A	657718	657894	plus	#N/A	hypothetical protein	1478.63	-0.0219927	0.130335	-0.168739	0.866002	0.87717	ns
636	W903_0748	W903_RS03645	659278	659508	plus	#N/A	hypothetical protein	45.0886	1.34644	0.51127	2.63353	0.00845031	0.0116591	up
637	W903_0749	W903_RS03650	659569	660720	plus	#N/A	beta-lactamase family protein	10531.1	-0.00251324	0.120604	-0.0208387	0.983374	0.985304	ns
638	W903_0750	W903_RS03655	660920	661912	plus	#N/A	ABC transporter family protein	2853.41	-0.625496	0.111787	-5.59543	2.2e-08	4.38e-08	ns
639	W903_0753	W903_RS03665	662736	663521	plus	#N/A	ABC-2 transporter family protein	1510.79	-0.310936	0.144925	-2.1455	0.0319127	0.0416395	ns
640	W903_0754	#N/A	664317	664451	plus	#N/A	glycerophosphoryl diester phosphodiesterase family protein	218.488	-1.66822	0.28446	-5.86452	4.5e-09	9.29e-09	down
641	W903_0755	W903_RS03675	664451	665299	plus	#N/A	glycerophosphoryl diester phosphodiesterase family protein	9047.8	-2.18325	0.113448	-19.2445	1.57e-82	3.85e-81	down
642	W903_0756	W903_RS03680	665296	666018	plus	#N/A	short chain dehydrogenase family protein	4498.61	-2.25395	0.144843	-15.5613	1.33e-54	1.71e-53	down
643	W903_0757	W903_RS03685	666011	666316	plus	#N/A	phosphopantetheine attachment site family protein	4921.61	-2.21461	0.137109	-16.1523	1.09e-58	1.66e-57	down
644	W903_0758	W903_RS03690	666333	666776	plus	#N/A	fabA-like domain protein	7828.28	-2.16522	0.129564	-16.7115	1.08e-62	1.79e-61	down
645	W903_0759	W903_RS03695	666766	667695	plus	#N/A	ABC transporter family protein	13637.1	-2.20242	0.141538	-15.5606	1.35e-54	1.72e-53	down
646	W903_0760	W903_RS03700	667688	668566	plus	#N/A	ABC-2 type transporter family protein	17597.1	-2.11353	0.147044	-14.3734	7.6e-47	7.84e-46	down
647	W903_0761	W903_RS03705	668563	670566	plus	#N/A	putative cylE	52826	-1.94703	0.157085	-12.3947	2.79e-35	1.85e-34	down
648	W903_0762	W903_RS03710	670563	671516	plus	#N/A	aminomethyltransferase folate-binding domain protein	26566.6	-2.0707	0.160288	-12.9187	3.53e-38	2.74e-37	down
649	W903_0763	W903_RS03715	671552	673708	plus	#N/A	beta-ketoacyl synthase, C-terminal domain protein	54907.7	-2.08289	0.137671	-15.1295	1.04e-51	1.24e-50	down
650	W903_0764	W903_RS03720	673713	674924	plus	#N/A	UDP-glucoronosyl and UDP-glucosyl transferase family protein	41138.6	-2.20896	0.10664	-20.7143	2.58e-95	7.97e-94	down
651	W903_0765	W903_RS03725	674893	675468	plus	#N/A	hypothetical protein	19370.6	-2.03743	0.0958332	-21.2601	2.66e-100	9.35e-99	down
652	W903_0766	W903_RS03730	675611	676264	plus	#N/A	ftsX-like permease family protein	495.019	0.417019	0.170214	2.44997	0.0142867	0.0193844	ns
653	W903_0767	W903_RS03735	676274	677296	plus	#N/A	macB-like periplasmic core domain protein	883.293	0.253842	0.146221	1.73602	0.0825602	0.10089	ns
654	W903_0770	W903_RS03745	677711	678382	plus	#N/A	ABC transporter family protein	475.205	0.282653	0.195484	1.44591	0.148201	0.175334	ns
655	W903_0773	W903_RS03755	680145	680930	plus	#N/A	DNA/RNA non-specific endonuclease family protein	1542.13	0.0906731	0.120358	0.753359	0.451234	0.490059	ns
656	W903_0775	W903_RS03765	681863	682519	plus	#N/A	ABC transporter family protein	9911.74	-4.18093	0.142693	-29.3002	1.03e-188	1.62e-186	down
657	W903_0776	W903_RS03770	682516	683289	plus	#N/A	hypothetical protein	7130.22	-4.2278	0.143466	-29.4691	7.17e-191	1.22e-188	down
658	W903_0777	W903_RS03775	683453	684271	plus	#N/A	hypothetical protein	584.404	-0.525075	0.156989	-3.34465	0.00082385	0.00123881	ns
659	W903_0780	W903_RS03785	685385	686443	plus	#N/A	phosphotransferase system, EIIC family protein	1097.68	0.354861	0.129473	2.74081	0.00612887	0.00859558	ns
660	W903_0781	W903_RS03790	686457	687449	plus	ldhD	D-lactate dehydrogenase	982.94	0.515842	0.146639	3.51777	0.000435191	0.000667162	ns
661	W903_0782	W903_RS03795	687657	689207	plus	#N/A	MFS/sugar transport family protein	321.43	0.465791	0.19878	2.34325	0.0191165	0.0255824	ns
662	W903_0783	W903_RS03800	689274	690299	plus	#N/A	pfkB carbohydrate kinase family protein	186.657	1.38432	0.252261	5.48767	4.07e-08	7.95e-08	up
663	W903_0784	W903_RS03805	690316	692115	plus	uidA	beta-glucuronidase	896.416	0.593664	0.136831	4.33867	1.43e-05	2.45e-05	ns
664	W903_0785	W903_RS03810	692144	692815	plus	#N/A	bacterial regulatory s, gntR family protein	2550.02	0.230056	0.108237	2.12549	0.0335456	0.0435751	ns
665	W903_0786	W903_RS03815	692932	693549	plus	#N/A	2-dehydro-3-deoxyphosphogluconate aldolase/4-hydroxy-2-oxoglutarate aldolase family protein	441.954	0.950389	0.202732	4.68792	2.76e-06	4.94e-06	ns
666	W903_0787	W903_RS03820	693566	694966	plus	#N/A	glucuronate isomerase family protein	1361.33	1.05611	0.12296	8.5891	8.77e-18	2.76e-17	up
667	W903_0788	W903_RS03825	694984	696030	plus	uxuA	mannonate dehydratase	977.277	1.23862	0.134473	9.2109	3.23e-20	1.15e-19	up
668	W903_0789	W903_RS03830	696153	696992	plus	#N/A	hypothetical protein	810.116	1.19222	0.168623	7.07035	1.55e-12	3.84e-12	up
669	W903_0790	W903_RS03835	697145	697957	plus	#N/A	HAD hydrolase, IA, variant 1 family protein	751.62	1.22201	0.145139	8.41959	3.78e-17	1.16e-16	up
670	W903_0791	W903_RS03840	697973	699763	plus	#N/A	glycosyl hydrolase family 3 N terminal domain protein	1794.66	1.10163	0.116025	9.49472	2.21e-21	8.36e-21	up
671	W903_0793	W903_RS03850	701115	702119	plus	ccpA	catabolite control protein A	16063.9	-1.59467	0.0893249	-17.8525	2.76e-71	5.43e-70	down
672	W903_0794	W903_RS03855	702251	703717	plus	#N/A	alpha amylase, catalytic domain protein	5399.12	0.165916	0.115927	1.43122	0.152368	0.180055	ns
673	W903_0795	W903_RS03860	703762	704760	plus	#N/A	glycosyl transferases group 1 family protein	8765.6	-0.398499	0.0941629	-4.23201	2.32e-05	3.91e-05	ns
674	W903_0796	W903_RS03865	704762	706096	plus	#N/A	glycosyl transferases group 1 family protein	15011.8	-0.448413	0.0896941	-4.99936	5.75e-07	1.07e-06	ns
675	W903_0797	W903_RS03870	706553	708496	plus	thrS	threonine--tRNA ligase	33889.4	-1.66295	0.096738	-17.1902	3.14e-66	5.53e-65	down
676	W903_0798	W903_RS03875	708805	709422	plus	#N/A	putative transcriptional activator CadC	2621.88	-0.245445	0.110139	-2.22851	0.0258465	0.0342273	ns
677	W903_0799	W903_RS03880	709520	710539	plus	#N/A	hypothetical protein	7227.99	0.596027	0.108194	5.50885	3.61e-08	7.07e-08	ns
678	W903_0800	W903_RS03885	710706	711272	plus	#N/A	peptidase propeptide and YPEB domain protein	757.728	1.07291	0.1803	5.95067	2.67e-09	5.59e-09	up
679	W903_0805	W903_RS03910	714598	715308	plus	rr02	response regulator	6349.85	-0.550095	0.103117	-5.33468	9.57e-08	1.83e-07	ns
680	W903_0806	W903_RS03915	715301	716650	plus	#N/A	sensory box protein	8911.2	-0.642842	0.0972753	-6.60849	3.88e-11	8.97e-11	ns
681	W903_0807	W903_RS03920	716654	717463	plus	#N/A	metallo-beta-lactamase superfamily protein	9829.53	-0.707056	0.109727	-6.4438	1.17e-10	2.61e-10	ns
682	W903_0808	W903_RS03925	717466	717834	plus	#N/A	hypothetical protein	2503.32	-0.664221	0.111438	-5.96046	2.52e-09	5.27e-09	ns
683	W903_0809	W903_RS03930	718010	718696	plus	rnc	ribonuclease III	1661.09	-0.762181	0.11891	-6.40974	1.46e-10	3.26e-10	ns
684	W903_0810	W903_RS03935	718704	722243	plus	smc	chromosome segregation protein SMC	15597.5	-0.656576	0.0887145	-7.401	1.35e-13	3.6e-13	ns
685	W903_0811	W903_RS03940	722334	723131	plus	#N/A	HAD hydrolase, IIB family protein	2661.81	0.00874115	0.111554	0.0783578	0.937543	0.94355	ns
686	W903_0812	W903_RS03945	723131	723955	plus	#N/A	HAD hydrolase, IIB family protein	5444.32	-0.196689	0.100759	-1.95208	0.0509288	0.0643543	ns
687	W903_0813	W903_RS03950	723955	725565	plus	ftsY	signal recognition particle-docking protein FtsY	8246.92	-0.532086	0.0937939	-5.67293	1.4e-08	2.82e-08	ns
688	W903_0817	W903_RS03970	727583	728626	plus	#N/A	luciferase-like monooxygenase family protein	584.454	0.49801	0.192573	2.58608	0.00970731	0.0133036	ns
689	W903_0818	W903_RS03975	728732	730894	plus	#N/A	S1 RNA binding domain protein	19159.8	-0.585743	0.0940916	-6.22524	4.81e-10	1.04e-09	ns
690	W903_0819	W903_RS03980	730908	731315	plus	#N/A	sprT-like family protein	3630.24	-0.644488	0.101008	-6.38054	1.76e-10	3.91e-10	ns
691	W903_0820	W903_RS03985	731396	731659	plus	#N/A	pspC domain protein	4689.36	0.149243	0.1123	1.32897	0.183857	0.21478	ns
692	W903_0821	#N/A	731637	731771	plus	#N/A	hypothetical protein	356.844	0.741952	0.198782	3.73249	0.000189595	0.000298498	ns
693	W903_0822	W903_RS03990	731887	732822	plus	hprK	HPr(Ser) kinase/phosphatase	11679.6	-0.700508	0.10957	-6.39323	1.62e-10	3.61e-10	ns
694	W903_0823	W903_RS03995	732815	733588	plus	lgt	prolipoprotein diacylglyceryl transferase	9370.8	-0.570074	0.103047	-5.53214	3.16e-08	6.22e-08	ns
695	W903_0824	W903_RS04000	733603	734001	plus	#N/A	hypothetical protein	7018.44	-0.654178	0.1063	-6.15406	7.55e-10	1.62e-09	ns
696	W903_0825	W903_RS04005	733998	734429	plus	#N/A	hypothetical protein	1587.77	-0.705198	0.15064	-4.68136	2.85e-06	5.09e-06	ns
697	W903_0827	W903_RS04015	735087	736013	plus	#N/A	peptidase U32 family protein	4442.73	-1.12674	0.126199	-8.92822	4.33e-19	1.44e-18	down
698	W903_0828	W903_RS04020	736143	737429	plus	#N/A	peptidase U32 family protein	6548.45	-1.20191	0.130609	-9.20234	3.5e-20	1.24e-19	down
699	W903_0829	W903_RS04025	737556	737768	plus	#N/A	hypothetical protein	400.431	-0.726902	0.18153	-4.00431	6.22e-05	0.00010169	ns
700	W903_0830	W903_RS04030	737892	738689	plus	#N/A	putative membrane protein	3521.06	-0.202739	0.115613	-1.75359	0.0794999	0.0974423	ns
701	W903_0832	W903_RS04040	740859	741968	plus	ribD	riboflavin biosynthesis protein RibD	4733.28	2.52872	0.109559	23.081	7.19e-118	3.34e-116	up
702	W903_0833	W903_RS04045	741949	742599	plus	ribE	riboflavin synthase, alpha subunit	4096.47	2.16339	0.122467	17.6651	7.79e-70	1.49e-68	up
703	W903_0834	W903_RS04050	742617	743810	plus	ribA	GTP cyclohydrolase II	6719.6	2.02631	0.101877	19.8898	4.99e-88	1.39e-86	up
704	W903_0835	W903_RS04055	743825	744295	plus	ribH	6,7-dimethyl-8-ribityllumazine synthase	1955.71	1.88783	0.125546	15.037	4.2e-51	4.82e-50	up
705	W903_0837	W903_RS04065	746035	746937	plus	#N/A	HAD hydrolase, IA, variant 1 family protein	4242.19	-0.53748	0.105336	-5.10255	3.35e-07	6.3e-07	ns
706	W903_0840	W903_RS04080	748404	749021	plus	#N/A	NAD dependent epimerase/dehydratase family protein	918.601	0.0269714	0.151732	0.177757	0.858914	0.871288	ns
707	W903_0842	W903_RS04090	750059	750583	plus	#N/A	ECF-type riboflavin transporter, S component family protein	2935.25	-0.421975	0.127089	-3.3203	0.000899221	0.00134718	ns
708	W903_0843	W903_RS04095	750567	750956	plus	#N/A	putative lipoprotein	2127.07	-0.527131	0.137311	-3.83897	0.000123554	0.000197107	ns
709	W903_0845	W903_RS04105	753023	755818	plus	#N/A	phosphoenolpyruvate carboxylase family protein	50381.4	-0.937498	0.0915254	-10.243	1.27e-24	5.66e-24	ns
710	W903_0846	W903_RS04110	756161	757192	plus	#N/A	cell cycle family protein	5040.23	-0.750264	0.105544	-7.10856	1.17e-12	2.92e-12	ns
711	W903_0847	W903_RS04115	757544	758740	plus	tuf	translation elongation factor Tu	905963	-1.34191	0.085247	-15.7414	7.87e-56	1.06e-54	down
712	W903_0848	W903_RS04120	758921	759679	plus	tpiA	triose-phosphate isomerase	121548	-0.836205	0.0896373	-9.32877	1.07e-20	3.92e-20	ns
713	W903_0849	W903_RS04125	759856	760548	plus	#N/A	phosphoglycerate mutase 1 family protein	130588	-0.806952	0.0960513	-8.40126	4.42e-17	1.35e-16	ns
714	W903_0852	#N/A	761549	762157	plus	#N/A	glycerophosphoryl diester phosphodiesterase family protein	146.52	1.71968	0.304203	5.65306	1.58e-08	3.16e-08	up
715	W903_0853	#N/A	762413	762571	plus	#N/A	glycerophosphoryl diester phosphodiesterase family protein	24.8615	2.08494	0.68757	3.03233	0.00242677	0.00350209	up
716	W903_0854	W903_RS04145	763171	764094	plus	#N/A	hypothetical protein	3905.65	-0.894602	0.124421	-7.19014	6.47e-13	1.65e-12	ns
717	W903_0855	W903_RS04150	764108	764659	plus	#N/A	hypothetical protein	1735.31	-0.565958	0.137242	-4.12379	3.73e-05	6.2e-05	ns
718	W903_0856	W903_RS04155	764974	767016	plus	#N/A	penicillin binding transpeptidase domain protein	17669.1	-0.562272	0.0909791	-6.18023	6.4e-10	1.38e-09	ns
719	W903_0857	W903_RS04160	767031	767627	plus	recR	recombination protein RecR	5507.82	-0.588623	0.0977539	-6.02148	1.73e-09	3.65e-09	ns
720	W903_0858	W903_RS04165	767768	768814	plus	ddl	D-alanine--D-alanine ligase	18468.7	-0.481079	0.101656	-4.73244	2.22e-06	3.99e-06	ns
721	W903_0859	W903_RS04170	768961	770328	plus	murF	UDP-N-acetylmuramoyl-tripeptide--D-alanyl-D-alanine ligase family protein	8716.8	-0.0356758	0.097696	-0.365172	0.714983	0.740363	ns
722	W903_0860	W903_RS04175	770516	771736	plus	#N/A	major Facilitator Superfamily protein	8526.72	-3.62223	0.110646	-32.7371	4.64e-235	1.89e-232	down
723	W903_0861	W903_RS04180	771865	772551	plus	#N/A	integral membrane family protein	14194.1	-1.86235	0.108804	-17.1165	1.12e-65	1.92e-64	down
724	W903_0864	W903_RS04190	774445	775989	plus	prfC	peptide chain release factor 3	13490.4	-0.643027	0.0936296	-6.86778	6.52e-12	1.55e-11	ns
725	W903_0865	W903_RS04195	776075	776455	plus	#N/A	hypothetical protein	733.241	-0.256737	0.167227	-1.53526	0.12472	0.149283	ns
726	W903_0866	W903_RS04200	776649	777383	plus	#N/A	ABC transporter family protein	5169.04	-2.24618	0.156364	-14.3651	8.57e-47	8.8e-46	down
727	W903_0867	W903_RS04205	777376	778038	plus	#N/A	binding--dependent transport system inner membrane component family protein	5500.45	-2.3731	0.146706	-16.1759	7.46e-59	1.14e-57	down
728	W903_0868	W903_RS04210	778054	778884	plus	#N/A	NLPA lipofamily protein	6427.18	-2.59199	0.141095	-18.3705	2.26e-75	5.02e-74	down
729	W903_0869	W903_RS04215	779119	780705	plus	#N/A	helicase domain protein	56391	-1.18308	0.132295	-8.94279	3.79e-19	1.26e-18	down
730	W903_0872	W903_RS04230	782048	782788	plus	plsC	1-acyl-sn-glycerol-3-phosphate acyltransferase	4267.29	-0.339946	0.111633	-3.04522	0.00232511	0.00335776	ns
731	W903_0873	W903_RS04235	782887	783540	plus	#N/A	competence ComEA helix-hairpin-helix repeat region domain protein	60.663	1.6996	0.430617	3.94688	7.92e-05	0.000128723	up
732	W903_0874	W903_RS04240	783524	785761	plus	#N/A	DNA internalization-related competence protein ComEC/Rec2	1074.45	0.480976	0.130461	3.68673	0.000227156	0.000355715	ns
733	W903_0875	W903_RS04245	785887	786696	plus	#N/A	HAD hydrolase, IIB family protein	1133.25	0.569103	0.147908	3.84769	0.000119237	0.000190369	ns
734	W903_0876	W903_RS04250	786707	787651	plus	#N/A	bacterial regulatory s, lacI family protein	1620.58	0.49261	0.131245	3.75337	0.000174474	0.000275755	ns
735	W903_0878	W903_RS04260	788877	789605	plus	#N/A	methyltransferase domain protein	867.952	0.152395	0.150956	1.00954	0.312717	0.350635	ns
736	W903_0879	W903_RS04265	789659	790696	plus	holA	DNA polymerase III, delta subunit	4835.92	0.386986	0.124161	3.11681	0.00182822	0.00266088	ns
737	W903_0880	W903_RS04270	790776	791384	plus	sodA	superoxide dismutase	22678.4	-0.200975	0.115742	-1.7364	0.0824933	0.100869	ns
738	W903_0881	W903_RS04275	791723	792574	plus	licT	transcription antiterminator LicT	2227.23	0.822665	0.135601	6.06679	1.3e-09	2.77e-09	ns
739	W903_0882	W903_RS04280	792567	794435	plus	#N/A	PTS system, beta-glucoside-specific IIABC component family protein	902.488	0.280622	0.139708	2.00863	0.0445767	0.0568444	ns
740	W903_0883	W903_RS04285	794452	795879	plus	#N/A	cellulase family protein	2425.95	-0.219032	0.113037	-1.9377	0.0526603	0.06646	ns
741	W903_0885	W903_RS04295	797208	798350	plus	#N/A	glycerate kinase family protein	210.385	0.656407	0.24011	2.73377	0.00626129	0.00877525	ns
742	W903_0886	W903_RS04300	798375	799631	plus	#N/A	citrate transporter family protein	386.154	0.915812	0.186766	4.90353	9.41e-07	1.73e-06	ns
743	W903_0887	#N/A	800209	800796	plus	#N/A	D-alanyl-D-alanine carboxypeptidase family protein	2660	-0.199804	0.137607	-1.45199	0.146505	0.173529	ns
744	W903_0890	W903_RS04320	802556	803236	plus	#N/A	VIT family protein	10988.7	-3.19257	0.115243	-27.7029	6.45e-169	6.58e-167	down
745	W903_0891	W903_RS04325	803387	804088	plus	nagB	glucosamine-6-phosphate deaminase	14882.2	0.942841	0.131367	7.17714	7.12e-13	1.8e-12	ns
746	W903_0893	W903_RS04335	805212	805931	plus	#N/A	pseudouridine synthase family protein	1267.96	0.556324	0.127322	4.36942	1.25e-05	2.14e-05	ns
747	W903_0894	W903_RS04340	806004	807155	plus	#N/A	major Facilitator Superfamily protein	14337.5	-0.772576	0.134774	-5.73238	9.9e-09	2e-08	ns
748	W903_0895	W903_RS04345	807207	808154	plus	#N/A	competence CoiA-like family protein	556.091	1.2494	0.170774	7.31614	2.55e-13	6.69e-13	up
749	W903_0896	W903_RS04350	808170	809975	plus	#N/A	oligoendopeptidase F	15256.4	-0.674163	0.109482	-6.15778	7.38e-10	1.58e-09	ns
750	W903_0897	W903_RS04355	810169	810795	plus	#N/A	HAD hydrolase, IA, variant 1 family protein	2315.6	-0.267419	0.117529	-2.27534	0.0228854	0.0304443	ns
751	W903_0898	W903_RS04360	810869	811576	plus	#N/A	methyltransferase domain protein	4193.94	-0.198569	0.114514	-1.73401	0.0829157	0.101264	ns
752	W903_0899	W903_RS04365	811637	812566	plus	#N/A	PPIC-type PPIASE domain protein	60525.1	-1.13133	0.115357	-9.80717	1.05e-22	4.21e-22	down
753	W903_0900	W903_RS04370	812808	813293	plus	#N/A	tubby C 2 family protein	8982.1	-1.82938	0.114364	-15.9962	1.36e-57	1.97e-56	down
754	W903_0901	W903_RS04375	813309	815927	plus	alaS	alanine--tRNA ligase	40272.4	-1.69092	0.10567	-16.0019	1.24e-57	1.81e-56	down
755	W903_0902	W903_RS04380	816009	816725	plus	#N/A	hypothetical protein	2511.58	-0.865046	0.124359	-6.95603	3.5e-12	8.43e-12	ns
756	W903_0903	W903_RS04385	816813	817631	plus	#N/A	glycosyl transferase 8 family protein	1486.71	0.0682435	0.118471	0.576038	0.56459	0.602464	ns
757	W903_0904	W903_RS04390	817832	818020	plus	#N/A	glycerophosphoryl diester phosphodiesterase family protein	34.9597	0.776089	0.54423	1.42603	0.153859	0.181607	ns
758	W903_0905	W903_RS04395	818055	818339	plus	#N/A	hypothetical protein	134.635	0.993073	0.29424	3.37504	0.000738039	0.00111305	ns
759	W903_0906	W903_RS04400	818384	818599	plus	#N/A	helix-turn-helix family protein	53.0594	0.703324	0.46796	1.50296	0.13285	0.158181	ns
760	W903_0907	W903_RS04405	818602	819360	plus	#N/A	hypothetical protein	228.358	0.684929	0.228779	2.99385	0.00275483	0.00395874	ns
761	W903_0912	W903_RS04430	824254	824517	plus	ptsH	phosphocarrier protein HPr	37136.7	-1.29492	0.0864252	-14.9832	9.46e-51	1.07e-49	down
762	W903_0913	W903_RS04435	824522	826255	plus	ptsP	phosphoenolpyruvate-protein phosphotransferase	208532	-1.18789	0.0903868	-13.1423	1.88e-39	1.52e-38	down
763	W903_0914	W903_RS04440	826405	827832	plus	gapN	NADP-dependent glyceraldehyde-3-phosphate dehydrogenase	60125.1	-0.605946	0.109599	-5.52876	3.22e-08	6.33e-08	ns
764	W903_0915	W903_RS04445	827972	829225	plus	#N/A	polysaccharide deacetylase family protein	3942.71	0.032466	0.100165	0.324126	0.745843	0.768809	ns
765	W903_0917	W903_RS04455	830483	831112	plus	udk	uridine kinase	6687.45	-0.191977	0.0936264	-2.05046	0.0403194	0.0515865	ns
766	W903_0918	W903_RS04460	831200	831697	plus	#N/A	GAF domain protein	6113.69	-0.483502	0.11998	-4.02986	5.58e-05	9.16e-05	ns
767	W903_0919	W903_RS04465	831697	833361	plus	dnaX	DNA polymerase III, subunit gamma and tau	26381.4	-0.564576	0.108902	-5.18425	2.17e-07	4.1e-07	ns
768	W903_0920	W903_RS04470	833450	833644	plus	#N/A	hypothetical protein	249.321	-0.508625	0.24059	-2.11408	0.0345086	0.0447691	ns
769	W903_0922	W903_RS04480	834745	835941	plus	metK	methionine adenosyltransferase	19842.6	-0.788058	0.0889893	-8.85565	8.32e-19	2.73e-18	ns
770	W903_0923	W903_RS04490	836462	838453	plus	#N/A	coagulase family protein	1218.56	-0.469179	0.141104	-3.32505	0.000884034	0.0013254	ns
771	W903_0924	W903_RS04495	838520	839065	plus	#N/A	hypothetical protein	434.512	-0.4481	0.188133	-2.38183	0.017227	0.0232042	ns
772	W903_0925	W903_RS04500	839461	840027	plus	#N/A	thiamine-transporter family protein	94.5459	0.563208	0.3519	1.60048	0.109493	0.131986	ns
773	W903_0926	W903_RS04505	840024	840578	plus	#N/A	putative HMP/thiamine permease protein ykoE	108.414	1.24333	0.321163	3.87134	0.000108239	0.000173217	up
774	W903_0927	W903_RS04510	840582	841868	plus	#N/A	heme ABC exporter, ATP-binding protein CcmA	290.77	1.03911	0.216836	4.79215	1.65e-06	2.99e-06	up
775	W903_0928	W903_RS04515	841856	842524	plus	#N/A	putative membrane protein	206.077	0.874956	0.238763	3.66454	0.00024778	0.000387121	ns
776	W903_0929	W903_RS04520	842608	843288	plus	tenA	thiaminase II	176.297	0.917656	0.257612	3.56216	0.000367818	0.000567714	ns
777	W903_0930	W903_RS04525	843290	844087	plus	thiD	hydroxymethylpyrimidine/phosphomethylpyrimidine kinase	207.132	0.81268	0.243437	3.33836	0.000842751	0.00126444	ns
778	W903_0931	W903_RS04530	844089	844859	plus	thiM	hydroxyethylthiazole kinase	209.912	0.709742	0.24704	2.87298	0.00406617	0.00576205	ns
779	W903_0932	W903_RS04535	844873	845544	plus	thiE	thiamine-phosphate pyrophosphorylase	318.478	0.564164	0.201265	2.8031	0.00506147	0.00712304	ns
780	W903_0933	W903_RS04540	845671	846930	plus	#N/A	UDP-N-acetylglucosamine 1-carboxyvinyltransferase	8939.66	-0.442277	0.105983	-4.17309	3e-05	5.05e-05	ns
781	W903_0934	W903_RS04545	847032	847586	plus	#N/A	acetyltransferase family protein	1557.37	-0.273846	0.126424	-2.16609	0.0303042	0.0397183	ns
782	W903_0935	W903_RS04550	847579	848862	plus	#N/A	CBS domain protein	5057.19	-0.654622	0.109503	-5.9781	2.26e-09	4.74e-09	ns
783	W903_0936	W903_RS04555	848885	849745	plus	map	methionine aminopeptidase, type I	5539.29	-0.814275	0.116795	-6.97183	3.13e-12	7.54e-12	ns
784	W903_0937	W903_RS04560	849747	850667	plus	#N/A	virulence factor BrkB family protein	7760.16	-0.737301	0.102181	-7.21564	5.37e-13	1.37e-12	ns
785	W903_0939	W903_RS04570	851321	851830	plus	queT	queuosine transporter QueT	10800.2	-0.873415	0.119001	-7.33955	2.14e-13	5.64e-13	ns
786	W903_0940	W903_RS04575	851982	853928	plus	ligA	DNA ligase, NAD-dependent	8691.25	-0.531436	0.113633	-4.67676	2.91e-06	5.2e-06	ns
787	W903_0941	W903_RS04580	853940	854959	plus	#N/A	lipid kinase, YegS/Rv2252/BmrU family protein	5139.57	-0.589864	0.114261	-5.16241	2.44e-07	4.6e-07	ns
788	W903_0942	W903_RS04585	854963	857263	plus	pulA	pullulanase, type I	17159.6	-0.649093	0.0921914	-7.04071	1.91e-12	4.7e-12	ns
789	W903_0943	W903_RS04590	857469	859337	plus	glgB	1,4-alpha-glucan branching enzyme	5413.07	-1.41953	0.113346	-12.5239	5.53e-36	3.83e-35	down
790	W903_0944	W903_RS04595	859379	860518	plus	glgC	glucose-1-phosphate adenylyltransferase	2077.29	-0.724306	0.156369	-4.63202	3.62e-06	6.41e-06	ns
791	W903_0945	W903_RS04600	860508	861641	plus	glgD	glucose-1-phosphate adenylyltransferase, GlgD subunit	2573.09	-0.666506	0.135406	-4.92228	8.55e-07	1.57e-06	ns
792	W903_0946	W903_RS04605	861638	863068	plus	glgA	glycogen/starch synthase, ADP-glucose type family protein	3371.51	-0.728613	0.123135	-5.9172	3.27e-09	6.8e-09	ns
793	W903_0947	W903_RS04610	863400	863600	plus	#N/A	ATP synthase subunit C family protein	10024.7	-0.776964	0.13383	-5.80562	6.41e-09	1.31e-08	ns
794	W903_0948	W903_RS04615	863632	864348	plus	atpB	ATP synthase F0, A subunit	65625.6	-0.805298	0.109752	-7.33743	2.18e-13	5.72e-13	ns
795	W903_0949	W903_RS04620	864366	864863	plus	atpF	ATP synthase F0, B subunit	36598.6	-0.861631	0.124005	-6.94836	3.7e-12	8.87e-12	ns
796	W903_0950	W903_RS04625	864863	865399	plus	atpH	ATP synthase F1, delta subunit	34921	-0.89215	0.126246	-7.06674	1.59e-12	3.94e-12	ns
797	W903_0951	W903_RS04630	865415	866920	plus	atpA	ATP synthase F1, alpha subunit	132897	-0.821469	0.12612	-6.51338	7.35e-11	1.67e-10	ns
798	W903_0952	W903_RS04635	866936	867817	plus	atpG	ATP synthase F1, gamma subunit	80203.1	-0.746839	0.124221	-6.01217	1.83e-09	3.87e-09	ns
799	W903_0953	W903_RS04640	867891	869297	plus	atpD	ATP synthase F1, beta subunit	145433	-0.755902	0.120667	-6.26436	3.74e-10	8.15e-10	ns
800	W903_0954	W903_RS04645	869310	869723	plus	atpC	ATP synthase F1, epsilon subunit	21992.9	-0.632183	0.113059	-5.59164	2.25e-08	4.47e-08	ns
801	W903_0955	W903_RS04650	869788	870018	plus	#N/A	hypothetical protein	455.808	-0.536365	0.199802	-2.68449	0.00726406	0.0101113	ns
802	W903_0956	W903_RS04655	870081	871352	plus	#N/A	UDP-N-acetylglucosamine 1-carboxyvinyltransferase	10170.1	-0.412606	0.0934048	-4.41739	9.99e-06	1.73e-05	ns
803	W903_0957	W903_RS04660	871354	871545	plus	#N/A	DNA-directed RNA polymerase subunit beta family protein	702.589	-0.176705	0.147532	-1.19774	0.23102	0.264185	ns
804	W903_0958	W903_RS04665	871620	872477	plus	#N/A	DNA/RNA non-specific endonuclease family protein	2855.91	-0.0227675	0.10673	-0.213318	0.831079	0.846416	ns
805	W903_0959	W903_RS04670	872768	873808	plus	pheS	phenylalanine--tRNA ligase, alpha subunit	7819.27	-1.88819	0.130199	-14.5023	1.17e-47	1.25e-46	down
806	W903_0960	W903_RS04675	873891	874412	plus	#N/A	acetyltransferase family protein	4720.44	-1.78767	0.147576	-12.1136	8.95e-34	5.77e-33	down
807	W903_0961	W903_RS04680	874466	876871	plus	pheT	phenylalanine--tRNA ligase, beta subunit	22110.6	-1.91291	0.115941	-16.499	3.73e-61	5.91e-60	down
808	W903_0963	W903_RS04690	878019	881252	plus	rexB	ATP-dependent nuclease subunit B	10254.5	-0.36427	0.100603	-3.62085	0.000293638	0.000455284	ns
809	W903_0964	W903_RS04695	881242	884865	plus	addA	helicase-exonuclease AddAB, AddA subunit	21636.6	-0.724756	0.0917879	-7.89599	2.88e-15	8.09e-15	ns
810	W903_0965	W903_RS04700	884878	885795	plus	#N/A	corA-like Mg2+ transporter family protein	6452.32	-0.716211	0.10056	-7.12223	1.06e-12	2.65e-12	ns
811	W903_0967	W903_RS04710	887508	887858	plus	#N/A	hypothetical protein	700.525	-2.36786	0.16411	-14.4285	3.43e-47	3.57e-46	down
812	W903_0968	W903_RS04715	888203	890113	plus	#N/A	ABC transporter family protein	5359.64	-0.79064	0.107247	-7.37211	1.68e-13	4.45e-13	ns
813	W903_0969	W903_RS04720	890262	891230	plus	#N/A	thiamine pyrophosphate enzyme, C-terminal TPP binding domain protein	27342.2	-1.11563	0.0922323	-12.0959	1.11e-33	7.11e-33	down
814	W903_0970	W903_RS04725	891305	892303	plus	#N/A	transketolase, pyrimidine binding domain protein	25320.9	-1.03314	0.0946834	-10.9116	1.01e-27	5.13e-27	down
815	W903_0971	W903_RS04730	892430	893818	plus	#N/A	e3 binding domain protein	29235	-1.20031	0.118608	-10.1199	4.51e-24	1.95e-23	down
816	W903_0972	W903_RS04735	893878	895635	plus	lpdA	dihydrolipoyl dehydrogenase	46775.2	-1.09035	0.102508	-10.6368	2.01e-26	9.7e-26	down
817	W903_0973	W903_RS04740	895733	896722	plus	#N/A	lipoyltransferase and lipoate-ligase family protein	6696.92	-0.946904	0.115027	-8.23203	1.84e-16	5.45e-16	ns
818	W903_0976	W903_RS04755	899098	899949	plus	#N/A	disA bacterial checkpoint controller nucleotide-binding family protein	7326.99	-0.73674	0.104995	-7.01692	2.27e-12	5.54e-12	ns
819	W903_0977	W903_RS04760	899952	900911	plus	#N/A	hypothetical protein	9667.1	-0.94052	0.0932669	-10.0842	6.49e-24	2.78e-23	ns
820	W903_0978	W903_RS04765	900965	902317	plus	glmM	phosphoglucosamine mutase	20997.6	-0.55981	0.0886195	-6.31701	2.67e-10	5.86e-10	ns
821	W903_0979	W903_RS04770	902440	902811	plus	#N/A	hypothetical protein	640.965	-0.0692774	0.15437	-0.448776	0.653593	0.685132	ns
822	W903_0980	W903_RS04775	902836	903216	plus	#N/A	pyrimidine dimer DNA glycosylase family protein	100.962	0.371981	0.359759	1.03397	0.301149	0.338813	ns
823	W903_0981	W903_RS04780	903310	904440	plus	#N/A	radical SAM superfamily protein	6561.74	-0.617437	0.0979555	-6.30325	2.91e-10	6.38e-10	ns
824	W903_0982	W903_RS04785	904444	905181	plus	#N/A	acyl-ACP thioesterase family protein	2665.21	-0.798184	0.119364	-6.68699	2.28e-11	5.3e-11	ns
825	W903_0983	W903_RS04790	905182	905952	plus	#N/A	hydrolase, haloacid dehalogenase-like family	4695.8	-0.587674	0.130532	-4.50215	6.73e-06	1.17e-05	ns
826	W903_0984	W903_RS04795	905927	906598	plus	#N/A	hypothetical protein	3804.89	-0.48638	0.127698	-3.80885	0.000139616	0.000222037	ns
827	W903_0985	W903_RS04800	906987	911111	plus	#N/A	HNH endonuclease family protein	23673	-1.04471	0.100219	-10.4243	1.92e-25	8.93e-25	down
828	W903_0986	W903_RS04805	911113	911982	plus	cas1	CRISPR-associated endonuclease Cas1	7415.55	-1.20855	0.0977377	-12.3652	4.03e-35	2.66e-34	down
829	W903_0987	W903_RS04810	911979	912320	plus	cas2	CRISPR-associated endoribonuclease Cas2	1675.43	-1.11768	0.116949	-9.55702	1.21e-21	4.66e-21	down
830	W903_0988	W903_RS04815	912307	912972	plus	#N/A	CRISPR-associated family protein	5523.56	-1.07975	0.0957584	-11.2757	1.73e-29	9.49e-29	down
831	W903_0989	#N/A	913084	913464	plus	#N/A	hypothetical protein	3306.65	-0.119802	0.115034	-1.04145	0.297666	0.335265	ns
832	W903_0990	#N/A	913480	913593	plus	#N/A	glycerophosphoryl diester phosphodiesterase family protein	1124.17	-0.13383	0.167729	-0.797895	0.424931	0.46352	ns
833	W903_0991	#N/A	914013	914150	plus	#N/A	hypothetical protein	77.8596	0.739846	0.375168	1.97204	0.0486051	0.0615704	ns
834	W903_0992	#N/A	914244	914381	plus	#N/A	putative membrane protein	181.17	0.71683	0.27145	2.64074	0.00827245	0.0114447	ns
835	W903_0993	W903_RS04825	914522	914938	plus	awd	nucleoside diphosphate kinase	9222.74	-0.380949	0.118131	-3.2248	0.00126059	0.00186666	ns
836	W903_0994	W903_RS04830	915074	916906	plus	lepA	GTP-binding protein LepA	23763.8	-0.55114	0.0987911	-5.57884	2.42e-08	4.79e-08	ns
837	W903_0996	W903_RS04835	917152	919785	plus	#N/A	histidine triad domain protein	2786.97	-1.62475	0.117331	-13.8475	1.32e-43	1.25e-42	down
838	W903_0997	W903_RS04840	919891	920544	plus	#N/A	HD domain protein	3659.31	-0.0685026	0.118954	-0.575876	0.564699	0.602464	ns
839	W903_0998	W903_RS04845	920553	921017	plus	#N/A	acetyltransferase family protein	2794.35	-0.28987	0.109666	-2.64321	0.00821242	0.0113693	ns
840	W903_0999	W903_RS04850	921017	921451	plus	msrB	peptide methionine sulfoxide reductase MsrB	1378.68	-0.355777	0.155021	-2.29503	0.0217317	0.0290039	ns
841	W903_1000	W903_RS04855	921603	924395	plus	#N/A	HAD ATPase, P-type, IC family protein	6590.08	0.225907	0.0964087	2.34322	0.0191179	0.0255824	ns
842	W903_1001	W903_RS04860	924395	925498	plus	#N/A	hypothetical protein	2623.78	0.535739	0.128252	4.17724	2.95e-05	4.96e-05	ns
843	W903_1003	W903_RS04870	926872	927483	plus	#N/A	hypothetical protein	2737.87	-1.14694	0.115574	-9.9238	3.28e-23	1.35e-22	down
844	W903_1007	W903_RS04890	929526	932630	plus	dnaE	DNA polymerase III, alpha subunit	7348.04	-0.633212	0.116283	-5.44545	5.17e-08	1e-07	ns
845	W903_1008	W903_RS04895	932711	933733	plus	pfkA	6-phosphofructokinase	72529.4	-1.68651	0.112972	-14.9286	2.15e-50	2.41e-49	down
846	W903_1009	W903_RS04900	933782	935284	plus	pyk	pyruvate kinase	155262	-1.61089	0.107404	-14.9985	7.51e-51	8.52e-50	down
847	W903_1010	W903_RS04905	935455	936012	plus	#N/A	signal peptidase I	6907.71	-0.816589	0.109334	-7.46876	8.1e-14	2.17e-13	ns
848	W903_1011	#N/A	936030	936161	plus	#N/A	hypothetical protein	70.5343	0.997486	0.392561	2.54097	0.0110545	0.015089	ns
849	W903_1012	W903_RS04910	936270	938084	plus	glmS	glutamine-fructose-6-phosphate transaminase	28829.8	-2.22217	0.0921846	-24.1057	2.18e-128	1.39e-126	down
850	W903_1013	W903_RS04915	938247	938576	plus	#N/A	phnA family protein	659.769	-0.202601	0.159242	-1.27229	0.203272	0.23504	ns
851	W903_1014	W903_RS04920	938711	939352	plus	#N/A	amino ABC transporter, permease , 3-TM region, His/Glu/Gln/Arg/opine family domain protein	1903.04	-0.973197	0.112611	-8.6421	5.52e-18	1.75e-17	ns
852	W903_1015	W903_RS04925	939362	939991	plus	#N/A	ABC transporter family protein	2523.86	-1.26619	0.107886	-11.7364	8.3e-32	5e-31	down
853	W903_1016	W903_RS04930	940053	940838	plus	#N/A	polar amino acid ABC uptake transporter substrate binding protein	2235.89	-1.36541	0.118515	-11.521	1.03e-30	5.95e-30	down
854	W903_1019	W903_RS04945	942251	942841	plus	#N/A	mycolic acid cyclopropane synthetase family protein	1379.21	-0.75233	0.13213	-5.69385	1.24e-08	2.5e-08	ns
855	W903_1020	W903_RS04950	943167	943556	plus	cdd	cytidine deaminase	4423.66	-1.96864	0.120159	-16.3836	2.5e-60	3.9e-59	down
856	W903_1021	W903_RS04955	943621	944670	plus	#N/A	basic membrane family protein	28083	-2.2479	0.0984964	-22.8221	2.77e-115	1.2e-113	down
857	W903_1022	W903_RS04960	944815	946350	plus	#N/A	heme ABC exporter, ATP-binding protein CcmA	34142	-2.73263	0.11708	-23.3398	1.75e-120	8.93e-119	down
858	W903_1023	W903_RS04965	946343	947404	plus	#N/A	branched-chain amino acid transport system / permease component family protein	26568.9	-2.5182	0.110262	-22.8384	1.91e-115	8.46e-114	down
859	W903_1024	W903_RS04970	947406	948362	plus	#N/A	branched-chain amino acid transport system / permease component family protein	26550.3	-2.48997	0.105608	-23.5775	6.56e-123	3.62e-121	down
860	W903_1025	W903_RS04975	948568	949938	plus	#N/A	putative NADH oxidase	60131.2	-2.13494	0.122509	-17.4268	5.17e-68	9.42e-67	down
861	W903_1027	W903_RS04985	951287	953746	plus	gyrA	DNA gyrase, A subunit	22523.7	-1.24245	0.107895	-11.5153	1.1e-30	6.33e-30	down
862	W903_1028	W903_RS04990	953753	954496	plus	#N/A	sortase family protein	11436.3	-1.39546	0.0987145	-14.1363	2.27e-45	2.28e-44	down
863	W903_1029	W903_RS04995	954512	954925	plus	#N/A	hypothetical protein	4890.08	-1.30178	0.104109	-12.504	7.1e-36	4.85e-35	down
864	W903_1030	W903_RS05000	955031	955993	plus	#N/A	hypothetical protein	36166.7	-0.703522	0.101482	-6.93249	4.13e-12	9.89e-12	ns
865	W903_1033	W903_RS05015	958413	958904	plus	#N/A	hypothetical protein	237.501	1.8633	0.265681	7.01328	2.33e-12	5.67e-12	up
866	W903_1034	W903_RS05020	959221	959643	plus	#N/A	glycerophosphoryl diester phosphodiesterase family protein	101.627	1.75475	0.369426	4.74993	2.03e-06	3.67e-06	up
867	W903_1035	W903_RS05025	959636	960694	plus	#N/A	replication initiation factor family protein	710.422	1.27875	0.161892	7.89876	2.82e-15	7.92e-15	up
868	W903_1036	W903_RS05035	960918	961136	plus	#N/A	hypothetical protein	220.961	0.420296	0.229142	1.83422	0.0666214	0.0830024	ns
869	W903_1037	W903_RS05040	961129	962310	plus	#N/A	phage integrase family protein	971.254	0.435821	0.15812	2.75626	0.00584668	0.00820544	ns
870	W903_1040	W903_RS05050	964561	965259	plus	#N/A	bacterial regulatory s, gntR family protein	3506.8	-0.379662	0.1104	-3.43898	0.000583907	0.000885181	ns
871	W903_1041	W903_RS05055	965373	966707	plus	trmFO	m(5)U-54 methyltransferase	10235.8	-0.474985	0.0903422	-5.25762	1.46e-07	2.77e-07	ns
872	W903_1042	W903_RS05060	966794	967537	plus	#N/A	acetyltransferase family protein	2752.93	-0.247032	0.112928	-2.18751	0.0287051	0.0377923	ns
873	W903_1043	W903_RS05065	967670	968518	plus	#N/A	NLPA lipofamily protein	3723.4	-0.415449	0.114936	-3.61461	0.000300804	0.00046604	ns
874	W903_1045	W903_RS05075	969204	970166	plus	#N/A	peptidase S41 family protein	555.72	0.633516	0.174813	3.62396	0.000290129	0.000450185	ns
875	W903_1046	W903_RS05080	970192	970944	plus	#N/A	ABC transporter family protein	919.405	-0.25311	0.142091	-1.78132	0.0748596	0.0923088	ns
876	W903_1047	W903_RS05085	970946	972901	plus	#N/A	ftsX-like permease family protein	2497.49	-0.333431	0.107697	-3.09602	0.00196135	0.00285059	ns
877	W903_1048	W903_RS05090	973011	973679	plus	#N/A	response regulator	2786.61	0.0522437	0.115505	0.452308	0.651047	0.683164	ns
878	W903_1049	W903_RS05095	973703	974614	plus	#N/A	histidine kinase-, DNA gyrase B-, and HSP90-like ATPase family protein	2760.23	-0.50225	0.111102	-4.52063	6.17e-06	1.08e-05	ns
879	W903_1051	W903_RS05105	976181	977842	plus	#N/A	bacterial extracellular solute-binding s, 5 Middle family protein	7017.39	1.5466	0.123503	12.5227	5.61e-36	3.87e-35	up
880	W903_1151	W903_RS05600	1080260	1080946	plus	coaB	phosphopantothenate--cysteine ligase	929.065	-0.444981	0.145072	-3.06731	0.00215996	0.00313033	ns
881	W903_1152	W903_RS05605	1080939	1081481	plus	coaC	phosphopantothenoylcysteine decarboxylase	1573.47	-0.54974	0.127569	-4.30936	1.64e-05	2.78e-05	ns
882	W903_1153	W903_RS05610	1081527	1082099	plus	panT	pantothenic acid transporter PanT	3893.83	-1.00995	0.103181	-9.78818	1.27e-22	5.06e-22	down
883	W903_1154	W903_RS05615	1082209	1083927	plus	#N/A	phosphoglucomutase/phosphomannomutase, C-terminal domain protein	21471.1	-1.00773	0.0924448	-10.9009	1.14e-27	5.76e-27	down
884	W903_1164	W903_RS05670	1093842	1094024	plus	#N/A	tautomerase enzyme family protein	136.792	-0.838984	0.363201	-2.30997	0.0208897	0.0278985	ns
885	W903_1165	W903_RS05675	1094200	1095111	plus	#N/A	apbE family protein	8615.04	-1.67671	0.121605	-13.7882	3e-43	2.83e-42	down
886	W903_1166	W903_RS05680	1095129	1095731	plus	#N/A	NADPH-dependent FMN reductase family protein	6670.38	-1.27358	0.123725	-10.2937	7.53e-25	3.39e-24	down
887	W903_1167	W903_RS05685	1095755	1096990	plus	#N/A	NADPH-dependent FMN reductase family protein	14710.8	-0.789305	0.105084	-7.51115	5.86e-14	1.58e-13	ns
888	W903_1168	W903_RS05690	1097089	1097877	plus	#N/A	formate/nitrite transporter family protein	4724.12	-0.603022	0.112824	-5.34482	9.05e-08	1.74e-07	ns
889	W903_1173	W903_RS05715	1102904	1103575	plus	#N/A	hypothetical protein	2622.92	-0.0695547	0.163917	-0.424329	0.671326	0.701559	ns
890	W903_1180	W903_RS05750	1110096	1110668	plus	#N/A	CYTH domain protein	1440.78	-0.426717	0.147603	-2.89097	0.00384054	0.00545746	ns
891	W903_1181	W903_RS05755	1110845	1111819	plus	prs2	ribose-phosphate pyrophosphokinase 2	17378.2	-1.00142	0.105852	-9.46057	3.06e-21	1.15e-20	down
892	W903_1182	W903_RS05760	1111823	1112938	plus	#N/A	aminotransferase class-V family protein	25610.3	-1.03617	0.0996143	-10.4018	2.43e-25	1.12e-24	down
893	W903_1183	W903_RS05765	1112940	1113287	plus	#N/A	amino acid metabolism family protein	7569.63	-0.908473	0.103451	-8.78167	1.61e-18	5.25e-18	ns
894	W903_1184	W903_RS05770	1113442	1114080	plus	#N/A	coA binding domain protein	10383.5	-1.09095	0.120668	-9.04093	1.55e-19	5.29e-19	down
895	W903_1190	W903_RS05800	1119853	1120782	plus	#N/A	cupin domain protein	1983.32	0.104241	0.117896	0.884181	0.376599	0.41434	ns
896	W903_1205	W903_RS05875	1134050	1134937	plus	#N/A	polysaccharide deacetylase family protein	1501.25	-0.446683	0.14743	-3.0298	0.00244714	0.003529	ns
897	W903_1210	W903_RS05900	1140380	1141660	plus	#N/A	putative streptokinase-like protein	8025.01	-0.483328	0.0945637	-5.11114	3.2e-07	6.02e-07	ns
898	W903_1211	W903_RS05910	1142154	1142687	plus	#N/A	hypothetical protein	1287.22	0.359189	0.161375	2.22581	0.0260269	0.0344438	ns
899	W903_1225	W903_RS05980	1153264	1154610	plus	agcS	amino acid carrier family protein	5528.44	-1.39549	0.11213	-12.4452	1.49e-35	1e-34	down
900	W903_1226	W903_RS05985	1154674	1155909	plus	#N/A	cation diffusion facilitator transporter family protein	10134	-0.618064	0.0952696	-6.48753	8.73e-11	1.97e-10	ns
901	W903_1227	W903_RS05990	1156068	1156460	plus	#N/A	lrgA family protein	2111.19	-1.51681	0.125416	-12.0942	1.13e-33	7.23e-33	down
902	W903_1228	W903_RS05995	1156441	1157136	plus	#N/A	lrgB-like family protein	2547.02	-1.56603	0.126272	-12.402	2.55e-35	1.7e-34	down
903	W903_1229	W903_RS06000	1157205	1157828	plus	#N/A	hypothetical protein	5036.28	-1.2105	0.0990207	-12.2247	2.29e-34	1.49e-33	down
904	W903_1238	W903_RS06045	1165908	1166531	plus	plsY	acyl-phosphate glycerol 3-phosphate acyltransferase	2676.93	-1.54949	0.116587	-13.2904	2.63e-40	2.17e-39	down
905	W903_1259	W903_RS06150	1185293	1186216	plus	#N/A	bacterial regulatory helix-turn-helix , lysR family protein	2590.36	-1.4998	0.11709	-12.809	1.46e-37	1.09e-36	down
906	W903_1273	W903_RS06220	1199054	1200709	plus	#N/A	fibronectin-binding A family protein	3042.22	-0.713939	0.105262	-6.78247	1.18e-11	2.8e-11	ns
907	W903_1297	W903_RS06335	1226713	1226889	plus	#N/A	hypothetical protein	1322.25	-0.144481	0.635573	-0.227324	0.820172	0.836977	ns
908	W903_1308	W903_RS06380	1239327	1240094	plus	#N/A	hypothetical protein	1519.22	-1.40568	0.121294	-11.589	4.69e-31	2.74e-30	down
909	W903_1312	W903_RS06400	1242732	1243328	plus	#N/A	host cell surface-exposed lipofamily protein	2128.66	-0.0485983	0.115951	-0.419126	0.675124	0.704807	ns
910	W903_1313	#N/A	1243517	1243807	plus	#N/A	transposase family protein	349.291	0.0350883	0.206907	0.169585	0.865337	0.876932	ns
911	W903_1314	W903_RS06410	1243987	1244622	plus	#N/A	integrase core domain protein	720.761	-0.30502	0.156252	-1.95211	0.0509256	0.0643543	ns
912	W903_1315	W903_RS06415	1244830	1245999	plus	#N/A	hypothetical protein	1291.37	-0.231569	0.148604	-1.5583	0.119163	0.143136	ns
913	W903_1318	W903_RS06430	1247496	1249604	plus	#N/A	putative ATP-dependent Clp protease ATP-binding subunit	23307.7	2.18255	0.112811	19.3471	2.16e-83	5.37e-82	up
914	W903_1323	W903_RS06455	1253555	1254103	plus	#N/A	bacterial regulatory s, tetR family protein	686.266	-0.149	0.169188	-0.880676	0.378493	0.4162	ns
915	W903_1329	W903_RS06485	1257783	1258955	plus	#N/A	hydroxymethylglutaryl-CoA synthase	8700.79	-0.559649	0.0942196	-5.93984	2.85e-09	5.94e-09	ns
916	W903_1330	W903_RS06490	1258957	1260240	plus	#N/A	hydroxymethylglutaryl-CoA reductase, degradative	8641.6	-0.527069	0.0942651	-5.59135	2.25e-08	4.47e-08	ns
917	W903_1331	W903_RS06495	1260332	1260781	plus	#N/A	hypothetical protein	20876.8	-1.16318	0.0985833	-11.7989	3.95e-32	2.41e-31	down
918	W903_1332	W903_RS06500	1260774	1261430	plus	#N/A	channel , hemolysin III family protein	41680.2	-0.727584	0.109279	-6.65807	2.77e-11	6.45e-11	ns
919	W903_1333	W903_RS06505	1261517	1262431	plus	#N/A	lipid kinase, YegS/Rv2252/BmrU family protein	70877.3	-0.303318	0.104634	-2.89884	0.00374543	0.00533345	ns
920	W903_1334	W903_RS06510	1262532	1263386	plus	#N/A	glutathione S-transferase, C-terminal domain protein	4802.37	-0.105773	0.116522	-0.907746	0.364012	0.401574	ns
921	W903_1346	W903_RS06570	1275048	1277120	plus	#N/A	calcineurin-like phosphoesterase family protein	17281.7	-3.3387	0.116101	-28.7569	7.43e-182	8.92e-180	down
922	W903_1349	W903_RS06585	1279154	1279663	plus	#N/A	hypothetical protein	13247.6	-0.724204	0.103775	-6.97859	2.98e-12	7.2e-12	ns
923	W903_1390	W903_RS06785	1317966	1318418	plus	#N/A	hypothetical protein	5918.22	0.750612	0.105058	7.14473	9.02e-13	2.26e-12	ns
924	W903_1397	W903_RS06820	1324701	1326845	plus	#N/A	sulfatase family protein	31547.2	-0.928495	0.102615	-9.04833	1.45e-19	4.96e-19	ns
925	W903_1403	W903_RS06850	1329698	1329895	plus	#N/A	4Fe-4S binding domain protein	1724.1	-1.16629	0.126768	-9.20025	3.57e-20	1.27e-19	down
926	W903_1407	W903_RS06870	1333516	1334970	plus	murE	UDP-N-acetylmuramoyl-L-alanyl-D-glutamate--L-lysine ligase	16659.6	-0.734455	0.0964247	-7.61687	2.6e-14	7.08e-14	ns
927	W903_1408	W903_RS06875	1335125	1335919	plus	#N/A	ABC transporter family protein	2060.74	-0.88862	0.119011	-7.46671	8.22e-14	2.2e-13	ns
928	W903_1409	W903_RS06880	1335943	1336875	plus	#N/A	periplasmic binding family protein	4924.4	-1.1582	0.104276	-11.107	1.16e-28	6.14e-28	down
929	W903_1410	W903_RS06885	1336891	1337916	plus	#N/A	fecCD transport family protein	1869.86	-0.501749	0.135417	-3.70522	0.000211205	0.0003315	ns
930	W903_1411	W903_RS06890	1337913	1338914	plus	#N/A	fecCD transport family protein	2038.46	-0.564335	0.118992	-4.74264	2.11e-06	3.81e-06	ns
931	W903_1425	W903_RS06960	1354110	1355639	plus	#N/A	M trans-acting positive regulator (MGA) PRD domain protein	4055.1	-0.707478	0.107453	-6.58409	4.58e-11	1.05e-10	ns
932	W903_1444	W903_RS07055	1374496	1374873	plus	mscL	large conductance mechanosensitive channel protein	20021.9	-0.479604	0.114449	-4.19056	2.78e-05	4.68e-05	ns
933	W903_1449	W903_RS07080	1378090	1379217	plus	#N/A	pyridine nucleotide-disulfide oxidoreductase family protein	480.678	0.371098	0.174064	2.13197	0.0330096	0.0429148	ns
934	W903_1451	W903_RS07090	1380403	1380708	plus	#N/A	hypothetical protein	1513.76	0.137864	0.155596	0.88604	0.375596	0.413459	ns
935	W903_1456	W903_RS07115	1387830	1389077	plus	#N/A	bacterial extracellular solute-binding family protein	14567.8	-1.36041	0.0966944	-14.0692	5.88e-45	5.77e-44	down
936	W903_1457	W903_RS07120	1389205	1390545	plus	#N/A	binding--dependent transport system inner membrane component family protein	3279.08	-0.523404	0.112709	-4.64384	3.42e-06	6.06e-06	ns
937	W903_1458	W903_RS07125	1390545	1391381	plus	#N/A	binding--dependent transport system inner membrane component family protein	2524.96	-0.114765	0.112214	-1.02273	0.306435	0.344048	ns
938	W903_1459	W903_RS07130	1391612	1393084	plus	#N/A	H+ symporter family protein	6421.94	-1.24914	0.0958009	-13.0389	7.35e-39	5.84e-38	down
939	W903_1476	W903_RS07220	1415322	1416818	plus	#N/A	M trans-acting positive regulator (MGA) PRD domain protein	14137.1	-0.596623	0.125067	-4.77043	1.84e-06	3.33e-06	ns
940	W903_1479	W903_RS07235	1420070	1422253	plus	#N/A	lysine-arginine-ornithine-binding periplasmic family protein	87859.6	-3.46836	0.0888366	-39.042	0	0	down
941	W903_1480	W903_RS07240	1422253	1422993	plus	#N/A	ABC transporter family protein	30745	-3.29847	0.0886756	-37.197	7.62e-303	3.89e-300	down
942	W903_1481	W903_RS07245	1423187	1423492	plus	#N/A	hypothetical protein	859.443	-0.688968	0.173567	-3.96946	7.2e-05	0.000117301	ns
943	W903_1485	W903_RS07265	1425448	1426689	plus	#N/A	thermophilic metalloprotease family protein	4903.98	0.0997246	0.103545	0.963108	0.335493	0.373339	ns
944	W903_1490	W903_RS07290	1431557	1432231	plus	#N/A	putative NAD(P)H nitroreductase yfkO	4513.8	1.00601	0.124996	8.04833	8.39e-16	2.42e-15	up
945	W903_1491	W903_RS07295	1432319	1432711	plus	gloA	lactoylglutathione lyase	3425.31	0.992457	0.117652	8.43553	3.3e-17	1.02e-16	ns
946	W903_1492	W903_RS07300	1432840	1433766	plus	#N/A	glycosyl transferase 2 family protein	2423.85	-0.0789752	0.11649	-0.677959	0.497798	0.535283	ns
947	W903_1493	W903_RS07305	1433895	1435283	plus	#N/A	amino acid permease family protein	18131.8	-1.07177	0.0965191	-11.1042	1.2e-28	6.31e-28	down
948	W903_1503	W903_RS07355	1445227	1446819	plus	#N/A	transglutaminase-like superfamily protein	2574.94	-0.228705	0.137581	-1.66233	0.0964469	0.116881	ns
949	W903_1504	#N/A	1446855	1447031	plus	#N/A	hypothetical protein	47.1913	-0.0530082	0.480276	-0.11037	0.912116	0.920227	ns
950	W903_1506	#N/A	1447779	1447916	plus	#N/A	glycerophosphoryl diester phosphodiesterase family protein	739.257	0.224932	0.169952	1.3235	0.185669	0.216773	ns
951	W903_1513	W903_RS07405	1453422	1454225	plus	#N/A	hypothetical protein	2484.27	0.210077	0.145383	1.44498	0.148462	0.175542	ns
952	W903_1530	W903_RS07490	1470101	1470985	plus	#N/A	bacterial regulatory helix-turn-helix , lysR family protein	1680.06	-0.536277	0.115169	-4.65645	3.22e-06	5.72e-06	ns
953	W903_1531	#N/A	1471142	1471399	plus	#N/A	hypothetical protein	72.8421	1.23786	0.393479	3.14594	0.00165554	0.00242261	up
954	W903_1534	W903_RS07510	1475841	1476644	plus	#N/A	cyclophilin type peptidyl-prolyl cis-trans isomerase/CLD family protein	3042.27	-1.0248	0.107946	-9.49364	2.23e-21	8.44e-21	down
955	W903_1538	W903_RS07530	1479511	1480158	plus	scaR	metalloregulator ScaR	3872.3	-0.475539	0.108796	-4.37094	1.24e-05	2.12e-05	ns
956	W903_1559	W903_RS07635	1498725	1499600	plus	tehB	tellurite resistance protein TehB	3357.97	-0.0990489	0.103784	-0.954376	0.339893	0.377413	ns
957	W903_1561	W903_RS07645	1500789	1502006	plus	#N/A	phosphotransferase system, EIIC family protein	8340.39	0.446457	0.0917506	4.86598	1.14e-06	2.08e-06	ns
958	W903_1562	W903_RS07650	1501990	1502832	plus	#N/A	hypothetical protein	7204.23	0.303796	0.0980697	3.09776	0.0019499	0.00283597	ns
959	W903_1563	W903_RS07655	1502909	1503736	plus	#N/A	exodeoxyribonuclease III family protein	7568.55	0.133452	0.0969674	1.37626	0.168742	0.198257	ns
960	W903_1569	W903_RS07685	1507752	1508387	plus	#N/A	cutC-like protein	2172.06	0.205159	0.114191	1.79663	0.0723947	0.0896326	ns
961	W903_1586	W903_RS07770	1522279	1523628	plus	#N/A	NAD-dependent glycerol-3-phosphate dehydrogenase family protein	12350.2	-0.28365	0.101026	-2.80769	0.00498986	0.00703195	ns
962	W903_1587	W903_RS07775	1523645	1525072	plus	#N/A	cation transport family protein	14846.4	-0.478835	0.0960108	-4.9873	6.12e-07	1.13e-06	ns
963	W903_1603	W903_RS07855	1534608	1534886	plus	#N/A	acylphosphatase family protein	1349.28	0.649819	0.123575	5.25851	1.45e-07	2.76e-07	ns
964	W903_1604	W903_RS07860	1534971	1535903	plus	#N/A	membrane insertase, YidC/Oxa1 family domain protein	12981.6	-0.118301	0.0965638	-1.22511	0.220535	0.253138	ns
965	W903_1623	W903_RS07955	1556493	1557206	plus	gidB	16S rRNA (guanine(527)-N(7))-methyltransferase GidB	3143.62	-0.192361	0.102558	-1.87564	0.0607042	0.0760479	ns
966	W903_1624	W903_RS07960	1557221	1558600	plus	#N/A	cation transport family protein	10710.9	-0.448241	0.0968196	-4.62965	3.66e-06	6.47e-06	ns
967	W903_1625	W903_RS07965	1558613	1559284	plus	#N/A	oxidoreductase , NAD-binding Rossmann fold family protein	3870.37	-0.486625	0.106613	-4.56442	5.01e-06	8.78e-06	ns
968	W903_1630	W903_RS07990	1563936	1565303	plus	#N/A	branched-chain amino acid transport system II carrier protein	4782.85	0.491437	0.138085	3.55894	0.000372361	0.000574292	ns
969	W903_1631	W903_RS07995	1565417	1566472	plus	#N/A	zinc-binding dehydrogenase family protein	4775.47	-1.77548	0.101837	-17.4344	4.52e-68	8.32e-67	down
970	W903_1641	W903_RS08045	1575067	1576056	plus	dhaK	dihydroxyacetone kinase, DhaK subunit	17405.2	-1.78454	0.0899917	-19.83	1.64e-87	4.46e-86	down
971	W903_1642	W903_RS08050	1576094	1576672	plus	dhaL	dihydroxyacetone kinase, L subunit	4500.47	-0.77037	0.097929	-7.86662	3.64e-15	1.02e-14	ns
972	W903_1643	W903_RS08055	1576672	1577046	plus	dhaM	PTS-dependent dihydroxyacetone kinase, phosphotransferase subunit dhaM	1791.8	0.339649	0.136235	2.49312	0.0126628	0.0172497	ns
973	W903_1644	W903_RS08060	1577056	1577769	plus	#N/A	MIP channel s family protein	3779.37	0.505652	0.100189	5.04699	4.49e-07	8.41e-07	ns
974	W903_1664	W903_RS08160	1594732	1595697	plus	#N/A	NAD-dependent glycerol-3-phosphate dehydrogenase family protein	5724.69	1.02972	0.124907	8.24391	1.67e-16	4.96e-16	up
975	W903_1668	W903_RS08180	1598748	1599200	plus	#N/A	universal stress family protein	13088.2	-1.057	0.095464	-11.0722	1.71e-28	8.94e-28	down
976	W903_1670	W903_RS08190	1600707	1601669	plus	#N/A	asparaginase family protein	1945.51	0.169241	0.1528	1.1076	0.268036	0.304072	ns
977	W903_1682	W903_RS08250	1616980	1618419	plus	#N/A	sucrose-6-phosphate hydrolase family protein	6461.4	-0.279306	0.0985926	-2.83293	0.00461231	0.00650887	ns
978	W903_1683	W903_RS08255	1618421	1619383	plus	#N/A	helix-turn-helix family protein	5118.39	-0.387991	0.102411	-3.78857	0.000151518	0.000240403	ns
979	W903_1704	W903_RS08335	1635149	1636303	plus	mutY	A/G-specific adenine glycosylase	3837.87	0.220556	0.101868	2.16511	0.0303793	0.0397912	ns
980	W903_1705	W903_RS08340	1636480	1637073	plus	#N/A	helix-turn-helix family protein	2030.69	0.755713	0.120115	6.29158	3.14e-10	6.86e-10	ns
981	W903_1711	W903_RS08370	1641424	1642302	plus	rnhC	ribonuclease HIII	6205	0.537449	0.10203	5.26755	1.38e-07	2.63e-07	ns
982	W903_1712	W903_RS08375	1642318	1642911	plus	#N/A	signal peptidase I	3242.09	-0.0732253	0.109067	-0.67138	0.501979	0.539495	ns
983	W903_1713	W903_RS08380	1643040	1645460	plus	#N/A	viral (Super1) RNA helicase family protein	6459	0.00409211	0.102305	0.039999	0.968094	0.971095	ns
984	W903_1714	W903_RS08385	1645574	1646056	plus	#N/A	putative membrane protein	26953	-0.906557	0.0907444	-9.99023	1.68e-23	7.07e-23	ns
985	W903_1716	W903_RS08395	1647406	1649718	plus	pflB	formate acetyltransferase	70099.3	-0.49224	0.100419	-4.90188	9.49e-07	1.74e-06	ns
986	W903_1717	W903_RS08400	1649819	1650193	plus	#N/A	FMN-binding protein	573.88	0.762398	0.17142	4.44754	8.69e-06	1.51e-05	ns
987	W903_1720	W903_RS08415	1652034	1652930	plus	#N/A	sulfite exporter TauE/SafE family protein	4081.85	-0.401313	0.100792	-3.98161	6.84e-05	0.00011164	ns
988	W903_1724	W903_RS08435	1655853	1656512	plus	#N/A	crp-like helix-turn-helix domain protein	2849.39	0.694808	0.110567	6.28402	3.3e-10	7.19e-10	ns
989	W903_1725	W903_RS08440	1656536	1658821	plus	pepX	xaa-Pro dipeptidyl-peptidase	17641.7	0.184425	0.102895	1.79237	0.073074	0.0903251	ns
990	W903_1726	W903_RS08445	1658825	1659184	plus	#N/A	hypothetical protein	3118.68	-0.118381	0.114569	-1.03327	0.301475	0.338994	ns
991	W903_1727	W903_RS08450	1659230	1660210	plus	#N/A	geranylgeranyl pyrophosphate synthase	9749.52	0.304332	0.103614	2.93717	0.00331218	0.00473633	ns
992	W903_1736	W903_RS08490	1670162	1670461	plus	#N/A	DNA-binding protein, YbaB/EbfC family	2087.93	0.131257	0.220846	0.594337	0.552287	0.590146	ns
993	W903_1737	W903_RS08495	1670622	1671812	plus	#N/A	methyltransferase domain protein	33537.2	0.546984	0.0911426	6.00141	1.96e-09	4.12e-09	ns
994	W903_1745	W903_RS08525	1676191	1676460	plus	rpsN2	alternate 30S ribosomal protein S14	4600.5	-1.87433	0.117686	-15.9266	4.15e-57	5.84e-56	down
995	W903_1750	W903_RS08550	1680338	1680568	plus	#N/A	hypothetical protein	3382.12	0.135811	0.103281	1.31497	0.188521	0.219726	ns
996	W903_1751	W903_RS08555	1680622	1682301	plus	#N/A	putative permease	57294.2	0.195083	0.0867555	2.24865	0.0245345	0.0326169	ns
997	W903_1773	#N/A	1701792	1701905	plus	#N/A	putative membrane protein	32.0438	0.332728	0.629125	0.528874	0.596893	0.63416	ns
998	W903_1788	#N/A	1716230	1716349	plus	#N/A	glycerophosphoryl diester phosphodiesterase family protein	14.7667	1.49755	0.842568	1.77736	0.0755086	0.0928529	up
999	W903_1807	W903_RS10750	1736826	1737119	plus	#N/A	putative membrane protein	626.682	0.715527	0.156817	4.56283	5.05e-06	8.84e-06	ns
1000	W903_1810	W903_RS08845	1740189	1740863	plus	#N/A	sensory box protein	3607.51	0.652327	0.125748	5.18757	2.13e-07	4.03e-07	ns
1001	W903_1811	W903_RS08850	1741033	1743285	plus	gshAB	glutamate--cysteine ligase/gamma-glutamylcysteine synthetase	19739.8	1.84783	0.103645	17.8285	4.25e-71	8.19e-70	up
1002	W903_1812	W903_RS08855	1743409	1744227	plus	#N/A	5-bromo-4-chloroindolyl phosphate hydrolysis family protein	7573.34	0.794124	0.11039	7.19378	6.3e-13	1.6e-12	ns
1003	W903_1813	W903_RS08860	1744224	1745480	plus	#N/A	toxic anion resistance family protein	13855.7	0.68918	0.107525	6.40949	1.46e-10	3.26e-10	ns
1004	W903_1814	W903_RS08865	1745620	1746495	plus	#N/A	hsp33 family protein	7844.87	0.392171	0.12573	3.11915	0.00181372	0.00264166	ns
1005	W903_1815	W903_RS08870	1746479	1747456	plus	#N/A	TIM-barrel , nifR3 family protein	11729.1	0.246074	0.121614	2.0234	0.043032	0.0549539	ns
1006	W903_1816	W903_RS08875	1747577	1748218	plus	#N/A	deoxyguanosine kinase	9515.59	0.134842	0.11383	1.18459	0.236179	0.269731	ns
1007	W903_1817	W903_RS08880	1748232	1748723	plus	#N/A	acetyltransferase family protein	3935.83	0.230939	0.115485	1.99973	0.0455292	0.0579617	ns
1008	W903_1820	W903_RS08895	1752024	1752485	plus	#N/A	small multi-drug export family protein	3771.97	0.702064	0.154833	4.53433	5.78e-06	1.01e-05	ns
1009	W903_1823	W903_RS08910	1754826	1755386	plus	ahpC	peroxiredoxin	12159.6	1.26916	0.0935182	13.5713	5.93e-42	5.2e-41	up
1010	W903_1824	W903_RS08915	1755404	1756936	plus	ahpF	alkyl hydroperoxide reductase subunit F	36545.1	1.41524	0.0902026	15.6895	1.78e-55	2.37e-54	up
1011	W903_1825	W903_RS08920	1757070	1757140	plus	#N/A	#N/A	7.56951	0.45796	1.13289	0.404239	0.686037	0.714739	ns
1012	W903_1828	W903_RS08935	1759686	1760639	plus	#N/A	LD-carboxypeptidase family protein	12824.6	1.3068	0.0996705	13.1112	2.84e-39	2.27e-38	up
1013	W903_1830	W903_RS08945	1762732	1763715	plus	#N/A	oxidoreductase , NAD-binding Rossmann fold family protein	6320.48	2.18998	0.129705	16.8843	5.87e-64	9.9e-63	up
1014	W903_1832	W903_RS08955	1765036	1765680	plus	#N/A	cyclic nucleotide-binding domain protein	3742.62	0.941452	0.117642	8.00271	1.22e-15	3.49e-15	ns
1015	W903_1833	W903_RS08960	1765746	1766360	plus	def	peptide deformylase	11988.6	0.23214	0.0979343	2.37037	0.0177705	0.0238733	ns
1016	W903_1841	W903_RS09000	1773661	1774473	plus	#N/A	short chain dehydrogenase family protein	310.263	2.71648	0.228367	11.8952	1.25e-32	7.71e-32	up
1017	W903_1842	W903_RS09005	1774490	1775131	plus	#N/A	ribose/galactose isomerase	209.548	2.53122	0.291678	8.67815	4.02e-18	1.29e-17	up
1018	W903_1843	W903_RS09010	1775157	1776164	plus	#N/A	pfkB carbohydrate kinase family protein	350.915	2.53088	0.212454	11.9126	1.02e-32	6.34e-32	up
1019	W903_1844	W903_RS09015	1776176	1776814	plus	#N/A	2-dehydro-3-deoxyphosphogluconate aldolase/4-hydroxy-2-oxoglutarate aldolase family protein	223.131	2.7911	0.262147	10.6471	1.8e-26	8.7e-26	up
1020	W903_1857	W903_RS09080	1791993	1793519	plus	#N/A	putative sensor kinase dpiB	4434.93	0.667032	0.107974	6.17769	6.5e-10	1.4e-09	ns
1021	W903_1858	W903_RS09085	1793521	1794201	plus	#N/A	response regulator	1394.2	0.476424	0.121005	3.93724	8.24e-05	0.00013326	ns
1022	W903_1872	W903_RS09155	1808467	1809243	plus	#N/A	deoR C terminal sensor domain protein	2339.44	0.958096	0.113019	8.47733	2.3e-17	7.18e-17	ns
1023	W903_1877	W903_RS09180	1816241	1818643	plus	yfkN	trifunctional nucleotide phosphoesterase protein YfkN	5642.45	-0.931768	0.0956095	-9.74555	1.93e-22	7.64e-22	ns
1024	W903_1878	W903_RS09185	1818800	1819255	plus	#N/A	nrdI protein	5596.25	1.00541	0.11303	8.89508	5.84e-19	1.92e-18	up
1025	W903_1879	W903_RS09190	1819266	1820303	plus	#N/A	M42 glutamyl aminopeptidase family protein	13160.2	1.04595	0.0937596	11.1556	6.72e-29	3.61e-28	up
1026	W903_1880	W903_RS09195	1820303	1820800	plus	#N/A	AAA domain protein	12306.2	1.18942	0.0917128	12.969	1.83e-38	1.44e-37	up
1027	W903_1881	#N/A	1820857	1820976	plus	#N/A	putative membrane protein	107.116	0.687985	0.319451	2.15365	0.0312679	0.0408503	ns
1028	W903_1890	W903_RS10555	1828551	1828733	plus	#N/A	hypothetical protein	63.8211	-1.14501	0.41533	-2.75686	0.00583591	0.00819597	down
1029	W903_1912	W903_RS09345	1847746	1848222	plus	#N/A	putative acetyltransferase	7819.51	1.51567	0.118912	12.7461	3.28e-37	2.38e-36	up
1030	W903_1913	W903_RS09350	1848215	1849483	plus	#N/A	sigma-54 interaction domain protein	19471.8	1.37591	0.110632	12.4368	1.65e-35	1.11e-34	up
1031	W903_1914	W903_RS09355	1849765	1849837	plus	#N/A	#N/A	177.369	1.89574	0.405497	4.67512	2.94e-06	5.24e-06	up
1032	W903_1920	#N/A	1853743	1853889	plus	#N/A	hypothetical protein	117.162	1.50109	0.321888	4.66339	3.11e-06	5.53e-06	up
1033	W903_1921	#N/A	1854327	1854455	plus	#N/A	hypothetical protein	535.077	1.90144	0.191666	9.92059	3.39e-23	1.39e-22	up
1034	W903_1922	#N/A	1855114	1855233	plus	#N/A	hypothetical protein	183.407	1.67951	0.278865	6.02268	1.72e-09	3.63e-09	up
1035	W903_1923	W903_RS09395	1855334	1855717	plus	#N/A	hypothetical protein	354.515	1.49908	0.209707	7.14846	8.78e-13	2.21e-12	up
1036	W903_1926	#N/A	1856750	1856869	plus	#N/A	putative membrane protein	70.9561	1.46241	0.414598	3.5273	0.000419822	0.000645054	up
1037	W903_1927	W903_RS09410	1857020	1857214	plus	#N/A	addiction module antitoxin, RelB/DinJ family protein	222.84	1.94297	0.244703	7.94012	2.02e-15	5.71e-15	up
1038	W903_1934	W903_RS09440	1861725	1862321	plus	#N/A	phosphoribulokinase / Uridine kinase family protein	8936.11	1.11931	0.104555	10.7055	9.59e-27	4.71e-26	up
1039	W903_1944	W903_RS09485	1868482	1868799	plus	#N/A	mazG nucleotide pyrophosphohydrolase domain protein	3523.68	0.29898	0.104384	2.86422	0.00418034	0.00591973	ns
1040	W903_1945	W903_RS09490	1868796	1869356	plus	#N/A	putative lysine decarboxylase family protein	3945.7	0.488243	0.117922	4.14037	3.47e-05	5.8e-05	ns
1041	W903_1946	W903_RS09495	1869661	1870524	plus	#N/A	CAAX protease self-immunity family protein	4979.62	0.0800049	0.0997013	0.802446	0.422295	0.461384	ns
1042	W903_1950	W903_RS09515	1874348	1874974	plus	#N/A	transcriptional regulator	2596.75	0.864243	0.111193	7.77244	7.7e-15	2.12e-14	ns
1043	W903_1951	W903_RS09520	1875046	1875585	plus	#N/A	AAA domain protein	2500.69	0.753539	0.122638	6.14442	8.03e-10	1.72e-09	ns
1044	W903_1952	W903_RS09525	1875786	1876871	plus	#N/A	iron-containing alcohol dehydrogenase family protein	16233.3	2.32779	0.101696	22.8897	5.88e-116	2.67e-114	up
1045	W903_1958	W903_RS09555	1883913	1888406	plus	#N/A	gram-positive signal peptide, YSIRK family domain protein	5190.94	3.40372	0.131411	25.9014	6.42e-148	5.7e-146	up
1046	W903_1959	W903_RS09560	1888434	1888628	plus	#N/A	LPXTG cell wall anchor domain protein	110.894	2.26951	0.335248	6.76963	1.29e-11	3.04e-11	up
1047	W903_1960	W903_RS09565	1888861	1889547	plus	#N/A	response regulator	2983.62	1.77657	0.115102	15.4347	9.57e-54	1.19e-52	up
1048	W903_1961	W903_RS09570	1889544	1890932	plus	#N/A	his Kinase A domain protein	3953.86	1.36029	0.0993371	13.6936	1.11e-42	1.01e-41	up
1049	W903_1962	W903_RS09575	1891025	1891633	plus	#N/A	putative exported protein	3472.05	1.22802	0.132696	9.25441	2.15e-20	7.72e-20	up
1050	W903_1964	W903_RS09585	1894601	1895848	plus	#N/A	sugar (and other) transporter family protein	30851.6	1.82355	0.125973	14.4757	1.73e-47	1.82e-46	up
1051	W903_1970	W903_RS09615	1902091	1902975	plus	#N/A	pseudouridine synthase, RluA family protein	4522.43	1.12949	0.124066	9.10394	8.71e-20	3e-19	up
1052	W903_1977	W903_RS09645	1908949	1909686	plus	#N/A	bacterial regulatory s, gntR family protein	3573.35	0.514235	0.102074	5.03788	4.71e-07	8.79e-07	ns
1053	W903_1984	W903_RS09685	1916403	1917263	plus	#N/A	glyoxalase/Bleomycin resistance /Dioxygenase superfamily protein	986.318	2.10555	0.151939	13.8579	1.14e-43	1.09e-42	up
1054	W903_1985	W903_RS09690	1917306	1918037	plus	#N/A	hypothetical protein	2956.53	1.36086	0.13454	10.1149	4.74e-24	2.05e-23	up
1055	W903_2003	W903_RS09780	1933869	1934072	plus	#N/A	Cold-shock' DNA-binding domain protein	3017.79	0.764064	0.434591	1.75812	0.0787263	0.09661	ns
1056	W903_2006	W903_RS09795	1937421	1939112	plus	argS	arginine--tRNA ligase	30953.1	-0.065045	0.0886396	-0.733814	0.463062	0.501364	ns
1057	W903_2007	W903_RS09800	1939200	1939508	plus	uviB	bacteriocin	2135.63	2.08813	0.203968	10.2376	1.35e-24	5.98e-24	up
1058	W903_2012	W903_RS09825	1944793	1944975	plus	rpmF	ribosomal protein L32	62352.2	0.516005	0.0898807	5.741	9.41e-09	1.91e-08	ns
1059	W903_2013	W903_RS09830	1944991	1945140	plus	rpmG	ribosomal protein L33	24691.3	0.592307	0.104544	5.66564	1.46e-08	2.94e-08	ns
1060	W903_2014	W903_RS09835	1945433	1946047	plus	#N/A	cadmium resistance transporter family protein	1878.82	0.971327	0.113214	8.57953	9.53e-18	3e-17	ns
1061	W903_2015	W903_RS09840	1946059	1946397	plus	#N/A	bacterial regulatory , arsR family protein	1720.69	0.884629	0.117865	7.50546	6.12e-14	1.65e-13	ns
1062	W903_2016	W903_RS09845	1946441	1947856	plus	#N/A	hypothetical protein	6339.57	1.02034	0.10322	9.88511	4.83e-23	1.96e-22	up
1063	W903_2017	W903_RS09850	1948178	1948627	plus	#N/A	sigma-70, region 4 family protein	388.876	2.29927	0.198958	11.5566	6.84e-31	3.96e-30	up
1064	W903_2018	W903_RS09855	1948830	1949150	plus	#N/A	hypothetical protein	245.995	2.15591	0.238519	9.03874	1.58e-19	5.38e-19	up
1065	W903_2019	W903_RS09860	1949150	1950250	plus	#N/A	ftsK/SpoIIIE family protein	586.64	2.10373	0.164929	12.7554	2.91e-37	2.14e-36	up
1066	W903_2020	W903_RS09865	1950247	1950852	plus	#N/A	hypothetical protein	412.338	2.25329	0.194931	11.5594	6.62e-31	3.85e-30	up
1067	W903_2021	W903_RS09870	1951051	1951656	plus	#N/A	plasmid replication family protein	357.77	2.24723	0.211288	10.6359	2.03e-26	9.77e-26	up
1068	W903_2022	W903_RS09875	1951649	1951897	plus	#N/A	merR HTH regulatory family protein	73.0972	2.03781	0.413999	4.92225	8.56e-07	1.57e-06	up
1069	W903_2023	W903_RS09880	1951986	1953251	plus	#N/A	phage integrase family protein	20064.1	2.53634	0.127524	19.8891	5.06e-88	1.4e-86	up
1070	W903_2024	W903_RS09885	1953609	1954280	plus	#N/A	peptidase propeptide and YPEB domain protein	177.852	1.78632	0.27922	6.39755	1.58e-10	3.52e-10	up
1071	W903_2025	W903_RS09890	1954365	1955036	plus	#N/A	response regulator	4388.42	1.89861	0.117619	16.142	1.29e-58	1.94e-57	up
1072	W903_2026	W903_RS09895	1955020	1956384	plus	#N/A	HAMP domain protein	10056.8	1.61216	0.107134	15.048	3.56e-51	4.13e-50	up
1073	W903_2030	W903_RS09915	1960172	1961467	plus	#N/A	histidine kinase-, DNA gyrase B-, and HSP90-like ATPase family protein	1148.3	1.52426	0.132428	11.5101	1.17e-30	6.68e-30	up
1074	W903_2031	W903_RS09920	1961464	1962297	plus	#N/A	response regulator	871.856	2.21426	0.160606	13.7869	3.06e-43	2.86e-42	up
1075	W903_2032	W903_RS09925	1962519	1963241	plus	#N/A	ABC transporter family protein	13398.5	1.79934	0.115918	15.5225	2.44e-54	3.1e-53	up
1076	W903_2033	W903_RS09930	1963244	1964758	plus	#N/A	substrate binding domain of ABC-type glycine betaine transport system family protein	29375.4	1.65915	0.130127	12.7502	3.11e-37	2.28e-36	up
1077	W903_2038	W903_RS09955	1971117	1971656	plus	#N/A	bacterial regulatory s, tetR family protein	1836.08	1.65958	0.14165	11.7161	1.05e-31	6.32e-31	up
1078	W903_2048	W903_RS10005	1981513	1982181	plus	sdaAB	L-serine dehydratase, iron-sulfur-dependent, beta subunit	6446.58	-0.108349	0.107543	-1.00749	0.313699	0.351192	ns
1079	W903_2049	W903_RS10010	1982196	1983068	plus	sdaAA	L-serine dehydratase, iron-sulfur-dependent, alpha subunit	10026.2	-0.111566	0.100223	-1.11317	0.265635	0.301515	ns
1080	W903_2058	W903_RS10055	1990645	1990998	plus	#N/A	S4 domain protein	3837.33	2.27205	0.122609	18.5309	1.16e-76	2.64e-75	up
1081	W903_2059	W903_RS10060	1991001	1992110	plus	recF	DNA replication and repair RecF family protein	30687.5	2.20254	0.115543	19.0626	5.16e-81	1.21e-79	up
1082	W903_2065	W903_RS10090	1996802	1997506	plus	#N/A	B3/4 domain protein	2029.75	2.59976	0.143339	18.1371	1.62e-73	3.31e-72	up
1083	W903_2066	W903_RS10095	1997773	1999005	plus	arcA	arginine deiminase	48899.9	0.175605	0.103193	1.70172	0.0888075	0.107943	ns
1084	W903_2067	#N/A	1999101	1999442	plus	#N/A	acetyltransferase family protein	4349.28	1.48319	0.0984086	15.0717	2.49e-51	2.92e-50	up
1085	W903_2068	W903_RS10105	1999458	2000471	plus	#N/A	ornithine carbamoyltransferase	12144.7	2.0364	0.0961374	21.1822	1.39e-99	4.74e-98	up
1086	W903_2069	W903_RS10110	2000534	2001961	plus	arcD	arginine-ornithine antiporter	11681.6	1.62483	0.117483	13.8304	1.67e-43	1.58e-42	up
1087	W903_2070	W903_RS10115	2001982	2002938	plus	#N/A	carbamate kinase	9413.75	1.63952	0.123363	13.2901	2.64e-40	2.17e-39	up
1088	W903_2073	W903_RS10130	2005117	2005989	plus	#N/A	hypothetical protein	13974.5	1.6193	0.102355	15.8205	2.25e-56	3.12e-55	up
1089	W903_2074	W903_RS10135	2006055	2007674	plus	#N/A	ABC transporter family protein	108860	1.35871	0.103617	13.1128	2.78e-39	2.23e-38	up
1090	W903_2075	W903_RS10140	2007797	2010376	plus	#N/A	bacterial membrane YfhO family protein	19193.4	1.43812	0.104359	13.7805	3.34e-43	3.12e-42	up
1091	W903_2078	W903_RS10155	2010810	2010883	plus	#N/A	#N/A	11.4346	-0.413194	0.956058	-0.432185	0.665607	0.69701	ns
1092	W903_2080	W903_RS10165	2011635	2012864	plus	#N/A	trypsin family protein	97766	0.954408	0.0990982	9.63094	5.92e-22	2.3e-21	ns
1093	W903_2081	W903_RS10170	2012962	2013735	plus	#N/A	parB/RepB/Spo0J family partition domain protein	4611.9	1.6513	0.124856	13.2256	6.24e-40	5.1e-39	up
1094	W903_0077	W903_RS00380	57072	57875	minus	#N/A	helix-turn-helix domain, rpiR family protein	2000.81	1.0884	0.131773	8.25969	1.46e-16	4.4e-16	up
1095	W903_0162	W903_RS00795	114685	115527	minus	#N/A	mechanosensitive ion channel family protein	6038.93	1.31715	0.110249	11.9471	6.73e-33	4.2e-32	up
1096	W903_0173	W903_RS00850	126628	127596	minus	#N/A	sugar-binding protein	2107.24	0.45369	0.11313	4.01033	6.06e-05	9.92e-05	ns
1097	W903_0174	W903_RS00855	127649	128590	minus	#N/A	branched-chain amino acid transport system / permease component family protein	1838.7	0.381025	0.116955	3.25787	0.00112253	0.00166949	ns
1098	W903_0175	W903_RS00860	128592	130070	minus	#N/A	heme ABC exporter, ATP-binding protein CcmA	2267.68	0.870053	0.111366	7.81257	5.6e-15	1.55e-14	ns
1099	W903_0176	W903_RS00865	130086	130484	minus	rbsD	D-ribose pyranase	574.826	0.525626	0.160957	3.26564	0.00109217	0.00162553	ns
1100	W903_0177	W903_RS00870	130459	131370	minus	rbsK	ribokinase	2675.21	-0.741605	0.105791	-7.01008	2.38e-12	5.8e-12	ns
1101	W903_0178	W903_RS00875	131363	132349	minus	#N/A	helix-turn-helix family protein	7978.78	-1.28601	0.0997868	-12.8876	5.28e-38	4.06e-37	down
1102	W903_0186	W903_RS00915	139928	140845	minus	#N/A	L-2-hydroxyisocaproate dehydrogenase	26983.6	2.94113	0.0941253	31.247	2.46e-214	6.27e-212	up
1103	W903_0191	W903_RS00940	144557	144673	minus	#N/A	hypothetical protein	401.825	0.217893	0.203814	1.06907	0.285036	0.321571	ns
1104	W903_0192	W903_RS00945	145040	145270	minus	#N/A	hypothetical protein	6238.65	-0.93761	0.138393	-6.77496	1.24e-11	2.93e-11	ns
1105	W903_0193	W903_RS00950	145612	146352	minus	#N/A	ABC transporter family protein	13992.3	-0.607626	0.0984287	-6.17326	6.69e-10	1.44e-09	ns
1106	W903_0194	W903_RS00955	146362	147912	minus	#N/A	amino ABC transporter, permease , 3-TM region, His/Glu/Gln/Arg/opine family domain protein	28009.1	-0.466779	0.0940473	-4.96324	6.93e-07	1.28e-06	ns
1107	W903_0204	W903_RS01005	158341	159528	minus	#N/A	D-alanyl-D-alanine carboxypeptidase family protein	8063.5	-0.208341	0.104568	-1.99239	0.0463284	0.0589425	ns
1108	W903_0205	W903_RS01010	159681	160868	minus	#N/A	D-alanyl-D-alanine carboxypeptidase family protein	6736.84	0.690769	0.0947179	7.2929	3.03e-13	7.89e-13	ns
1109	W903_0220	W903_RS01085	175523	176554	minus	#N/A	DNA/RNA non-specific endonuclease family protein	2269.32	1.6858	0.11798	14.2888	2.57e-46	2.61e-45	up
1110	W903_0221	W903_RS01090	177134	178393	minus	tyrS	tyrosine--tRNA ligase	18914.6	0.516794	0.0997624	5.18025	2.22e-07	4.18e-07	ns
1111	W903_0239	W903_RS01170	196609	197379	minus	proC	pyrroline-5-carboxylate reductase	10067.1	0.866862	0.0916153	9.46198	3.02e-21	1.13e-20	ns
1112	W903_0240	W903_RS01175	197449	198516	minus	pepA	glutamyl aminopeptidase	9354.67	0.991436	0.095887	10.3396	4.66e-25	2.12e-24	ns
1113	W903_0241	W903_RS01180	198696	198935	minus	#N/A	putative membrane protein	839.389	1.45609	0.151551	9.60791	7.4e-22	2.86e-21	up
1114	W903_0245	W903_RS01200	200599	201129	minus	#N/A	methyltransferase domain protein	3511.53	1.75379	0.106243	16.5073	3.25e-61	5.19e-60	up
1115	W903_0288	W903_RS01415	239001	239651	minus	#N/A	binding--dependent transport system inner membrane component family protein	13440.1	0.826416	0.0945888	8.73694	2.4e-18	7.75e-18	ns
1116	W903_0289	W903_RS01420	239652	240578	minus	opuCC	glycine betaine/carnitine/choline-binding protein	20340.3	0.723572	0.102741	7.0427	1.89e-12	4.64e-12	ns
1117	W903_0290	W903_RS01425	240581	241216	minus	#N/A	binding--dependent transport system inner membrane component family protein	8980.34	0.785628	0.110803	7.0903	1.34e-12	3.33e-12	ns
1118	W903_0291	W903_RS01430	241216	242361	minus	#N/A	glycine betaine/L-proline transport ATP binding subunit	21762.4	0.982056	0.0974173	10.0809	6.71e-24	2.87e-23	ns
1119	W903_0312	W903_RS01530	251178	252125	minus	#N/A	sigma factor regulator C-terminal family protein	5389.93	1.04112	0.105846	9.83618	7.86e-23	3.17e-22	up
1120	W903_0313	W903_RS01535	252122	252613	minus	#N/A	RNA polymerase sigma factor, sigma-70 family protein	3366.56	1.37677	0.112968	12.1872	3.64e-34	2.35e-33	up
1121	W903_0314	#N/A	252773	252895	minus	#N/A	glycerophosphoryl diester phosphodiesterase family protein	159.698	0.629838	0.267068	2.35835	0.0183566	0.0246444	ns
1122	W903_0316	W903_RS01545	253193	253801	minus	#N/A	bacterial regulatory s, tetR family protein	1825.76	0.755383	0.117031	6.45456	1.09e-10	2.44e-10	ns
1123	W903_0317	W903_RS01550	253825	254922	minus	#N/A	ABC-2 type transporter family protein	3903.66	0.575293	0.106595	5.397	6.78e-08	1.31e-07	ns
1124	W903_0318	W903_RS01555	254925	255641	minus	#N/A	ABC transporter family protein	2173.61	0.505219	0.110049	4.59085	4.41e-06	7.76e-06	ns
1125	W903_0319	W903_RS01560	255904	256587	minus	#N/A	hypothetical protein	2597.84	1.1734	0.135774	8.64226	5.51e-18	1.75e-17	up
1126	W903_0320	W903_RS01565	256607	256918	minus	#N/A	transcriptional regulator PadR-like family protein	759.804	1.25683	0.173997	7.22328	5.07e-13	1.3e-12	up
1127	W903_0338	W903_RS01655	276654	278039	minus	#N/A	PTS system, glucose-like IIB component domain protein	6464.42	1.5777	0.123839	12.7399	3.55e-37	2.57e-36	up
1128	W903_0354	W903_RS01735	294179	296425	minus	#N/A	penicillin-binding , 1A family protein	40162.5	-0.0210842	0.121067	-0.174154	0.861745	0.873725	ns
1129	W903_0355	W903_RS01740	296412	297011	minus	recU	recombination protein U	7388.4	0.42931	0.136789	3.13849	0.00169822	0.00248051	ns
1130	W903_0360	W903_RS01765	301382	301864	minus	#N/A	S-Ribosylhomocysteinase family protein	15195.4	0.288301	0.0896262	3.2167	0.00129674	0.00191463	ns
1131	W903_0379	W903_RS01860	320814	321590	minus	#N/A	glycyl-radical enzyme activating family protein	2273.56	0.772516	0.12391	6.23452	4.53e-10	9.84e-10	ns
1132	W903_0388	W903_RS01905	330358	331284	minus	cysK	cysteine synthase A	36285.4	-0.127123	0.0888609	-1.43058	0.152551	0.180167	ns
1133	W903_0389	W903_RS01910	331375	332019	minus	#N/A	hypothetical protein	1464.84	0.428778	0.130601	3.28312	0.00102665	0.00153358	ns
1134	W903_0398	W903_RS01955	340201	341553	minus	#N/A	aspartate kinase domain protein	13469.4	-0.0462268	0.0915977	-0.504673	0.613789	0.649408	ns
1135	W903_0414	W903_RS02035	354184	355461	minus	serS	serine--tRNA ligase	18064.2	-1.1538	0.0995678	-11.588	4.74e-31	2.76e-30	down
1136	W903_0416	W903_RS02045	356857	357219	minus	#N/A	hypothetical protein	7549.52	-0.329196	0.103729	-3.17361	0.00150553	0.00221491	ns
1137	W903_0417	W903_RS02050	357338	358249	minus	#N/A	PTS system, mannose/fructose/sorbose , IID component family protein	63407.3	-0.582427	0.0879172	-6.62473	3.48e-11	8.05e-11	ns
1138	W903_0418	W903_RS02055	358264	359076	minus	#N/A	PTS system sorbose-specific iic component family protein	59822.4	-0.764613	0.0896566	-8.52823	1.49e-17	4.65e-17	ns
1139	W903_0419	W903_RS02060	359109	360119	minus	manX	PTS system mannose-specific EIIAB component	79154.7	-0.97882	0.100847	-9.70596	2.84e-22	1.12e-21	ns
1140	W903_0420	W903_RS02065	360422	361234	minus	#N/A	HAD hydrolase, IIB family protein	5880	0.225204	0.109717	2.05259	0.040112	0.0513534	ns
1141	W903_0427	W903_RS02100	366618	366914	minus	#N/A	hypothetical protein	1223.26	0.234921	0.130533	1.7997	0.0719073	0.0890988	ns
1142	W903_0428	W903_RS02105	366911	367330	minus	#N/A	HIT domain protein	4033.54	0.327074	0.128532	2.54469	0.0109375	0.0149494	ns
1143	W903_0468	#N/A	402768	402917	minus	#N/A	glycerophosphoryl diester phosphodiesterase family protein	13.976	1.0634	0.850692	1.25004	0.211286	0.243342	ns
1144	W903_0477	W903_RS02330	410721	411725	minus	#N/A	alpha/beta hydrolase fold family protein	6739.47	-0.995593	0.105597	-9.42825	4.17e-21	1.55e-20	ns
1145	W903_0489	W903_RS02390	423704	424444	minus	#N/A	hypothetical protein	4092.4	0.484731	0.122295	3.96362	7.38e-05	0.000120115	ns
1146	W903_0501	W903_RS02445	432561	433460	minus	galU	UTP-glucose-1-phosphate uridylyltransferase	11262.6	-0.508783	0.0897259	-5.67041	1.42e-08	2.86e-08	ns
1147	W903_0502	W903_RS02450	433497	434513	minus	gpsA	glycerol-3-phosphate dehydrogenase	9770.51	-0.449669	0.0903899	-4.97476	6.53e-07	1.21e-06	ns
1148	W903_0514	W903_RS02510	442390	442923	minus	#N/A	hypothetical protein	4408.71	-0.531039	0.112673	-4.7131	2.44e-06	4.38e-06	ns
1149	W903_0515	W903_RS02515	443007	443783	minus	#N/A	recX family protein	2414.73	-0.657173	0.109855	-5.9822	2.2e-09	4.63e-09	ns
1150	W903_0526	W903_RS02570	459563	460054	minus	#N/A	gyrI-like small molecule binding domain protein	3097.08	0.427983	0.103783	4.12383	3.73e-05	6.2e-05	ns
1151	W903_0527	W903_RS02575	460293	460577	minus	#N/A	hypothetical protein	2174.98	0.342412	0.113705	3.0114	0.00260044	0.00374479	ns
1152	W903_0528	W903_RS02580	460664	460981	minus	#N/A	carboxymuconolactone decarboxylase family protein	1882.01	0.34078	0.11457	2.97443	0.00293532	0.00421514	ns
1153	W903_0529	W903_RS02585	461005	461400	minus	#N/A	cupin domain protein	1743.46	0.246468	0.114501	2.15254	0.0313546	0.0409374	ns
1154	W903_0530	W903_RS02590	461410	461799	minus	adhR	HTH-type transcriptional regulator AdhR	2441.55	0.373323	0.108503	3.44067	0.000580275	0.000880982	ns
1155	W903_0531	W903_RS02595	461815	462852	minus	#N/A	zinc-binding dehydrogenase family protein	6068.23	0.310979	0.101201	3.07289	0.00211997	0.00307456	ns
1156	W903_0532	W903_RS02600	462962	463816	minus	#N/A	aldo/keto reductase family protein	1503.26	0.673987	0.134843	4.9983	5.78e-07	1.07e-06	ns
1157	W903_0533	W903_RS02605	463901	464764	minus	#N/A	cation diffusion facilitator transporter family protein	1558.85	0.925122	0.121655	7.60449	2.86e-14	7.78e-14	ns
1158	W903_0535	#N/A	465599	465739	minus	#N/A	glycerophosphoryl diester phosphodiesterase family protein	105.773	0.23865	0.324514	0.735406	0.462092	0.500845	ns
1159	W903_0538	W903_RS02625	466451	466521	minus	#N/A	#N/A	135.9	-1.76378	0.304646	-5.78961	7.05e-09	1.44e-08	down
1160	W903_0539	W903_RS02630	466592	466897	minus	#N/A	cupin domain protein	1563.98	-1.76599	0.121995	-14.4759	1.72e-47	1.82e-46	down
1161	W903_0540	W903_RS02635	466899	467237	minus	#N/A	cupin domain protein	1795.16	-1.7953	0.11872	-15.1221	1.16e-51	1.38e-50	down
1162	W903_0541	W903_RS02640	467258	468013	minus	#N/A	methyltransferase domain protein	5682.03	-1.83374	0.111288	-16.4774	5.33e-61	8.37e-60	down
1163	W903_0550	W903_RS02685	475850	476680	minus	#N/A	bacterial regulatory helix-turn-helix s, AraC family protein	2623.61	-0.228889	0.106944	-2.14028	0.0323325	0.0421333	ns
1164	W903_0574	W903_RS02790	499507	499875	minus	#N/A	hypothetical protein	3505.68	0.19659	0.100282	1.96037	0.049952	0.0632375	ns
1165	W903_0586	W903_RS02850	510622	511161	minus	#N/A	biotin transporter BioY	237.955	0.659792	0.238642	2.76478	0.00569607	0.00800508	ns
1166	W903_0587	W903_RS02855	511162	512154	minus	bioB	biotin synthase	461.507	0.772598	0.176622	4.3743	1.22e-05	2.09e-05	ns
1167	W903_0592	W903_RS02880	515867	516256	minus	#N/A	type IV leader peptidase family protein	72.8489	0.84687	0.392613	2.15701	0.0310048	0.0405325	ns
1168	W903_0608	W903_RS02965	533318	533620	minus	#N/A	hypothetical protein	4047.75	-0.400921	0.184434	-2.17379	0.0297208	0.0390038	ns
1169	W903_0609	W903_RS02970	533684	534139	minus	#N/A	NUDIX domain protein	2136.99	-0.0748688	0.111678	-0.670397	0.502605	0.539884	ns
1170	W903_0610	W903_RS02975	534325	536586	minus	#N/A	istB-like ATP binding family protein	23199.8	0.29847	0.0996329	2.9957	0.00273817	0.00393756	ns
1171	W903_0627	W903_RS03060	550785	551927	minus	#N/A	phage integrase family protein	6592.19	0.526232	0.103416	5.0885	3.61e-07	6.77e-07	ns
1172	W903_0628	W903_RS03065	552042	552593	minus	#N/A	hypothetical protein	1646.59	-0.493604	0.125924	-3.91986	8.86e-05	0.000142908	ns
1173	W903_0629	W903_RS03070	552611	552997	minus	#N/A	hypothetical protein	1180.21	-0.196952	0.132949	-1.4814	0.138499	0.164523	ns
1174	W903_0630	W903_RS03075	553001	553348	minus	#N/A	helix-turn-helix family protein	2062.72	-0.342581	0.116681	-2.93605	0.00332419	0.00475017	ns
1175	W903_0632	W903_RS03085	553841	554629	minus	#N/A	putative phage membrane protein	15135.5	2.35684	0.111947	21.0532	2.14e-98	7.05e-97	up
1176	W903_0646	W903_RS03150	562492	562743	minus	#N/A	glycerophosphoryl diester phosphodiesterase family protein	2022.45	1.45752	0.115251	12.6465	1.17e-36	8.29e-36	up
1177	W903_0681	#N/A	590601	590771	minus	#N/A	putative nicotinate phosphoribosyltransferase	198.335	-0.0511226	0.254218	-0.201098	0.840622	0.855708	ns
1178	W903_0684	W903_RS03335	592017	592949	minus	#N/A	putative dihydroorotate dehydrogenase	26403.2	-1.6878	0.0916991	-18.4058	1.18e-75	2.65e-74	down
1179	W903_0685	W903_RS03340	593135	594370	minus	#N/A	femAB family protein	16238.8	-0.154368	0.0942297	-1.63821	0.101378	0.122711	ns
1180	W903_0686	W903_RS03345	594389	595600	minus	#N/A	femAB family protein	14697	-0.316606	0.116874	-2.70897	0.00674934	0.00942048	ns
1181	W903_0687	W903_RS03350	595613	596833	minus	#N/A	femAB family protein	14926.7	-0.209014	0.112186	-1.8631	0.0624486	0.0779939	ns
1182	W903_0688	W903_RS03355	596833	597645	minus	#N/A	putative hydrolase	11519.2	-0.190651	0.101973	-1.86963	0.0615354	0.0769476	ns
1183	W903_0689	W903_RS03360	597716	599032	minus	#N/A	HD domain protein	7441.26	-0.485942	0.101491	-4.78805	1.68e-06	3.05e-06	ns
1184	W903_0692	W903_RS03375	602567	603427	minus	#N/A	phosphoesterase family protein	3471.13	0.503839	0.11913	4.22933	2.34e-05	3.96e-05	ns
1185	W903_0698	W903_RS03405	609568	610278	minus	#N/A	alpha/beta hydrolase family protein	8047.34	0.17343	0.123979	1.39886	0.161854	0.190493	ns
1186	W903_0699	W903_RS03410	610275	610910	minus	#N/A	hypothetical protein	5853.53	0.170395	0.096656	1.7629	0.0779179	0.0956755	ns
1187	W903_0704	W903_RS03435	617206	617763	minus	#N/A	hypothetical protein	7741.55	-0.710439	0.0968793	-7.33324	2.25e-13	5.9e-13	ns
1188	W903_0705	W903_RS03440	617760	618743	minus	#N/A	inosine-uridine preferring nucleoside hydrolase family protein	18578	-0.588157	0.0893593	-6.58193	4.64e-11	1.07e-10	ns
1189	W903_0706	W903_RS03445	618988	619401	minus	#N/A	osmC-like family protein	1780.53	0.357072	0.120083	2.97354	0.00294383	0.00422438	ns
1190	W903_0712	W903_RS03475	625510	625770	minus	rpmE	ribosomal protein L31	45896.9	-1.1561	0.154351	-7.49007	6.88e-14	1.85e-13	down
1191	W903_0713	W903_RS03480	625879	626814	minus	#N/A	DHHA1 domain protein	9021.77	0.377946	0.115487	3.27264	0.00106549	0.00158928	ns
1192	W903_0724	W903_RS10310	633649	633810	minus	#N/A	TM2 domain protein	305.594	0.239894	0.263074	0.911885	0.361829	0.399597	ns
1193	W903_0730	W903_RS03560	639990	640601	minus	#N/A	integrase core domain protein	1868.35	-0.19445	0.149226	-1.30306	0.192555	0.224044	ns
1194	W903_0738	W903_RS03595	648081	648566	minus	#N/A	NUDIX domain protein	1025.21	-0.05223	0.130192	-0.401178	0.688289	0.716719	ns
1195	W903_0739	W903_RS03600	648579	649034	minus	#N/A	hypothetical protein	2364.58	-0.105631	0.110395	-0.95685	0.338643	0.376329	ns
1196	W903_0741	W903_RS03610	650647	651711	minus	#N/A	DNA/RNA non-specific endonuclease family protein	6090.36	0.753575	0.104102	7.23879	4.53e-13	1.16e-12	ns
1197	W903_0747	#N/A	659098	659292	minus	#N/A	putative succinyl-diaminopimelate desuccinylase	33.9391	1.43728	0.616382	2.3318	0.019711	0.0263588	up
1198	W903_0774	W903_RS03760	681008	681646	minus	#N/A	hypothetical protein	2905.56	0.765443	0.156272	4.89814	9.67e-07	1.77e-06	ns
1199	W903_0778	#N/A	684308	684877	minus	#N/A	lysR substrate binding domain protein	1572.09	0.189698	0.125082	1.51659	0.129371	0.154488	ns
1200	W903_0779	#N/A	685111	685365	minus	#N/A	hypothetical protein	489.864	0.355898	0.170758	2.08422	0.0371399	0.0480301	ns
1201	W903_0792	W903_RS03845	699820	700905	minus	#N/A	metallopeptidase M24 family protein	59338.1	-0.343395	0.0962342	-3.56833	0.000359264	0.00055535	ns
1202	W903_0801	W903_RS03890	711321	711971	minus	#N/A	amino ABC transporter, permease , 3-TM region, His/Glu/Gln/Arg/opine family domain protein	9855.41	-1.51416	0.100649	-15.0439	3.79e-51	4.37e-50	down
1203	W903_0802	W903_RS03895	711983	712678	minus	#N/A	amino ABC transporter, permease , 3-TM region, His/Glu/Gln/Arg/opine family domain protein	10429	-1.45607	0.096245	-15.1288	1.05e-51	1.25e-50	down
1204	W903_0803	W903_RS03900	712691	713491	minus	#N/A	bacterial extracellular solute-binding s, 3 family protein	8689.37	-1.24784	0.097371	-12.8153	1.35e-37	1.02e-36	down
1205	W903_0804	W903_RS03905	713503	714258	minus	#N/A	ABC transporter family protein	7029.84	-1.03987	0.116663	-8.91345	4.95e-19	1.63e-18	down
1206	W903_0814	W903_RS03955	725602	726414	minus	#N/A	hypothetical protein	11628	-0.0385794	0.103958	-0.371105	0.710559	0.736155	ns
1207	W903_0815	W903_RS03960	726414	727316	minus	#N/A	putative permease family protein	11466.5	0.173695	0.115065	1.50954	0.13116	0.156442	ns
1208	W903_0816	W903_RS03965	727322	727450	minus	#N/A	glycerophosphoryl diester phosphodiesterase family protein	1336.1	0.18755	0.133269	1.4073	0.159339	0.187749	ns
1209	W903_0826	W903_RS04010	734470	734745	minus	#N/A	hypothetical protein	16792.3	-0.500455	0.111003	-4.50849	6.53e-06	1.14e-05	ns
1210	W903_0831	W903_RS04035	738790	740130	minus	#N/A	metal ion transporter, metal ion family protein	16769.9	0.0480504	0.0937922	0.512307	0.608436	0.644844	ns
1211	W903_0836	W903_RS04060	744370	745860	minus	lysS	lysine--tRNA ligase	25336.3	-1.22899	0.0957076	-12.8411	9.65e-38	7.36e-37	down
1212	W903_0838	W903_RS04070	746973	747614	minus	#N/A	histidine phosphatase super family protein	4345.34	-0.61648	0.0991811	-6.2157	5.11e-10	1.11e-09	ns
1213	W903_0839	W903_RS04075	747636	748109	minus	#N/A	bacteriocin-type signal sequence domain protein	2923.8	-0.799143	0.117461	-6.80346	1.02e-11	2.42e-11	ns
1214	W903_0841	W903_RS04085	749054	749902	minus	#N/A	glycosyl hydrolases 25 family protein	6067.35	-0.948413	0.137361	-6.90454	5.04e-12	1.2e-11	ns
1215	W903_0844	W903_RS04100	751015	752814	minus	#N/A	oligoendopeptidase F	24023	-0.805964	0.0879109	-9.16796	4.82e-20	1.69e-19	ns
1216	W903_0850	W903_RS04130	760681	760869	minus	#N/A	phage integrase family protein	66.9961	1.76161	0.436338	4.03727	5.41e-05	8.9e-05	up
1217	W903_0851	W903_RS04135	760984	761376	minus	#N/A	phage integrase family protein	115.712	1.93699	0.327174	5.92037	3.21e-09	6.67e-09	up
1218	W903_0870	W903_RS04220	780890	781156	minus	#N/A	GIY-YIG catalytic domain protein	759.624	-0.833409	0.14486	-5.75318	8.76e-09	1.78e-08	ns
1219	W903_0871	W903_RS04225	781149	781913	minus	#N/A	methyltransferase domain protein	2663.09	-0.944424	0.114474	-8.25011	1.58e-16	4.72e-16	ns
1220	W903_0877	W903_RS04255	787710	788702	minus	#N/A	alpha/beta hydrolase fold family protein	2423.47	0.954219	0.128894	7.40311	1.33e-13	3.55e-13	ns
1221	W903_0884	W903_RS04290	795947	797041	minus	#N/A	sugar diacid recognition family protein	1384.11	-0.302009	0.124018	-2.4352	0.0148836	0.020154	ns
1222	W903_0888	W903_RS10360	800851	801288	minus	#N/A	marR family protein	3535.38	-0.0244924	0.113324	-0.216127	0.828889	0.845306	ns
1223	W903_0889	W903_RS04315	801375	802403	minus	queA	tRNA ribosyltransferase-isomerase	5968.16	0.158506	0.123194	1.28664	0.198218	0.229457	ns
1224	W903_0892	W903_RS04330	804160	805116	minus	#N/A	glutathione S-transferase, C-terminal domain protein	1207.91	0.755251	0.149584	5.04901	4.44e-07	8.33e-07	ns
1225	W903_0908	W903_RS04410	819445	820008	minus	thiT	thiamine transporter ThiT	847.943	-0.701842	0.177931	-3.94446	8e-05	0.00012993	ns
1226	W903_0909	W903_RS04415	820249	821208	minus	#N/A	ribonucleotide reductase, small chain family protein	30559.5	0.0681976	0.108415	0.629039	0.529323	0.566795	ns
1227	W903_0910	W903_RS04420	821411	823570	minus	#N/A	ribonucleoside-diphosphate reductase, alpha subunit	60574.9	-0.0791485	0.105104	-0.753049	0.451421	0.490059	ns
1228	W903_0911	W903_RS04425	823648	823872	minus	nrdH	glutaredoxin-like protein nrdH	5011.4	0.358308	0.137299	2.60969	0.00906253	0.0124366	ns
1229	W903_0916	W903_RS04450	829256	830338	minus	#N/A	DEAD/DEAH box helicase family protein	5023.75	-0.99776	0.103821	-9.61038	7.23e-22	2.8e-21	ns
1230	W903_0921	W903_RS04475	833625	834560	minus	#N/A	biotin--[acetyl-CoA-carboxylase] ligase	2374.24	-0.300306	0.139992	-2.14516	0.0319402	0.0416488	ns
1231	W903_0938	W903_RS04565	850684	851139	minus	#N/A	gtrA-like family protein	370.03	0.286383	0.190527	1.50311	0.13281	0.158181	ns
1232	W903_0962	W903_RS04685	876939	877841	minus	#N/A	neutral zinc metallopeptidase family protein	6712.38	0.253788	0.10697	2.37253	0.0176669	0.0237653	ns
1233	W903_0966	W903_RS04705	885827	887203	minus	trmE	tRNA modification GTPase TrmE	8562.25	0.120241	0.102196	1.17657	0.239367	0.273066	ns
1234	W903_0974	W903_RS04745	896830	897615	minus	#N/A	cobB/CobQ-like glutamine amidotransferase domain protein	7051.35	-0.725982	0.0941565	-7.71037	1.25e-14	3.44e-14	ns
1235	W903_0975	W903_RS04750	897615	898958	minus	#N/A	mur ligase middle domain protein	13301.2	-0.631233	0.0957809	-6.59039	4.39e-11	1.01e-10	ns
1236	W903_0995	#N/A	916957	917100	minus	#N/A	hypothetical protein	9.50205	-0.315723	1.04571	-0.301923	0.762711	0.783795	ns
1237	W903_1002	W903_RS04865	925617	926186	minus	#N/A	bacterial transferase hexapeptide family protein	156.544	1.82198	0.289166	6.30082	2.96e-10	6.47e-10	up
1238	W903_1004	W903_RS04875	927520	928302	minus	#N/A	putative membrane protein	22371.4	-1.10707	0.122571	-9.03206	1.68e-19	5.71e-19	down
1239	W903_1005	W903_RS04880	928314	929012	minus	#N/A	ABC transporter family protein	14895.5	-1.12503	0.121028	-9.29564	1.46e-20	5.3e-20	down
1240	W903_1006	W903_RS04885	929013	929381	minus	#N/A	bacterial regulatory s, gntR family protein	14798.1	-1.18603	0.119429	-9.93089	3.06e-23	1.26e-22	down
1241	W903_1017	W903_RS04935	940923	941156	minus	rpsT	ribosomal protein S20	3597.52	-1.90783	0.489902	-3.89432	9.85e-05	0.000158425	down
1242	W903_1018	W903_RS04940	941225	942145	minus	coaA	pantothenate kinase	2275.33	-1.16241	0.114678	-10.1364	3.81e-24	1.66e-23	down
1243	W903_1026	W903_RS04980	950059	951048	minus	#N/A	L-lactate dehydrogenase	124185	-1.1485	0.0913961	-12.5662	3.24e-36	2.26e-35	down
1244	W903_1031	W903_RS05005	956056	957183	minus	#N/A	sodium/hydrogen exchanger family protein	3461.78	-0.174747	0.118692	-1.47228	0.140946	0.167333	ns
1245	W903_1032	W903_RS05010	957574	958164	minus	#N/A	helix-turn-helix family protein	1466.42	-0.278017	0.140444	-1.97956	0.0477526	0.0606411	ns
1246	W903_1038	#N/A	962437	962550	minus	#N/A	putative membrane protein	5630.32	-0.28649	0.67038	-0.427354	0.669121	0.699972	ns
1247	W903_1039	W903_RS05045	962786	964348	minus	guaA	GMP synthase domain protein	28336.4	-1.3204	0.117279	-11.2587	2.1e-29	1.14e-28	down
1248	W903_1044	W903_RS05070	968550	969038	minus	#N/A	hypothetical protein	9821.37	1.10436	0.128509	8.59366	8.42e-18	2.66e-17	up
1249	W903_1050	W903_RS05100	974652	975722	minus	#N/A	phage integrase family protein	2160.13	-0.160154	0.133727	-1.19762	0.231065	0.264185	ns
1250	W903_1052	W903_RS05110	977875	978648	minus	#N/A	hypothetical protein	643.57	-0.370414	0.155149	-2.38747	0.0169647	0.022866	ns
1251	W903_1053	W903_RS05115	978645	979325	minus	#N/A	putative dNA-binding protein	782.275	0.0358229	0.1416	0.252986	0.800279	0.819133	ns
1252	W903_1054	W903_RS05120	979392	980957	minus	ffh	signal recognition particle protein	11805.3	-1.09661	0.0984681	-11.1367	8.31e-29	4.44e-28	down
1253	W903_1055	W903_RS05125	980975	981307	minus	#N/A	sigma-70, region 4 family protein	2481.6	-0.690407	0.123513	-5.58973	2.27e-08	4.51e-08	ns
1254	W903_1056	W903_RS05130	981396	982709	minus	#N/A	his Kinase A domain protein	16628	-0.994116	0.0981532	-10.1282	4.14e-24	1.8e-23	ns
1255	W903_1057	W903_RS05135	982693	983373	minus	#N/A	response regulator	5885.49	-0.963266	0.101279	-9.51098	1.89e-21	7.18e-21	ns
1256	W903_1058	W903_RS05140	983535	986084	minus	#N/A	peptidase M1 family protein	48551.5	-0.643613	0.0875238	-7.35357	1.93e-13	5.1e-13	ns
1257	W903_1059	W903_RS05145	986230	986883	minus	#N/A	phosphate transport system regulatory protein PhoU	7077.29	-1.5942	0.114561	-13.9158	5.08e-44	4.9e-43	down
1258	W903_1060	W903_RS05150	986917	987675	minus	#N/A	phosphate ABC transporter, ATP-binding protein	8507.75	-1.64766	0.113836	-14.474	1.77e-47	1.85e-46	down
1259	W903_1061	W903_RS05155	987687	988490	minus	#N/A	phosphate ABC transporter, ATP-binding protein	8770.51	-1.61168	0.118703	-13.5774	5.45e-42	4.8e-41	down
1260	W903_1062	W903_RS05160	988502	989389	minus	#N/A	phosphate ABC transporter, permease protein PstA	8170.39	-1.71536	0.131934	-13.0017	1.2e-38	9.44e-38	down
1261	W903_1063	W903_RS05165	989379	990296	minus	#N/A	phosphate ABC transporter, permease protein PstC	6808.45	-1.7981	0.127759	-14.0742	5.47e-45	5.4e-44	down
1262	W903_1064	W903_RS05170	990342	991202	minus	pstS	phosphate binding family protein	4440.95	-1.78041	0.122327	-14.5545	5.47e-48	5.97e-47	down
1263	W903_1065	W903_RS05175	991387	992697	minus	#N/A	ftsJ-like methyltransferase family protein	2740.33	-1.38215	0.128485	-10.7572	5.48e-27	2.7e-26	down
1264	W903_1066	W903_RS05180	992765	993529	minus	#N/A	inositol monophosphatase family protein	8071.86	-1.26402	0.0987221	-12.8038	1.56e-37	1.16e-36	down
1265	W903_1067	W903_RS05185	993519	993800	minus	#N/A	hypothetical protein	1291.36	-1.17161	0.124267	-9.42817	4.17e-21	1.55e-20	down
1266	W903_1068	W903_RS05190	993793	994206	minus	spxA	regulatory protein spx	9811.79	-1.17826	0.0999226	-11.7917	4.31e-32	2.62e-31	down
1267	W903_1069	W903_RS05195	994249	995181	minus	ribF	riboflavin biosynthesis protein RibF	6626.63	-0.690811	0.12217	-5.65452	1.56e-08	3.13e-08	ns
1268	W903_1070	W903_RS05200	995194	996078	minus	truB	tRNA pseudouridine(55) synthase	4238.42	-0.718947	0.109107	-6.58939	4.42e-11	1.02e-10	ns
1269	W903_1071	W903_RS05205	996170	996601	minus	#N/A	acetyltransferase family protein	2426.33	-0.817907	0.113367	-7.21467	5.41e-13	1.38e-12	ns
1270	W903_1072	W903_RS05210	996614	997885	minus	#N/A	hypothetical protein	7767.54	-0.851337	0.103543	-8.22205	2e-16	5.91e-16	ns
1271	W903_1073	W903_RS05215	997919	998509	minus	#N/A	type I restriction modification DNA specificity domain protein	2287.21	-0.728027	0.110966	-6.56081	5.35e-11	1.22e-10	ns
1272	W903_1074	W903_RS05220	998616	999494	minus	#N/A	CAAX protease self-immunity family protein	4508.91	-1.24834	0.112393	-11.107	1.16e-28	6.14e-28	down
1273	W903_1075	W903_RS05225	999600	1002230	minus	#N/A	ftsX-like permease family protein	4873.91	0.0852813	0.0990323	0.861146	0.389157	0.427007	ns
1274	W903_1076	W903_RS05230	1002242	1002943	minus	#N/A	ABC transporter family protein	1973.36	-0.264852	0.112345	-2.35748	0.0183994	0.0246857	ns
1275	W903_1077	W903_RS05235	1003080	1005200	minus	topA	DNA topoisomerase I	16230.2	-0.904787	0.104499	-8.6583	4.79e-18	1.53e-17	ns
1276	W903_1078	W903_RS05240	1005295	1006137	minus	dprA	DNA protecting protein DprA	167.125	-0.148361	0.274044	-0.541376	0.588248	0.625301	ns
1277	W903_1079	W903_RS05245	1006276	1007304	minus	#N/A	hypothetical protein	14735.3	-1.31043	0.119462	-10.9694	5.37e-28	2.75e-27	down
1278	W903_1080	W903_RS05250	1007366	1008127	minus	#N/A	ABC transporter family protein	13231.6	-1.38243	0.124878	-11.0703	1.75e-28	9.11e-28	down
1279	W903_1081	W903_RS05255	1008124	1009098	minus	#N/A	fecCD transport family protein	15970.6	-1.39682	0.118967	-11.7412	7.84e-32	4.73e-31	down
1280	W903_1082	W903_RS05260	1009095	1010057	minus	#N/A	fecCD transport family protein	14245.9	-1.23375	0.0985947	-12.5133	6.31e-36	4.33e-35	down
1281	W903_1083	W903_RS05265	1010297	1010845	minus	#N/A	bacterial transferase hexapeptide family protein	2562.69	-1.03468	0.118248	-8.75009	2.13e-18	6.92e-18	down
1282	W903_1084	W903_RS05270	1010866	1011627	minus	#N/A	ribonuclease HII family protein	2828.96	-0.904705	0.124269	-7.2802	3.33e-13	8.64e-13	ns
1283	W903_1085	W903_RS05275	1011614	1012465	minus	ylqF	ribosome biogenesis GTP-binding protein YlqF	4587.33	-1.20153	0.124539	-9.64778	5.02e-22	1.96e-21	down
1284	W903_1089	W903_RS05290	1014521	1014742	minus	#N/A	helix-turn-helix family protein	610.946	-1.02281	0.176926	-5.78099	7.43e-09	1.51e-08	down
1285	W903_1090	W903_RS05295	1014848	1015444	minus	#N/A	bacterial regulatory s, luxR family protein	2878.01	-1.02546	0.107967	-9.49788	2.14e-21	8.13e-21	down
1286	W903_1091	W903_RS05300	1015425	1016999	minus	#N/A	putative membrane protein	2459.08	-1.00403	0.107979	-9.29845	1.43e-20	5.17e-20	down
1287	W903_1092	W903_RS05305	1017176	1019194	minus	#N/A	ftsX-like permease family protein	1203.39	0.178951	0.130018	1.37635	0.168712	0.198257	ns
1288	W903_1093	W903_RS05310	1019206	1019940	minus	#N/A	ABC transporter family protein	349.429	0.776827	0.229162	3.38985	0.000699299	0.00105619	ns
1289	W903_1094	W903_RS05315	1020496	1020672	minus	#N/A	hypothetical protein	4735.15	-1.19038	0.106794	-11.1465	7.44e-29	3.99e-28	down
1290	W903_1095	W903_RS05320	1020760	1020942	minus	#N/A	hypothetical protein	238.723	-0.0825982	0.230152	-0.358885	0.719681	0.744361	ns
1291	W903_1096	W903_RS05325	1021026	1021208	minus	#N/A	hypothetical protein	285.79	-0.0906946	0.214767	-0.422294	0.672811	0.702752	ns
1292	W903_1097	W903_RS05330	1022147	1024270	minus	#N/A	ABC transporter family protein	898.853	0.912866	0.136224	6.70122	2.07e-11	4.82e-11	ns
1293	W903_1098	W903_RS05335	1024283	1027234	minus	lanM	type 2 lantibiotic biosynthesis LanM family protein	3838.92	-0.255019	0.125416	-2.03338	0.0420143	0.0537215	ns
1294	W903_1099	W903_RS05340	1027412	1027894	minus	#N/A	lantibiotic streptin immunity family protein	694.994	-0.123129	0.161405	-0.762861	0.445546	0.48523	ns
1295	W903_1100	W903_RS05345	1027966	1028607	minus	#N/A	relaxase/mobilization nuclease domain protein	556.478	0.277918	0.179106	1.55169	0.120736	0.144855	ns
1296	W903_1101	W903_RS05350	1028975	1029547	minus	#N/A	L,D-transpeptidase catalytic domain protein	2558.23	-0.452762	0.120937	-3.74378	0.000181272	0.000285885	ns
1297	W903_1102	W903_RS05355	1029748	1031232	minus	#N/A	carbon starvation CstA family protein	3521.46	-1.69889	0.108278	-15.6901	1.77e-55	2.36e-54	down
1298	W903_1103	W903_RS05360	1031388	1032122	minus	#N/A	response regulator	1218.2	-1.03551	0.135766	-7.62717	2.4e-14	6.54e-14	down
1299	W903_1104	W903_RS05365	1032134	1033873	minus	#N/A	histidine kinase-, DNA gyrase B-, and HSP90-like ATPase family protein	2250.55	-1.12698	0.112311	-10.0345	1.08e-23	4.56e-23	down
1300	W903_1105	#N/A	1034411	1034533	minus	#N/A	putative lipoprotein	402.411	-0.504678	0.192636	-2.61985	0.00879695	0.012121	ns
1301	W903_1106	#N/A	1034760	1034882	minus	#N/A	hypothetical protein	213.898	-0.808566	0.235088	-3.43942	0.000582961	0.000884403	ns
1302	W903_1107	W903_RS05375	1034895	1035092	minus	#N/A	N-acetylmuramoyl-L-alanine amidase domain protein	218.493	-0.966433	0.23691	-4.07933	4.52e-05	7.49e-05	ns
1303	W903_1108	W903_RS05380	1035609	1036025	minus	#N/A	hypothetical protein	1459.51	-0.994713	0.12328	-8.06874	7.1e-16	2.06e-15	ns
1304	W903_1109	W903_RS05385	1036196	1036441	minus	#N/A	hypothetical protein	93.1671	-1.00194	0.397347	-2.52157	0.0116833	0.0159367	down
1305	W903_1110	W903_RS05390	1036495	1037145	minus	#N/A	glycerophosphoryl diester phosphodiesterase family protein	501.393	-0.888534	0.184321	-4.82057	1.43e-06	2.61e-06	ns
1306	W903_1111	W903_RS05395	1037158	1037934	minus	#N/A	hypothetical protein	1388.56	-1.30855	0.154854	-8.45022	2.91e-17	9e-17	down
1307	W903_1112	W903_RS05400	1038229	1038579	minus	#N/A	hypothetical protein	1603.04	-1.36173	0.123972	-10.9842	4.55e-28	2.34e-27	down
1308	W903_1113	W903_RS05405	1038734	1039039	minus	#N/A	hypothetical protein	1991.7	-1.21233	0.135002	-8.9801	2.71e-19	9.06e-19	down
1309	W903_1114	W903_RS05410	1039041	1039694	minus	#N/A	hypothetical protein	3132.02	-1.31523	0.126203	-10.4216	1.98e-25	9.17e-25	down
1310	W903_1117	W903_RS05425	1040973	1041278	minus	#N/A	hypothetical protein	1705.53	-1.28345	0.172724	-7.43064	1.08e-13	2.88e-13	down
1311	W903_1118	W903_RS05435	1041470	1041970	minus	#N/A	glycerophosphoryl diester phosphodiesterase family protein	947.893	-1.43323	0.174981	-8.1908	2.59e-16	7.64e-16	down
1312	W903_1119	W903_RS05440	1041983	1043419	minus	#N/A	LXG domain of WXG superfamily protein	6551.57	-1.3782	0.148441	-9.28446	1.63e-20	5.87e-20	down
1313	W903_1120	W903_RS05445	1043400	1043801	minus	#N/A	glycerophosphoryl diester phosphodiesterase family protein	1680.1	-1.16777	0.172605	-6.76556	1.33e-11	3.12e-11	down
1314	W903_1121	W903_RS05450	1043807	1044187	minus	#N/A	type VII secretion effector, TIGR04197 family protein	1714.94	-1.14654	0.152465	-7.52001	5.48e-14	1.48e-13	down
1315	W903_1122	W903_RS05455	1044201	1048610	minus	essC	type VII secretion protein EssC	21052.4	-1.33609	0.131613	-10.1517	3.26e-24	1.43e-23	down
1316	W903_1123	W903_RS05460	1048617	1049894	minus	essB	type VII secretion protein EssB	4661.13	-1.36491	0.1262	-10.8155	2.91e-27	1.45e-26	down
1317	W903_1124	W903_RS05465	1049894	1050106	minus	#N/A	yukD family protein	617.246	-1.58884	0.175045	-9.07675	1.12e-19	3.84e-19	down
1318	W903_1125	W903_RS05470	1050120	1050548	minus	essA	type VII secretion protein EssA	1857.94	-1.41542	0.133786	-10.5797	3.7e-26	1.76e-25	down
1319	W903_1126	W903_RS05475	1050602	1053613	minus	esaA	type VII secretion protein EsaA	10508.1	-1.20089	0.112208	-10.7023	9.92e-27	4.85e-26	down
1320	W903_1127	#N/A	1053764	1053985	minus	#N/A	virulence factor esxA	2733.57	-0.250976	0.134034	-1.87248	0.0611396	0.0765463	ns
1321	W903_1128	W903_RS05485	1054152	1054442	minus	#N/A	virulence factor esxA	14239.7	-1.35514	0.11965	-11.3258	9.77e-30	5.38e-29	down
1322	W903_1129	W903_RS05490	1054559	1055341	minus	#N/A	lipase family protein	40789.5	-1.4269	0.137062	-10.4106	2.22e-25	1.02e-24	down
1323	W903_1130	W903_RS05495	1055338	1055661	minus	#N/A	hypothetical protein	12486	-1.40629	0.141868	-9.91268	3.67e-23	1.5e-22	down
1324	W903_1131	W903_RS05500	1055787	1058969	minus	carB	carbamoyl-phosphate synthase, large subunit	120305	-1.45166	0.155228	-9.35176	8.62e-21	3.17e-20	down
1325	W903_1132	W903_RS05505	1059000	1060076	minus	#N/A	carbamoyl-phosphate synthase, small subunit	29980.6	-1.3202	0.174999	-7.54406	4.56e-14	1.24e-13	down
1326	W903_1133	W903_RS05510	1060087	1061013	minus	pyrB	aspartate carbamoyltransferase	17669.4	-1.29753	0.179372	-7.23376	4.7e-13	1.21e-12	down
1327	W903_1134	W903_RS05515	1061182	1062474	minus	pyrC	dihydroorotase, multifunctional complex type domain protein	22607.2	-1.17741	0.148448	-7.9315	2.17e-15	6.11e-15	down
1328	W903_1135	W903_RS05520	1062486	1063115	minus	pyrE	orotate phosphoribosyltransferase	10891.2	-1.28146	0.15664	-8.18095	2.82e-16	8.25e-16	down
1329	W903_1136	W903_RS05525	1063128	1063829	minus	pyrF	orotidine 5'-phosphate decarboxylase	10908.6	-1.17878	0.162945	-7.23421	4.68e-13	1.2e-12	down
1330	W903_1137	W903_RS05530	1064042	1065274	minus	#N/A	hypothetical protein	11617.1	-0.190384	0.0949989	-2.00407	0.0450629	0.0574039	ns
1331	W903_1138	W903_RS05535	1065314	1066855	minus	#N/A	heme ABC exporter, ATP-binding protein CcmA	12936	-0.311115	0.106796	-2.91317	0.00357778	0.00509827	ns
1332	W903_1139	W903_RS05540	1066986	1067324	minus	#N/A	ATP cone domain protein	8889.82	-1.06132	0.0968199	-10.9618	5.83e-28	2.98e-27	down
1333	W903_1140	W903_RS05545	1067494	1068570	minus	asd	aspartate-semialdehyde dehydrogenase	8920.08	-1.16488	0.097872	-11.902	1.16e-32	7.13e-32	down
1334	W903_1141	W903_RS05550	1068779	1069867	minus	#N/A	LPXTG cell wall anchor domain protein	17514.4	-2.72082	0.130238	-20.8912	6.44e-97	2.09e-95	down
1335	W903_1142	W903_RS05555	1070557	1072152	minus	cls	cardiolipin synthase	14225.8	-1.39349	0.103429	-13.473	2.26e-41	1.97e-40	down
1336	W903_1143	W903_RS05560	1072271	1073941	minus	#N/A	formate--tetrahydrofolate ligase family protein	24408.9	-1.9176	0.0967268	-19.8249	1.81e-87	4.87e-86	down
1337	W903_1144	W903_RS05565	1074030	1075049	minus	#N/A	lipoyltransferase and lipoate-ligase family protein	6967.94	-0.739048	0.108478	-6.81292	9.56e-12	2.27e-11	ns
1338	W903_1145	W903_RS05570	1075076	1075954	minus	#N/A	hypothetical protein	4559.78	-0.664378	0.111341	-5.96707	2.42e-09	5.06e-09	ns
1339	W903_1146	W903_RS05575	1075923	1076741	minus	#N/A	macro domain protein	5131.8	-0.626794	0.095884	-6.537	6.28e-11	1.43e-10	ns
1340	W903_1147	W903_RS05580	1076734	1077066	minus	#N/A	glycine cleavage H-family protein	1499.58	-0.877413	0.149936	-5.85193	4.86e-09	1e-08	ns
1341	W903_1148	W903_RS05585	1077095	1078081	minus	#N/A	luciferase oxidoreductase, group 1 family protein	10254	-0.764283	0.0960141	-7.96011	1.72e-15	4.89e-15	ns
1342	W903_1149	W903_RS05590	1078078	1079277	minus	#N/A	flavin oxidoreductase / NADH oxidase family protein	8352.05	-0.703605	0.110751	-6.35304	2.11e-10	4.67e-10	ns
1343	W903_1150	W903_RS05595	1079270	1080106	minus	#N/A	biotin/lipoate A/B ligase family protein	5033.49	-0.515624	0.103942	-4.9607	7.02e-07	1.3e-06	ns
1344	W903_1155	W903_RS05625	1084201	1085934	minus	#N/A	ABC transporter family protein	7744.8	-0.629535	0.0971461	-6.48029	9.15e-11	2.06e-10	ns
1345	W903_1156	W903_RS05630	1085935	1087656	minus	#N/A	ABC transporter family protein	6927.96	-0.599594	0.10207	-5.87433	4.25e-09	8.78e-09	ns
1346	W903_1157	W903_RS05635	1087668	1088270	minus	#N/A	lysozyme-like family protein	3982.87	-0.730385	0.112387	-6.49883	8.09e-11	1.83e-10	ns
1347	W903_1158	W903_RS05640	1088272	1089246	minus	#N/A	37-kD nucleoid-associated bacterial family protein	9466.63	-0.639618	0.110286	-5.7996	6.65e-09	1.36e-08	ns
1348	W903_1159	W903_RS05645	1089254	1090510	minus	#N/A	serine hydroxymethyltransferase family protein	9822.15	-0.634077	0.118736	-5.34024	9.28e-08	1.78e-07	ns
1349	W903_1160	W903_RS05650	1090602	1091198	minus	#N/A	tRNA threonylcarbamoyl adenosine modification protein, Sua5/YciO/YrdC/YwlC family	3439.89	-0.697919	0.119923	-5.81974	5.89e-09	1.21e-08	ns
1350	W903_1161	W903_RS05655	1091191	1092021	minus	prmC	protein-(glutamine-N5) methyltransferase, release factor-specific	4785.78	-0.856165	0.107645	-7.95359	1.81e-15	5.15e-15	ns
1351	W903_1162	W903_RS05660	1092021	1093100	minus	prfA	peptide chain release factor 1	4997.41	-0.780763	0.120111	-6.50034	8.01e-11	1.81e-10	ns
1352	W903_1163	W903_RS05665	1093135	1093704	minus	#N/A	thymidine kinase family protein	3124.05	-0.590782	0.104314	-5.66351	1.48e-08	2.97e-08	ns
1353	W903_1169	W903_RS05695	1097976	1099250	minus	pbuX	xanthine permease family protein	12664.8	-2.25008	0.0928311	-24.2384	8.76e-130	5.77e-128	down
1354	W903_1170	W903_RS05700	1099250	1099831	minus	xpt	xanthine phosphoribosyltransferase	4847.11	-2.4585	0.100202	-24.5354	6.2e-133	5.06e-131	down
1355	W903_1171	W903_RS05705	1100086	1101069	minus	guaC	guanosine monophosphate reductase	12421.6	-2.03749	0.0988684	-20.6081	2.32e-94	6.87e-93	down
1356	W903_1172	W903_RS05710	1101272	1102612	minus	#N/A	major Facilitator Superfamily protein	1894.26	-0.702102	0.130852	-5.3656	8.07e-08	1.55e-07	ns
1357	W903_1174	W903_RS05720	1103647	1105647	minus	#N/A	potassium uptake protein	23905.1	-0.491055	0.0953838	-5.1482	2.63e-07	4.95e-07	ns
1358	W903_1175	W903_RS05725	1105782	1106543	minus	#N/A	short chain dehydrogenase family protein	2055.8	-0.127456	0.133688	-0.953383	0.340396	0.377766	ns
1359	W903_1176	W903_RS05730	1106605	1107597	minus	pta	phosphate acetyltransferase	27333.6	-0.742016	0.105529	-7.03141	2.04e-12	5.02e-12	ns
1360	W903_1177	W903_RS05735	1107623	1108507	minus	#N/A	pseudouridine synthase, RluA family protein	4335.41	-0.719089	0.102011	-7.04912	1.8e-12	4.45e-12	ns
1361	W903_1178	W903_RS05740	1108504	1109340	minus	#N/A	ATP-NAD kinase family protein	3235.63	-0.503727	0.107427	-4.689	2.75e-06	4.91e-06	ns
1362	W903_1179	W903_RS05745	1109315	1109986	minus	#N/A	RelA / SpoT s family protein	3377.82	-0.340261	0.115428	-2.94781	0.00320029	0.00458274	ns
1363	W903_1185	W903_RS05775	1114093	1114773	minus	#N/A	DNA repair RadC family protein	746.522	-0.609065	0.198968	-3.06113	0.00220507	0.00319344	ns
1364	W903_1186	W903_RS05780	1114869	1116002	minus	#N/A	hypothetical protein	7307.79	-1.12092	0.0994787	-11.268	1.89e-29	1.03e-28	down
1365	W903_1187	W903_RS05785	1116093	1117532	minus	#N/A	glycosyl hydrolase 1 family protein	2596.39	-0.0966623	0.106404	-0.908445	0.363643	0.401383	ns
1366	W903_1188	W903_RS05790	1117692	1118306	minus	#N/A	GDSL-like Lipase/Acylhydrolase family protein	1800.69	-0.0480426	0.121409	-0.395708	0.692321	0.719816	ns
1367	W903_1189	W903_RS05795	1118407	1119228	minus	#N/A	HAD hydrolase, IIB family protein	1908.72	0.164569	0.12204	1.34848	0.177504	0.207953	ns
1368	W903_1191	W903_RS05805	1120839	1122371	minus	#N/A	voltage gated chloride channel family protein	3599.91	-1.3624	0.102179	-13.3334	1.48e-40	1.24e-39	down
1369	W903_1192	W903_RS05810	1122480	1123553	minus	#N/A	bacterial extracellular solute-binding family protein	7645.26	-1.37418	0.132404	-10.3787	3.1e-25	1.42e-24	down
1370	W903_1193	W903_RS05815	1123546	1124322	minus	#N/A	binding--dependent transport system inner membrane component family protein	3721.54	-1.35156	0.133994	-10.0867	6.33e-24	2.71e-23	down
1371	W903_1194	W903_RS05820	1124319	1125113	minus	#N/A	binding--dependent transport system inner membrane component family protein	5224.51	-1.26613	0.140478	-9.01305	2e-19	6.75e-19	down
1372	W903_1195	W903_RS05825	1125097	1126251	minus	#N/A	polyamine ABC transporter, ATP-binding family protein	7873.98	-1.28836	0.137139	-9.39458	5.74e-21	2.12e-20	down
1373	W903_1196	W903_RS05830	1126300	1127202	minus	murB	UDP-N-acetylenolpyruvoylglucosamine reductase	4648.71	-1.03562	0.125543	-8.24916	1.6e-16	4.76e-16	down
1374	W903_1197	W903_RS05835	1127346	1127834	minus	folK	2-amino-4-hydroxy-6-hydroxymethyldihydropteridine diphosphokinase	1725.96	-0.666761	0.133351	-5.00003	5.73e-07	1.07e-06	ns
1375	W903_1198	W903_RS05840	1127831	1128193	minus	folB	dihydroneopterin aldolase	1839.27	-0.952743	0.132889	-7.16946	7.53e-13	1.9e-12	ns
1376	W903_1199	W903_RS05845	1128195	1128998	minus	folP	dihydropteroate synthase	2911.37	-0.964043	0.136835	-7.04527	1.85e-12	4.56e-12	ns
1377	W903_1200	W903_RS05850	1129002	1129565	minus	folE	GTP cyclohydrolase I	2783.7	-0.907318	0.14287	-6.35066	2.14e-10	4.74e-10	ns
1378	W903_1201	W903_RS05855	1129584	1130846	minus	folC	bifunctional FolC family protein	7863.06	-0.819727	0.124158	-6.6023	4.05e-11	9.34e-11	ns
1379	W903_1202	W903_RS05860	1130848	1131735	minus	#N/A	eamA-like transporter family protein	4954.58	-0.703592	0.123194	-5.71126	1.12e-08	2.26e-08	ns
1380	W903_1203	W903_RS05865	1131722	1132588	minus	thrB	homoserine kinase	3083.2	-0.635152	0.144341	-4.40037	1.08e-05	1.87e-05	ns
1381	W903_1204	W903_RS05870	1132590	1133873	minus	#N/A	homoserine dehydrogenase family protein	4402.51	-0.780151	0.110697	-7.04765	1.82e-12	4.49e-12	ns
1382	W903_1206	W903_RS05880	1134960	1136507	minus	#N/A	transporter, betaine/carnitine/choline transporter family protein	12908.9	-0.857604	0.0992555	-8.64036	5.6e-18	1.77e-17	ns
1383	W903_1207	W903_RS05885	1136650	1138026	minus	ssdh	NAD-dependent aldehyde dehydrogenase	20288.6	-0.0016218	0.0886704	-0.0182902	0.985407	0.986857	ns
1384	W903_1208	W903_RS05890	1138100	1139107	minus	#N/A	conserved hypothetical 698 family protein	2834.86	-0.662792	0.118624	-5.58732	2.31e-08	4.57e-08	ns
1385	W903_1209	W903_RS05895	1139215	1139901	minus	#N/A	hypothetical protein	1177.17	-0.0979813	0.158177	-0.619442	0.535625	0.573243	ns
1386	W903_1212	W903_RS05915	1142763	1143257	minus	#N/A	putative thiol peroxidase	12834.5	0.138841	0.146485	0.94782	0.343221	0.380281	ns
1387	W903_1213	W903_RS05920	1143330	1143989	minus	#N/A	DNA alkylation repair enzyme family protein	3892.11	-0.420758	0.0990416	-4.2483	2.15e-05	3.65e-05	ns
1388	W903_1214	W903_RS05925	1143989	1144753	minus	#N/A	HAD hydrolase, IIB family protein	4261.39	-0.330277	0.104872	-3.14933	0.00163646	0.00239717	ns
1389	W903_1215	W903_RS05930	1144758	1145399	minus	#N/A	deoR-like helix-turn-helix domain protein	14076.8	-0.164019	0.0960139	-1.70828	0.0875837	0.106646	ns
1390	W903_1216	W903_RS05935	1145563	1146114	minus	#N/A	asp23 family protein	33911	1.77578	0.113568	15.6363	4.12e-55	5.36e-54	up
1391	W903_1217	W903_RS05940	1146136	1146333	minus	#N/A	csbD-like family protein	15085.2	1.72393	0.112279	15.3539	3.33e-53	4.08e-52	up
1392	W903_1218	W903_RS05945	1146380	1146922	minus	#N/A	asp23 family protein	40009.2	1.71993	0.114138	15.0689	2.59e-51	3.03e-50	up
1393	W903_1219	W903_RS05950	1146978	1147172	minus	#N/A	hypothetical protein	10369.9	1.69598	0.106439	15.9338	3.69e-57	5.23e-56	up
1394	W903_1220	W903_RS05955	1147182	1147763	minus	#N/A	hypothetical protein	21401.2	1.27441	0.093608	13.6144	3.29e-42	2.93e-41	up
1395	W903_1221	W903_RS05960	1147778	1148026	minus	#N/A	transglycosylase associated family protein	14357.5	0.924315	0.100708	9.17819	4.38e-20	1.54e-19	ns
1396	W903_1222	W903_RS05965	1148438	1150717	minus	pcrA	ATP-dependent DNA helicase PcrA	8841.67	-0.148363	0.0954548	-1.55428	0.120118	0.144198	ns
1397	W903_1223	W903_RS05970	1150823	1151209	minus	#N/A	hypothetical protein	2198.77	-0.944594	0.119464	-7.90694	2.64e-15	7.43e-15	ns
1398	W903_1224	W903_RS05975	1151342	1152667	minus	#N/A	uracil-xanthine permease family protein	44187.2	-1.816	0.125183	-14.5067	1.1e-47	1.17e-46	down
1399	W903_1230	W903_RS06005	1158097	1158168	minus	rRNA	#N/A	89.0104	-1.27756	0.363108	-3.51841	0.000434136	0.000666045	down
1400	W903_1231	W903_RS06010	1158241	1159443	minus	#N/A	S1 RNA binding domain protein	155880	-2.14743	0.099658	-21.548	5.53e-103	2.02e-101	down
1401	W903_1232	W903_RS06015	1159566	1159640	minus	rRNA	#N/A	34.7308	-0.495426	0.611331	-0.810406	0.417707	0.456615	ns
1402	W903_1233	W903_RS06020	1159646	1159726	minus	rRNA	#N/A	16.0799	-0.208439	0.795317	-0.262083	0.793258	0.812761	ns
1403	W903_1234	W903_RS06025	1159787	1160017	minus	#N/A	hypothetical protein	367.17	-0.104512	0.188929	-0.553184	0.580138	0.617322	ns
1404	W903_1235	W903_RS06030	1160101	1161123	minus	ilvE	branched-chain amino acid aminotransferase	17992.5	-0.154905	0.115749	-1.33828	0.180804	0.211335	ns
1405	W903_1236	W903_RS06035	1161237	1163696	minus	parC	DNA topoisomerase IV, A subunit	22849.5	-0.961403	0.116531	-8.25021	1.58e-16	4.72e-16	ns
1406	W903_1237	W903_RS06040	1163830	1165779	minus	parE	DNA topoisomerase IV, B subunit	8475.38	-0.903164	0.136887	-6.59788	4.17e-11	9.61e-11	ns
1407	W903_1239	W903_RS06050	1166597	1167250	minus	ung	uracil-DNA glycosylase	1743.34	-0.672511	0.144909	-4.64093	3.47e-06	6.14e-06	ns
1408	W903_1240	W903_RS06055	1167349	1167834	minus	#N/A	hypothetical protein	6671.6	-1.30734	0.115255	-11.343	8.03e-30	4.43e-29	down
1409	W903_1241	W903_RS06060	1167948	1169189	minus	#N/A	GDSL-like Lipase/Acylhydrolase family protein	9725.05	-2.13831	0.111115	-19.244	1.59e-82	3.85e-81	down
1410	W903_1242	W903_RS06065	1169200	1169829	minus	#N/A	sugar O-acyltransferase, sialic acid O-acetyltransferase NeuD family protein	5402.32	-2.15082	0.119377	-18.0171	1.43e-72	2.89e-71	down
1411	W903_1243	W903_RS06070	1169826	1170980	minus	neuC	UDP-N-acetyl-D-glucosamine 2-epimerase, UDP-hydrolysing	9359.25	-2.10467	0.115795	-18.1758	8.02e-74	1.69e-72	down
1412	W903_1244	W903_RS06075	1171057	1172082	minus	neuB	N-acetylneuraminate synthase	9147.61	-2.19711	0.115045	-19.0979	2.63e-81	6.24e-80	down
1413	W903_1245	W903_RS06080	1172082	1173482	minus	#N/A	polysaccharide biosynthesis family protein	6897.98	-2.27058	0.124256	-18.2734	1.35e-74	2.87e-73	down
1414	W903_1246	W903_RS06085	1173479	1174435	minus	#N/A	glycosyltransferase 52 family protein	5355.11	-2.33414	0.112344	-20.7767	7.03e-96	2.21e-94	down
1415	W903_1247	W903_RS06090	1174432	1175397	minus	#N/A	glycosyl transferase 2 family protein	4423.48	-2.40614	0.116804	-20.5999	2.75e-94	8.02e-93	down
1416	W903_1248	W903_RS06095	1175390	1176373	minus	#N/A	glycosyl transferase 2 family protein	4542.22	-2.41655	0.116877	-20.6759	5.71e-95	1.74e-93	down
1417	W903_1249	W903_RS06100	1176377	1177264	minus	#N/A	glycosyl transferase 2 family protein	2580.81	-2.37568	0.12201	-19.4711	1.93e-84	4.93e-83	down
1418	W903_1250	W903_RS06105	1177290	1178015	minus	#N/A	tcdA/TcdB catalytic glycosyltransferase domain protein	3094.32	-2.4086	0.138033	-17.4494	3.48e-68	6.46e-67	down
1419	W903_1251	W903_RS06110	1178054	1179148	minus	#N/A	putative membrane protein	2057.94	-2.124	0.127639	-16.6408	3.53e-62	5.77e-61	down
1420	W903_1252	W903_RS06115	1179135	1179626	minus	#N/A	glycosyltransferase family 28 C-terminal domain protein	2127.27	-2.13132	0.12354	-17.2521	1.08e-66	1.91e-65	down
1421	W903_1253	W903_RS06120	1179626	1180075	minus	#N/A	oligosaccharide biosynthesis Alg14 like family protein	1427.36	-2.30133	0.134185	-17.1504	6.25e-66	1.09e-64	down
1422	W903_1254	W903_RS06125	1180099	1181448	minus	#N/A	exopolysaccharide biosynthesis polyprenyl glycosylphosphotransferase family protein	9092.81	-2.28435	0.0975899	-23.4077	3.57e-121	1.87e-119	down
1423	W903_1255	W903_RS06130	1181500	1182198	minus	cpsD	tyrosine-protein kinase CpsD	5455.5	-2.11035	0.101417	-20.8086	3.62e-96	1.15e-94	down
1424	W903_1256	W903_RS06135	1182209	1182901	minus	#N/A	chain length determinant family protein	7443.36	-2.25715	0.101823	-22.1673	7.1e-109	2.79e-107	down
1425	W903_1257	W903_RS06140	1182910	1183641	minus	cpsB	tyrosine-protein phosphatase CpsB	4420.08	-2.21874	0.113749	-19.5056	9.85e-85	2.55e-83	down
1426	W903_1258	W903_RS06145	1183647	1184990	minus	#N/A	cell envelope-related function transcriptional attenuator common domain protein	9658.3	-2.27271	0.0955935	-23.7747	6.1e-125	3.46e-123	down
1427	W903_1260	W903_RS06155	1186241	1187008	minus	#N/A	CRISPR-associated family protein	12198.2	-0.677963	0.0977157	-6.93812	3.97e-12	9.51e-12	ns
1428	W903_1261	W903_RS06160	1187017	1187727	minus	deoD	purine nucleoside phosphorylase	8294.06	-0.774669	0.102017	-7.59351	3.11e-14	8.45e-14	ns
1429	W903_1262	W903_RS06165	1187711	1188883	minus	#N/A	voltage gated chloride channel family protein	13857.3	-0.713569	0.113131	-6.30747	2.84e-10	6.21e-10	ns
1430	W903_1263	W903_RS06170	1188969	1189778	minus	#N/A	purine nucleoside phosphorylase I, inosine and guanosine-specific	8023.31	-0.865619	0.123586	-7.00421	2.48e-12	6.03e-12	ns
1431	W903_1264	W903_RS06175	1189817	1190224	minus	arsC	arsenate reductase	3523.15	-0.778582	0.130475	-5.96727	2.41e-09	5.06e-09	ns
1432	W903_1265	W903_RS06180	1190275	1191486	minus	#N/A	phosphopentomutase	11788.9	-0.0960557	0.100406	-0.956672	0.338733	0.376329	ns
1433	W903_1266	W903_RS06185	1191543	1192214	minus	rpiA	ribose 5-phosphate isomerase A	2928.97	-0.808169	0.110597	-7.3073	2.73e-13	7.11e-13	ns
1434	W903_1267	W903_RS06190	1192452	1193144	minus	#N/A	peptidase M54 family protein	8905.21	-0.498295	0.115109	-4.32888	1.5e-05	2.56e-05	ns
1435	W903_1268	W903_RS06195	1193252	1194040	minus	#N/A	esterase family protein	6557.45	-0.937712	0.101933	-9.19933	3.6e-20	1.27e-19	ns
1436	W903_1269	W903_RS06200	1194097	1195758	minus	#N/A	metallo-beta-lactamase superfamily protein	20063.3	-1.05027	0.0988373	-10.6262	2.25e-26	1.08e-25	down
1437	W903_1270	W903_RS06205	1196054	1196812	minus	#N/A	ABC transporter family protein	1587.3	0.296263	0.11933	2.48272	0.0130385	0.0177261	ns
1438	W903_1271	W903_RS06210	1196815	1197678	minus	#N/A	branched-chain amino acid transport system / permease component family protein	1933.91	0.333175	0.114092	2.92022	0.00349781	0.00499477	ns
1439	W903_1272	W903_RS06215	1197691	1198695	minus	#N/A	hypothetical protein	2225.14	0.365174	0.115454	3.16294	0.00156184	0.00229279	ns
1440	W903_1274	W903_RS06225	1200763	1201482	minus	budA	alpha-acetolactate decarboxylase	22174.7	-0.820969	0.0922698	-8.89748	5.71e-19	1.88e-18	ns
1441	W903_1275	W903_RS06230	1201496	1203178	minus	alsS	acetolactate synthase, catabolic	58699.4	-0.780649	0.0923486	-8.45329	2.83e-17	8.78e-17	ns
1442	W903_1276	W903_RS06235	1203288	1204514	minus	#N/A	TPR repeat family protein	14672	-1.29114	0.103857	-12.432	1.75e-35	1.17e-34	down
1443	W903_1277	W903_RS06240	1204504	1205694	minus	#N/A	hypothetical protein	12419.8	-1.32028	0.102827	-12.8398	9.81e-38	7.44e-37	down
1444	W903_1278	W903_RS06245	1205786	1206247	minus	#N/A	NUDIX domain protein	1583.34	-0.131592	0.148434	-0.886534	0.37533	0.413459	ns
1445	W903_1279	W903_RS06250	1206237	1206719	minus	mutX	mutator mutT protein	1526.58	-0.0432365	0.137829	-0.313696	0.753752	0.775396	ns
1446	W903_1282	W903_RS06260	1210208	1211254	minus	rfbB	dTDP-glucose 4,6-dehydratase	30871.9	-0.318551	0.0903801	-3.52457	0.000424168	0.000651241	ns
1447	W903_1283	W903_RS06265	1211461	1212054	minus	#N/A	putative dTDP-4-dehydrorhamnose 3,5-epimerase	12757	-0.42322	0.112679	-3.75599	0.000172655	0.000273092	ns
1448	W903_1284	W903_RS06270	1212054	1212923	minus	rfbA	glucose-1-phosphate thymidylyltransferase	12315.6	-0.356761	0.0976184	-3.65465	0.000257529	0.000401431	ns
1449	W903_1285	W903_RS06275	1212982	1214085	minus	#N/A	pyridine nucleotide-disulfide oxidoreductase family protein	2808.58	-0.882849	0.123212	-7.16529	7.76e-13	1.96e-12	ns
1450	W903_1286	W903_RS06280	1214094	1214882	minus	#N/A	hypothetical protein	2927.65	-0.926947	0.13332	-6.95281	3.58e-12	8.6e-12	ns
1451	W903_1287	W903_RS06285	1214872	1215555	minus	#N/A	hypothetical protein	2174.89	-1.05388	0.125564	-8.39317	4.73e-17	1.44e-16	down
1452	W903_1288	W903_RS06290	1215659	1216339	minus	#N/A	hypothetical protein	3437.61	-1.05102	0.117195	-8.96811	3.02e-19	1.01e-18	down
1453	W903_1289	W903_RS06295	1216457	1216975	minus	apt	adenine phosphoribosyltransferase	9489.51	-1.46718	0.110185	-13.3156	1.88e-40	1.57e-39	down
1454	W903_1290	W903_RS06300	1217098	1219662	minus	#N/A	kxYKxGKxW signal peptide domain protein	12452.9	-2.68653	0.096672	-27.7902	5.7e-170	6.47e-168	down
1455	W903_1291	W903_RS06305	1219814	1222012	minus	recJ	single-stranded-DNA-specific exonuclease RecJ	11750.6	-0.922805	0.105829	-8.71976	2.79e-18	8.99e-18	ns
1456	W903_1292	W903_RS06310	1222009	1222770	minus	#N/A	short chain dehydrogenase family protein	5511.62	-1.01754	0.109381	-9.30268	1.37e-20	4.98e-20	down
1457	W903_1293	W903_RS06315	1222772	1223701	minus	rnz	ribonuclease Z	5068.25	-1.16171	0.12849	-9.04125	1.55e-19	5.28e-19	down
1458	W903_1294	W903_RS06320	1223743	1224390	minus	#N/A	putative tRNA delta(2)-isopentenylpyrophosphate transferase	4066.64	-1.13211	0.109394	-10.3489	4.23e-25	1.93e-24	down
1459	W903_1295	W903_RS06325	1224383	1225621	minus	hflX	GTP-binding protein HflX	4994.45	-1.03238	0.115965	-8.90246	5.46e-19	1.8e-18	down
1460	W903_1296	W903_RS06330	1225712	1226602	minus	miaA	tRNA dimethylallyltransferase	1476.06	-0.654196	0.123879	-5.28093	1.29e-07	2.45e-07	ns
1461	W903_1298	W903_RS06340	1226931	1227848	minus	#N/A	C4-dicarboxylate transporter/malic acid transport family protein	2477.21	-0.642457	0.108421	-5.9256	3.11e-09	6.47e-09	ns
1462	W903_1299	W903_RS06345	1227983	1231741	minus	#N/A	pullulanase, extracellular	823.559	0.573815	0.140939	4.07137	4.67e-05	7.73e-05	ns
1463	W903_1302	W903_RS06355	1232658	1233242	minus	#N/A	hypothetical protein	5164.45	-0.0717636	0.0990672	-0.724393	0.468825	0.506529	ns
1464	W903_1303	W903_RS06360	1233339	1234745	minus	pepV	dipeptidase PepV	26122.8	-0.258249	0.0897518	-2.87737	0.00401006	0.00568648	ns
1465	W903_1304	W903_RS06365	1234792	1235394	minus	#N/A	putative NAD(P)H nitroreductase	11644.7	-0.255896	0.0898285	-2.84872	0.00438956	0.0062074	ns
1466	W903_1307	W903_RS06375	1237387	1239168	minus	uvrC	excinuclease ABC subunit C	5918.78	-0.396046	0.106207	-3.72901	0.000192235	0.000302189	ns
1467	W903_1309	W903_RS06385	1240153	1241493	minus	#N/A	MATE efflux family protein	4979.64	-0.460511	0.104762	-4.3958	1.1e-05	1.9e-05	ns
1468	W903_1310	W903_RS06390	1241593	1242003	minus	#N/A	3-demethylubiquinone-9 3-methyltransferase family protein	6178.2	-0.672267	0.110438	-6.0873	1.15e-09	2.45e-09	ns
1469	W903_1311	W903_RS06395	1242013	1242510	minus	#N/A	hypothetical protein	10166.7	-0.71689	0.118359	-6.0569	1.39e-09	2.95e-09	ns
1470	W903_1316	W903_RS06420	1246134	1246499	minus	rplL	ribosomal protein L7/L12	48334.7	-1.15101	0.0931171	-12.3609	4.25e-35	2.8e-34	down
1471	W903_1317	W903_RS06425	1246563	1247063	minus	#N/A	ribosomal L10 family protein	115827	-1.1894	0.088733	-13.4043	5.71e-41	4.9e-40	down
1472	W903_1319	W903_RS06435	1249697	1250641	minus	mmuM	homocysteine S-methyltransferase	1247.09	-0.242365	0.126887	-1.91008	0.0561234	0.0705255	ns
1473	W903_1320	W903_RS06440	1250646	1252022	minus	#N/A	amino acid permease family protein	1288.27	-0.399204	0.127827	-3.12301	0.00179012	0.00260915	ns
1474	W903_1321	W903_RS06445	1252152	1252802	minus	#N/A	hypothetical protein	299.769	-0.096062	0.203184	-0.472784	0.636367	0.670517	ns
1475	W903_1322	#N/A	1252960	1253283	minus	#N/A	hypothetical protein	209.997	-0.253787	0.238093	-1.06592	0.286461	0.323	ns
1476	W903_1324	W903_RS06460	1254165	1254761	minus	ysxC	ribosome biogenesis GTP-binding protein YsxC	7964.07	-0.308742	0.0973683	-3.17086	0.00151987	0.00223278	ns
1477	W903_1325	W903_RS06465	1254772	1255998	minus	clpX	ATP-dependent Clp protease, ATP-binding subunit ClpX	14455.7	-0.221221	0.0940995	-2.35093	0.0187266	0.0250917	ns
1478	W903_1326	#N/A	1256028	1256198	minus	#N/A	putative membrane protein	2180.21	-0.164529	0.113225	-1.45311	0.146192	0.173359	ns
1479	W903_1327	W903_RS06475	1256216	1256710	minus	dhfR	dihydrofolate reductase	5904.97	0.0561062	0.109887	0.510579	0.609646	0.645693	ns
1480	W903_1328	W903_RS06480	1256790	1257629	minus	#N/A	thymidylate synthase family protein	7508.52	-0.161082	0.100468	-1.60332	0.108865	0.131306	ns
1481	W903_1335	W903_RS06515	1263432	1263650	minus	#N/A	hypothetical protein	552.152	-1.02226	0.190239	-5.37355	7.72e-08	1.49e-07	down
1482	W903_1336	W903_RS06520	1263718	1264713	minus	fni	isopentenyl-diphosphate delta-isomerase, type 2	6093.31	-0.94322	0.104496	-9.0264	1.77e-19	6e-19	ns
1483	W903_1337	W903_RS06525	1264710	1265702	minus	#N/A	phosphomevalonate kinase	5236.15	-1.07235	0.116936	-9.17044	4.71e-20	1.65e-19	down
1484	W903_1338	W903_RS06530	1265695	1266639	minus	mvaD	diphosphomevalonate decarboxylase	3581.64	-1.02212	0.131072	-7.79818	6.28e-15	1.74e-14	down
1485	W903_1339	W903_RS06535	1266621	1267499	minus	mvk	mevalonate kinase	2362.31	-0.719315	0.109788	-6.55188	5.68e-11	1.29e-10	ns
1486	W903_1340	W903_RS06540	1267615	1268844	minus	#N/A	his Kinase A domain protein	13111.1	-0.464596	0.112976	-4.11234	3.92e-05	6.51e-05	ns
1487	W903_1341	W903_RS06545	1268844	1269530	minus	#N/A	putative transcriptional activator CadC	5619.05	-0.551309	0.10959	-5.03064	4.89e-07	9.12e-07	ns
1488	W903_1342	W903_RS06550	1269532	1270158	minus	#N/A	RelA / SpoT s family protein	8777.34	-0.495641	0.106661	-4.64687	3.37e-06	5.98e-06	ns
1489	W903_1343	W903_RS06555	1270307	1270513	minus	#N/A	hypothetical protein	584.355	-0.666547	0.161526	-4.12657	3.68e-05	6.14e-05	ns
1490	W903_1344	W903_RS06560	1271165	1273573	minus	#N/A	LPXTG cell wall anchor domain protein	377080	-1.07491	0.0934915	-11.4974	1.36e-30	7.69e-30	down
1491	W903_1345	W903_RS06565	1274332	1274772	minus	#N/A	marR family protein	8745.54	0.190486	0.105808	1.8003	0.071814	0.0890372	ns
1492	W903_1347	W903_RS06575	1277157	1277567	minus	#N/A	polypeptide deformylase family protein	3815.05	0.948185	0.117541	8.06687	7.21e-16	2.09e-15	ns
1493	W903_1348	W903_RS06580	1277637	1278986	minus	#N/A	glutamate/Leucine/Phenylalanine/Valine dehydrogenase family protein	16967.5	1.00214	0.0914586	10.9573	6.13e-28	3.13e-27	up
1494	W903_1350	W903_RS06590	1279704	1281473	minus	#N/A	ABC transporter family protein	10251.8	-0.471406	0.112152	-4.20329	2.63e-05	4.43e-05	ns
1495	W903_1351	W903_RS06595	1281478	1283217	minus	#N/A	ABC transporter family protein	10088.9	-0.569699	0.131701	-4.32569	1.52e-05	2.59e-05	ns
1496	W903_1354	W903_RS06605	1283754	1285622	minus	#N/A	ABC transporter family protein	9891.99	-0.875658	0.124255	-7.04725	1.82e-12	4.5e-12	ns
1497	W903_1355	W903_RS06610	1285633	1286826	minus	#N/A	poly A polymerase head domain protein	5928.12	-0.907891	0.108757	-8.34786	6.95e-17	2.12e-16	ns
1498	W903_1356	W903_RS06615	1287026	1287874	minus	#N/A	degV family protein	13584.5	-1.08269	0.0933895	-11.5933	4.46e-31	2.62e-30	down
1499	W903_1357	W903_RS06620	1287874	1288254	minus	#N/A	hypothetical protein	4535.27	-1.00808	0.108772	-9.26783	1.9e-20	6.84e-20	down
1500	W903_1358	W903_RS06625	1288326	1288859	minus	#N/A	hypothetical protein	1651.12	-0.25833	0.142953	-1.80709	0.0707481	0.0878222	ns
1501	W903_1359	W903_RS06630	1288910	1289404	minus	#N/A	hypothetical protein	2756.82	0.403972	0.124995	3.23191	0.00122964	0.00182216	ns
1502	W903_1360	W903_RS06635	1289593	1291557	minus	fruA	PTS system, fructose subfamily, IIA component domain protein	26513	-0.172811	0.0935382	-1.84749	0.0646765	0.0806777	ns
1503	W903_1361	W903_RS06640	1291554	1292465	minus	pfkB	1-phosphofructokinase	15329.6	-1.19687	0.0950887	-12.5868	2.49e-36	1.75e-35	down
1504	W903_1362	W903_RS06645	1292462	1293205	minus	#N/A	deoR C terminal sensor domain protein	13643.5	-1.66532	0.0909383	-18.3127	6.56e-75	1.44e-73	down
1505	W903_1363	W903_RS06650	1293336	1294571	minus	#N/A	femAB family protein	23542.1	1.19523	0.0932843	12.8128	1.39e-37	1.04e-36	up
1506	W903_1364	W903_RS06655	1294715	1296349	minus	#N/A	gram-positive signal peptide, YSIRK family domain protein	56456.5	0.402375	0.0934889	4.30399	1.68e-05	2.85e-05	ns
1507	W903_1365	W903_RS06660	1296561	1297484	minus	#N/A	2-dehydropantoate 2-reductase family protein	6647.06	-0.665373	0.0950371	-7.00119	2.54e-12	6.16e-12	ns
1508	W903_1366	W903_RS06665	1297497	1298567	minus	#N/A	phosphotransferase system, EIIC family protein	10097	-0.709041	0.0904269	-7.84104	4.47e-15	1.24e-14	ns
1509	W903_1367	W903_RS06670	1298704	1299696	minus	#N/A	pyridine nucleotide-disulfide oxidoreductase family protein	2341.6	-0.706238	0.109106	-6.47298	9.61e-11	2.16e-10	ns
1510	W903_1368	W903_RS06675	1299677	1300429	minus	trmD	tRNA (guanine(37)-N(1))-methyltransferase	1249.5	-0.698335	0.146729	-4.75937	1.94e-06	3.51e-06	ns
1511	W903_1369	W903_RS06680	1300419	1300937	minus	rimM	16S rRNA processing protein RimM	366.582	-0.528759	0.201744	-2.62095	0.00876863	0.0120902	ns
1512	W903_1370	W903_RS06685	1301000	1301071	minus	rRNA	#N/A	5.43766	-0.266077	1.33297	-0.199612	0.841784	0.856464	ns
1513	W903_1371	W903_RS06690	1301080	1301151	minus	rRNA	#N/A	9.20267	0.503849	1.10194	0.457239	0.647499	0.679791	ns
1514	W903_1372	W903_RS06695	1301259	1302770	minus	#N/A	M trans-acting positive regulator (MGA) PRD domain protein	9315.91	0.245179	0.102623	2.38911	0.016889	0.022779	ns
1515	W903_1373	W903_RS06700	1302902	1303144	minus	#N/A	KH domain protein	7148.72	-1.07273	0.410968	-2.61025	0.00904765	0.0124245	down
1516	W903_1374	W903_RS06705	1303154	1303426	minus	rpsP	ribosomal protein S16	7467.32	-0.777253	0.122524	-6.34369	2.24e-10	4.95e-10	ns
1517	W903_1375	W903_RS06710	1303555	1304802	minus	#N/A	ftsX-like permease family protein	11718.4	-0.239309	0.101552	-2.35652	0.018447	0.0247333	ns
1518	W903_1376	W903_RS06715	1304817	1305527	minus	#N/A	ABC transporter family protein	5293.25	-0.236582	0.106059	-2.23066	0.0257038	0.0340825	ns
1519	W903_1377	W903_RS06720	1305530	1306774	minus	#N/A	efflux transporter, RND family, MFP subunit	12628.5	-0.446909	0.110523	-4.04357	5.26e-05	8.68e-05	ns
1520	W903_1378	W903_RS06725	1306976	1308574	minus	#N/A	carbamoyl-phosphate synthase L chain, ATP binding domain protein	25490.7	-0.731612	0.0920099	-7.95145	1.84e-15	5.23e-15	ns
1521	W903_1379	W903_RS06730	1308630	1309700	minus	#N/A	carbamoyl-phosphate synthase, small subunit	11222.8	-0.782271	0.0938552	-8.33487	7.76e-17	2.35e-16	ns
1522	W903_1380	W903_RS06735	1309749	1310270	minus	pyrR	bifunctional protein pyrR	4861.98	-0.780896	0.110634	-7.05836	1.68e-12	4.18e-12	ns
1523	W903_1381	W903_RS06740	1310446	1311336	minus	#N/A	pseudouridine synthase, RluA family protein	5073	-0.47792	0.0964132	-4.957	7.16e-07	1.32e-06	ns
1524	W903_1382	W903_RS06745	1311320	1311784	minus	lspA	signal peptidase II	1596.11	-0.422813	0.122359	-3.45551	0.000549251	0.000835123	ns
1525	W903_1383	W903_RS06750	1311793	1312698	minus	#N/A	bacterial regulatory helix-turn-helix , lysR family protein	3899.99	-0.53415	0.100959	-5.29078	1.22e-07	2.32e-07	ns
1526	W903_1384	W903_RS06755	1312914	1313207	minus	rpmA	ribosomal protein L27	11197.1	-0.997137	0.12853	-7.75802	8.63e-15	2.37e-14	ns
1527	W903_1385	W903_RS06760	1313229	1313567	minus	#N/A	hypothetical protein	52747.2	-1.00014	0.0961559	-10.4012	2.45e-25	1.13e-24	down
1528	W903_1386	W903_RS06765	1313574	1313888	minus	rplU	ribosomal protein L21	27674.4	-0.915972	0.093573	-9.78885	1.26e-22	5.03e-22	ns
1529	W903_1387	W903_RS06770	1314078	1315256	minus	#N/A	bacterial capsule synthesis PGA_cap family protein	2300.08	-0.429247	0.112922	-3.80126	0.000143964	0.000228597	ns
1530	W903_1388	W903_RS06775	1315358	1316572	minus	thiI	tRNA sulfurtransferase ThiI	6990	-0.872218	0.105888	-8.23719	1.76e-16	5.24e-16	ns
1531	W903_1389	W903_RS06780	1316574	1317719	minus	#N/A	aminotransferase class-V family protein	5779.79	-0.828431	0.100792	-8.21925	2.05e-16	6.04e-16	ns
1532	W903_1391	W903_RS06790	1318461	1319810	minus	gor	glutathione-disulfide reductase	7585.57	0.600101	0.0938208	6.39624	1.59e-10	3.54e-10	ns
1533	W903_1392	W903_RS06795	1319985	1320320	minus	#N/A	hypothetical protein	6353.65	-0.644072	0.100935	-6.38106	1.76e-10	3.9e-10	ns
1534	W903_1393	W903_RS06800	1320404	1321570	minus	aroC	chorismate synthase	4068.47	-0.88926	0.108626	-8.18647	2.69e-16	7.9e-16	ns
1535	W903_1394	W903_RS06805	1321571	1322638	minus	aroB	3-dehydroquinate synthase	2524.71	-0.888743	0.133941	-6.63535	3.24e-11	7.51e-11	ns
1536	W903_1395	W903_RS06810	1322732	1323409	minus	aroD	3-dehydroquinate dehydratase	11671.1	-1.36369	0.0938951	-14.5236	8.59e-48	9.28e-47	down
1537	W903_1396	W903_RS06815	1323409	1324566	minus	#N/A	methyltransferase domain protein	14576.4	-1.37094	0.0963473	-14.2291	6.04e-46	6.11e-45	down
1538	W903_1398	W903_RS06825	1327086	1327445	minus	rplT	ribosomal protein L20	14606.6	-0.772805	0.0911607	-8.47739	2.3e-17	7.18e-17	ns
1539	W903_1399	W903_RS06830	1327503	1327703	minus	rpmI	ribosomal protein L35	19305.6	-0.91578	0.0938581	-9.75707	1.72e-22	6.85e-22	ns
1540	W903_1400	W903_RS06835	1327743	1328273	minus	infC	translation initiation factor IF-3	50921.3	-0.768816	0.0939421	-8.18393	2.75e-16	8.06e-16	ns
1541	W903_1401	W903_RS06840	1328434	1329117	minus	cmk	cytidylate kinase	11137.6	-0.919404	0.0946583	-9.71287	2.66e-22	1.05e-21	ns
1542	W903_1402	W903_RS06845	1329128	1329652	minus	#N/A	hypothetical protein	5655.48	-1.10673	0.0999426	-11.0737	1.68e-28	8.81e-28	down
1543	W903_1404	W903_RS06855	1329882	1330373	minus	#N/A	putative pore forming protein	4702.56	-0.961004	0.102903	-9.33896	9.73e-21	3.57e-20	ns
1544	W903_1405	W903_RS06860	1330402	1331622	minus	pepT	peptidase T	16881.2	-0.843724	0.100335	-8.40904	4.13e-17	1.27e-16	ns
1545	W903_1406	W903_RS06865	1331758	1333392	minus	#N/A	polysaccharide biosynthesis family protein	8790.93	-0.493362	0.0915208	-5.39071	7.02e-08	1.36e-07	ns
1546	W903_1412	W903_RS06895	1338943	1339596	minus	#N/A	hypothetical protein	2316.68	-0.369564	0.139787	-2.64377	0.00819879	0.0113582	ns
1547	W903_1413	W903_RS06900	1339656	1340591	minus	#N/A	putative manganese-dependent inorganic pyrophosphatase	19864.6	-0.808444	0.101803	-7.94123	2e-15	5.67e-15	ns
1548	W903_1414	W903_RS06905	1340708	1341496	minus	pflA	pyruvate formate-lyase 1-activating enzyme	5504.12	-1.11014	0.100228	-11.0761	1.64e-28	8.6e-28	down
1549	W903_1415	W903_RS06910	1341564	1342898	minus	#N/A	transporter associated domain protein	19601.9	-1.24234	0.0890335	-13.9537	2.99e-44	2.91e-43	down
1550	W903_1416	W903_RS06915	1343078	1343644	minus	#N/A	hypothetical protein	2883.88	-1.56485	0.123727	-12.6476	1.15e-36	8.21e-36	down
1551	W903_1417	W903_RS06920	1343637	1344572	minus	#N/A	radical SAM superfamily protein	3922.25	-1.46598	0.116227	-12.6131	1.79e-36	1.26e-35	down
1552	W903_1418	W903_RS06925	1344665	1345306	minus	#N/A	PAP2 superfamily protein	7914.73	-0.235075	0.161848	-1.45244	0.146378	0.173479	ns
1553	W903_1419	W903_RS06930	1345287	1345871	minus	#N/A	hypothetical protein	11850.4	0.0194459	0.161065	0.120733	0.903903	0.912843	ns
1554	W903_1420	W903_RS06935	1346172	1347098	minus	#N/A	LPXTG cell wall anchor domain protein	1869.2	-1.22945	0.151893	-8.09421	5.76e-16	1.67e-15	down
1555	W903_1421	W903_RS06940	1347095	1347979	minus	#N/A	sortase C	1484.22	-1.26	0.121223	-10.3941	2.64e-25	1.21e-24	down
1556	W903_1422	W903_RS06945	1347979	1348857	minus	#N/A	sortase C	1326.1	-1.30884	0.12736	-10.2766	8.98e-25	4.03e-24	down
1557	W903_1423	W903_RS06950	1348969	1351017	minus	#N/A	fimbrial isopeptide formation D2 domain protein	24259.1	-1.26782	0.119313	-10.626	2.26e-26	1.08e-25	down
1558	W903_1424	W903_RS06955	1351136	1353826	minus	#N/A	cell wall surface anchor family protein	3969.01	-1.36722	0.140473	-9.73297	2.18e-22	8.63e-22	down
1559	W903_1426	W903_RS06965	1355691	1356830	minus	#N/A	glycosyl transferases group 1 family protein	18553.7	-1.11965	0.0981072	-11.4125	3.62e-30	2.02e-29	down
1560	W903_1427	W903_RS06970	1356820	1357668	minus	#N/A	glycosyl transferase 2 family protein	7996.53	-1.02992	0.114966	-8.95846	3.29e-19	1.1e-18	down
1561	W903_1428	W903_RS06975	1357665	1359089	minus	#N/A	polysaccharide biosynthesis family protein	20034.7	-1.07554	0.107504	-10.0047	1.45e-23	6.13e-23	down
1562	W903_1429	W903_RS06980	1359089	1360453	minus	#N/A	hypothetical protein	14027	-1.08852	0.109138	-9.97378	1.99e-23	8.29e-23	down
1563	W903_1430	W903_RS06985	1360455	1361402	minus	#N/A	glycosyl transferase 2 family protein	12807.1	-1.09166	0.114635	-9.52298	1.68e-21	6.42e-21	down
1564	W903_1431	W903_RS06990	1361411	1362346	minus	#N/A	glycosyl transferase 2 family protein	14322	-1.05306	0.114404	-9.20475	3.42e-20	1.22e-19	down
1565	W903_1432	W903_RS06995	1362348	1363403	minus	#N/A	NAD dependent epimerase/dehydratase family protein	14356.5	-1.0225	0.1139	-8.97713	2.78e-19	9.29e-19	down
1566	W903_1433	W903_RS07000	1363406	1364125	minus	#N/A	hypothetical protein	11793.5	-1.04665	0.110795	-9.44668	3.5e-21	1.31e-20	down
1567	W903_1434	W903_RS07005	1364128	1364952	minus	#N/A	licD family protein	9454.11	-1.11187	0.116684	-9.5289	1.59e-21	6.08e-21	down
1568	W903_1435	W903_RS07010	1364977	1366710	minus	#N/A	putative lipoprotein	17018.8	-1.13534	0.111221	-10.2079	1.83e-24	8.1e-24	down
1569	W903_1436	W903_RS07015	1366703	1367056	minus	#N/A	hypothetical protein	2440.19	-1.02635	0.133377	-7.69514	1.41e-14	3.86e-14	down
1570	W903_1437	W903_RS07020	1367053	1367781	minus	#N/A	glycosyl transferase 2 family protein	6087.3	-0.953338	0.0971704	-9.81099	1.01e-22	4.06e-22	ns
1571	W903_1438	W903_RS07025	1367786	1368727	minus	#N/A	glycosyl transferase 2 family protein	5957.05	-0.867833	0.0948407	-9.15042	5.67e-20	1.98e-19	ns
1572	W903_1439	W903_RS07030	1368717	1369871	minus	#N/A	glycosyl transferases group 1 family protein	7118.88	-0.53419	0.0984395	-5.42658	5.74e-08	1.12e-07	ns
1573	W903_1440	W903_RS07035	1369988	1370842	minus	rfbD	dTDP-4-dehydrorhamnose reductase	4940.57	-0.108456	0.10116	-1.07212	0.283667	0.320558	ns
1574	W903_1441	W903_RS07040	1370932	1371273	minus	#N/A	hypothetical protein	3921.93	-1.04291	0.102781	-10.1469	3.42e-24	1.5e-23	down
1575	W903_1442	W903_RS07045	1371381	1372490	minus	rpoD	RNA polymerase sigma factor RpoD	16321.9	-1.2001	0.107372	-11.1771	5.28e-29	2.85e-28	down
1576	W903_1443	W903_RS07050	1372498	1374279	minus	dnaG	DNA primase	14709.2	-1.06691	0.0996776	-10.7036	9.79e-27	4.8e-26	down
1577	W903_1445	W903_RS07060	1374970	1375146	minus	rpsU	ribosomal protein S21	1230.6	-0.931802	0.186346	-5.0004	5.72e-07	1.06e-06	ns
1578	W903_1446	W903_RS07065	1375250	1375753	minus	#N/A	flagellin N-methylase family protein	1164.54	-0.480693	0.147952	-3.24899	0.00115818	0.0017175	ns
1579	W903_1447	W903_RS07070	1375836	1376642	minus	#N/A	bacterial extracellular solute-binding s, 3 family protein	684.779	0.226797	0.147906	1.53339	0.125181	0.149748	ns
1580	W903_1448	W903_RS07075	1376967	1377950	minus	#N/A	ammonium Transporter family protein	195.505	0.387474	0.242691	1.59657	0.11036	0.132953	ns
1581	W903_1450	W903_RS07085	1379254	1380240	minus	#N/A	rhodanese-like domain protein	19991.3	-0.695577	0.131392	-5.29391	1.2e-07	2.28e-07	ns
1582	W903_1452	W903_RS07095	1380863	1382236	minus	#N/A	major Facilitator Superfamily protein	2376.85	1.88381	0.134005	14.0577	6.91e-45	6.75e-44	up
1583	W903_1453	W903_RS07100	1382652	1384916	minus	glgP	glycogen/starch/alpha-glucan phosphorylases family protein	6389.33	0.459771	0.104483	4.40046	1.08e-05	1.87e-05	ns
1584	W903_1454	W903_RS07105	1384928	1386424	minus	malQ	4-alpha-glucanotransferase	4165.44	0.362123	0.103717	3.49147	0.000480379	0.000733135	ns
1585	W903_1455	W903_RS07110	1386552	1387574	minus	#N/A	helix-turn-helix family protein	5512.14	0.115967	0.125846	0.9215	0.356789	0.394458	ns
1586	W903_1460	W903_RS07135	1393129	1393593	minus	#N/A	NUDIX domain protein	856.778	-1.03917	0.143435	-7.24487	4.33e-13	1.12e-12	down
1587	W903_1461	W903_RS07140	1393677	1393865	minus	#N/A	glycerophosphoryl diester phosphodiesterase family protein	785.086	-0.859357	0.156795	-5.48077	4.23e-08	8.26e-08	ns
1588	W903_1462	W903_RS07145	1393876	1395201	minus	gtfB	accessory Sec system glycosyltransferase GtfB	7483.32	-1.04882	0.103717	-10.1124	4.87e-24	2.1e-23	down
1589	W903_1463	W903_RS07150	1395194	1396702	minus	gtfA	accessory Sec system glycosylation protein GtfA	5830.33	-1.24918	0.125553	-9.94949	2.53e-23	1.05e-22	down
1590	W903_1464	W903_RS07155	1396716	1399103	minus	secA2	accessory Sec system translocase SecA2	7848.26	-1.39123	0.137282	-10.1341	3.9e-24	1.7e-23	down
1591	W903_1465	W903_RS07160	1399090	1400082	minus	asp3	accessory Sec system protein Asp3	3537.99	-1.43204	0.157846	-9.07239	1.16e-19	3.99e-19	down
1592	W903_1466	W903_RS07165	1400079	1401638	minus	asp2	accessory Sec system protein Asp2	5886.78	-1.47359	0.15804	-9.32415	1.12e-20	4.08e-20	down
1593	W903_1467	W903_RS07170	1401645	1403189	minus	asp1	accessory Sec system protein Asp1	4824.8	-1.44696	0.157281	-9.19982	3.59e-20	1.27e-19	down
1594	W903_1468	W903_RS07175	1403189	1404418	minus	secY2	accessory Sec system translocase SecY2	6557.13	-1.57006	0.154637	-10.1532	3.21e-24	1.41e-23	down
1595	W903_1469	W903_RS07180	1404551	1405738	minus	#N/A	hypothetical protein	5688.92	-1.72247	0.144652	-11.9077	1.08e-32	6.7e-32	down
1596	W903_1470	W903_RS07185	1405799	1406674	minus	#N/A	glycosyl transferase 2 family protein	4152.31	-1.57264	0.123338	-12.7507	3.09e-37	2.27e-36	down
1597	W903_1471	W903_RS07190	1406667	1407851	minus	#N/A	glycosyl transferase 8 family protein	4355.44	-1.45694	0.136545	-10.6701	1.41e-26	6.82e-26	down
1598	W903_1472	W903_RS07195	1407841	1409082	minus	#N/A	glycosyl transferase 8 family protein	3414.81	-1.39361	0.139579	-9.98438	1.78e-23	7.48e-23	down
1599	W903_1473	W903_RS07200	1409079	1410284	minus	#N/A	glycosyl transferase 8 family protein	3772.97	-1.20949	0.117616	-10.2834	8.37e-25	3.76e-24	down
1600	W903_1474	W903_RS07205	1410293	1411300	minus	nss	nucleotide sugar synthetase-like protein	2649.65	-0.92466	0.125314	-7.37877	1.6e-13	4.24e-13	ns
1601	W903_1475	#N/A	1411631	1414939	minus	#N/A	serine-rich repeat adhesion glycoprotein	30411	-1.96736	0.123935	-15.8741	9.58e-57	1.34e-55	down
1602	W903_1477	W903_RS07225	1416915	1418906	minus	uvrB	excinuclease ABC subunit B	16603.9	0.0909922	0.10223	0.890073	0.373427	0.411737	ns
1603	W903_1478	W903_RS07230	1418967	1419887	minus	#N/A	CAAX protease self-immunity family protein	8269.17	-1.42608	0.113312	-12.5855	2.54e-36	1.77e-35	down
1604	W903_1482	#N/A	1423584	1423742	minus	#N/A	putative uDP-N-acetylglucosamine 1-carboxyvinyltransferase	72.4935	-0.86889	0.40731	-2.13324	0.0329052	0.042825	ns
1605	W903_1483	W903_RS07255	1423768	1425081	minus	cgtA	obg family GTPase CgtA	11796.6	-0.661528	0.090745	-7.28996	3.1e-13	8.05e-13	ns
1606	W903_1484	W903_RS07260	1425142	1425270	minus	#N/A	hypothetical protein	194.25	-0.206452	0.281653	-0.733001	0.463558	0.501635	ns
1607	W903_1486	W903_RS07270	1426723	1427301	minus	#N/A	LPXTG cell wall anchor domain protein	6423.36	-0.918474	0.111509	-8.2368	1.77e-16	5.25e-16	ns
1608	W903_1487	W903_RS07275	1427411	1429450	minus	#N/A	LPXTG cell wall anchor domain protein	6996.72	-1.5162	0.104212	-14.5491	5.91e-48	6.42e-47	down
1609	W903_1488	W903_RS07280	1429535	1430257	minus	#N/A	pseudouridine synthase family protein	566.889	-0.339833	0.164518	-2.06563	0.0388632	0.0500055	ns
1610	W903_1489	W903_RS07285	1430448	1431290	minus	#N/A	aldo/keto reductase family protein	5097.32	1.36441	0.148392	9.19458	3.76e-20	1.33e-19	up
1611	W903_1494	W903_RS07310	1435367	1435834	minus	smpB	ssrA-binding protein	3182.73	-0.968729	0.11457	-8.45533	2.78e-17	8.64e-17	ns
1612	W903_1495	W903_RS07315	1435837	1438242	minus	rnr	ribonuclease R	15576.8	-0.753679	0.0919053	-8.2006	2.39e-16	7.05e-16	ns
1613	W903_1496	W903_RS07320	1438355	1438591	minus	secG	preprotein translocase, SecG subunit	2510.77	-0.84471	0.173734	-4.86207	1.16e-06	2.12e-06	ns
1614	W903_1497	W903_RS07325	1438781	1439950	minus	#N/A	multidrug resistance family protein	8957.06	0.0611033	0.109117	0.559977	0.575495	0.613021	ns
1615	W903_1498	W903_RS07330	1440146	1441792	minus	#N/A	putative membrane protein	2064.13	0.422645	0.118518	3.56609	0.000362354	0.000559702	ns
1616	W903_1499	W903_RS07335	1441782	1442483	minus	#N/A	ABC transporter family protein	826.721	0.348423	0.14452	2.4109	0.0159132	0.0215197	ns
1617	W903_1500	W903_RS07340	1442608	1443195	minus	coaE	dephospho-CoA kinase	772.438	0.0706609	0.142069	0.497369	0.618929	0.654168	ns
1618	W903_1501	W903_RS07345	1443192	1444013	minus	mutM	formamidopyrimidine-DNA glycosylase	1103.54	-0.012428	0.132337	-0.0939116	0.925179	0.931566	ns
1619	W903_1502	W903_RS07350	1444162	1445010	minus	#N/A	transcriptional activator, Rgg/GadR/MutR family, C-terminal domain protein	969.125	0.376955	0.15691	2.40237	0.0162891	0.0220135	ns
1620	W903_1505	#N/A	1447082	1447207	minus	#N/A	hypothetical protein	133.672	0.124233	0.311114	0.399316	0.689661	0.717781	ns
1621	W903_1507	W903_RS07375	1448788	1449177	minus	#N/A	putative membrane protein	2235.98	0.149515	0.111309	1.34324	0.179194	0.209693	ns
1622	W903_1508	W903_RS07380	1449414	1450313	minus	era	GTP-binding protein Era	10954.1	-0.467162	0.100996	-4.62554	3.74e-06	6.59e-06	ns
1623	W903_1509	W903_RS07385	1450355	1450753	minus	dgkA	undecaprenol kinase	5214.29	-0.540206	0.108605	-4.97405	6.56e-07	1.21e-06	ns
1624	W903_1510	W903_RS07390	1450734	1451219	minus	#N/A	putative rRNA maturation factor YbeY	4048.84	-0.485063	0.100917	-4.80656	1.54e-06	2.79e-06	ns
1625	W903_1511	W903_RS07395	1451625	1452431	minus	#N/A	leucine carboxyl methyltransferase family protein	1594.77	0.206429	0.120738	1.70973	0.0873152	0.106383	ns
1626	W903_1512	W903_RS07400	1452754	1453230	minus	#N/A	NUDIX domain protein	568.019	-0.167092	0.17815	-0.937926	0.348283	0.38568	ns
1627	W903_1514	W903_RS07410	1454317	1455303	minus	#N/A	istB-like ATP binding family protein	8423.22	-0.388588	0.104174	-3.73017	0.000191351	0.000301031	ns
1628	W903_1515	W903_RS07415	1455425	1457197	minus	#N/A	myosin-cross-reactive antigen family protein	19753.7	1.4291	0.0960219	14.8831	4.24e-50	4.71e-49	up
1629	W903_1516	W903_RS07420	1457354	1457569	minus	#N/A	hypothetical protein	447.903	0.0521299	0.201747	0.258392	0.796104	0.815268	ns
1630	W903_1517	W903_RS07425	1457566	1458075	minus	msrA	peptide-methionine (S)-S-oxide reductase	3942.52	0.0977963	0.114338	0.855324	0.392372	0.430303	ns
1631	W903_1518	W903_RS07430	1458213	1459067	minus	#N/A	S1 domain protein	7396.49	-0.533511	0.114309	-4.66725	3.05e-06	5.43e-06	ns
1632	W903_1519	W903_RS07435	1459185	1459742	minus	frr	ribosome recycling factor	16045.2	-0.92458	0.0925245	-9.99282	1.64e-23	6.9e-23	ns
1633	W903_1520	W903_RS07440	1459758	1460486	minus	pyrH	UMP kinase	13713.4	-0.65947	0.0918193	-7.18226	6.86e-13	1.74e-12	ns
1634	W903_1521	W903_RS07445	1460607	1461287	minus	#N/A	ABC transporter family protein	651.936	0.127902	0.152605	0.838127	0.401959	0.440344	ns
1635	W903_1522	W903_RS07450	1461274	1462062	minus	#N/A	ABC transporter family protein	389.528	0.163948	0.220752	0.742679	0.457676	0.496322	ns
1636	W903_1523	W903_RS07455	1462050	1462856	minus	#N/A	binding--dependent transport system inner membrane component family protein	277.2	0.128975	0.231858	0.55627	0.578026	0.615396	ns
1637	W903_1524	W903_RS07460	1462856	1463800	minus	#N/A	binding--dependent transport system inner membrane component family protein	417.035	0.106757	0.188862	0.565266	0.571893	0.609502	ns
1638	W903_1525	W903_RS07465	1463787	1465403	minus	nikA	nickel ABC transporter, nickel/metallophore periplasmic binding protein	782.436	-0.157057	0.153579	-1.02265	0.306475	0.344048	ns
1639	W903_1526	W903_RS07470	1465792	1466481	minus	rplA	ribosomal protein L1	64729.1	-0.787548	0.118771	-6.63082	3.34e-11	7.74e-11	ns
1640	W903_1527	W903_RS07475	1466585	1467010	minus	rplK	ribosomal protein L11	78001.1	-0.71697	0.122841	-5.83659	5.33e-09	1.09e-08	ns
1641	W903_1528	W903_RS07480	1467217	1468599	minus	norB	quinolone resistance protein norB	4966.08	-0.0922181	0.115173	-0.800692	0.42331	0.462245	ns
1642	W903_1529	W903_RS07485	1468607	1469806	minus	#N/A	amidohydrolase family protein	3625.53	-0.026137	0.12113	-0.215777	0.829162	0.845306	ns
1643	W903_1532	W903_RS07500	1471428	1473143	minus	pabB	aminodeoxychorismate synthase, component I	3860.63	-0.383581	0.0996013	-3.85117	0.000117556	0.000187831	ns
1644	W903_1533	W903_RS07505	1473225	1475666	minus	#N/A	ftsK/SpoIIIE family protein	11783.8	-1.03695	0.0940381	-11.0269	2.83e-28	1.47e-27	down
1645	W903_1535	W903_RS07515	1476696	1477529	minus	#N/A	fecCD transport family protein	10857	-1.97564	0.10652	-18.5471	8.6e-77	1.97e-75	down
1646	W903_1536	W903_RS07520	1477531	1478247	minus	#N/A	ABC transporter family protein	11928.6	-2.12466	0.109558	-19.393	8.84e-84	2.23e-82	down
1647	W903_1537	W903_RS07525	1478418	1479344	minus	fimA	manganese ABC transporter substrate-binding lipoprotein	47327.6	-2.31472	0.106146	-21.807	1.99e-105	7.54e-104	down
1648	W903_1539	W903_RS07535	1480198	1480887	minus	mtnN	MTA/SAH nucleosidase	2129.67	-1.17981	0.140958	-8.36995	5.76e-17	1.76e-16	down
1649	W903_1540	W903_RS07540	1480897	1481166	minus	#N/A	putative foldase protein PrsA	910.526	-1.27728	0.208165	-6.1359	8.47e-10	1.81e-09	down
1650	W903_1541	W903_RS07545	1481166	1481720	minus	#N/A	NUDIX domain protein	3722.9	-1.37302	0.118782	-11.5591	6.64e-31	3.85e-30	down
1651	W903_1542	W903_RS07550	1481741	1483120	minus	glmU	UDP-N-acetylglucosamine diphosphorylase/glucosamine-1-phosphate N-acetyltransferase	7161.74	-1.26238	0.104309	-12.1023	1.03e-33	6.59e-33	down
1652	W903_1543	W903_RS07555	1483364	1483777	minus	#N/A	3-demethylubiquinone-9 3-methyltransferase family protein	306.768	0.315917	0.207338	1.52368	0.127588	0.152448	ns
1653	W903_1544	#N/A	1483790	1483975	minus	#N/A	putative lactoylglutathione lyase	197.699	0.341155	0.253233	1.3472	0.177917	0.208318	ns
1654	W903_1545	W903_RS07565	1484256	1485212	minus	#N/A	oxidoreductase , NAD-binding Rossmann fold family protein	3617.93	-0.127197	0.104564	-1.21645	0.223812	0.256611	ns
1655	W903_1546	W903_RS07570	1485209	1485661	minus	#N/A	ASCH domain protein	1243.76	-0.242047	0.135037	-1.79245	0.0730606	0.0903251	ns
1656	W903_1547	W903_RS07575	1485658	1485903	minus	#N/A	hypothetical protein	378.939	-0.493882	0.188581	-2.61894	0.00882035	0.0121369	ns
1657	W903_1548	W903_RS07580	1485900	1486598	minus	#N/A	short chain dehydrogenase family protein	1247.39	-0.195253	0.154909	-1.26044	0.207511	0.23913	ns
1658	W903_1549	W903_RS07585	1486591	1486827	minus	#N/A	hypothetical protein	131.912	-0.375458	0.310249	-1.21018	0.22621	0.259069	ns
1659	W903_1550	W903_RS07590	1486917	1487093	minus	#N/A	putative ybaK/prolyl-tRNA synthetase associated domain-containing protein	522.383	-0.193017	0.193598	-0.997	0.318765	0.356472	ns
1660	W903_1551	W903_RS07595	1487329	1487862	minus	#N/A	acetyltransferase family protein	376.509	-0.102598	0.206752	-0.496235	0.619729	0.654675	ns
1661	W903_1552	W903_RS07600	1488107	1489519	minus	#N/A	glycosyl transferase 2 family protein	24621.9	-3.60823	0.130138	-27.7262	3.37e-169	3.62e-167	down
1662	W903_1553	W903_RS07605	1489659	1491818	minus	#N/A	hypothetical protein	34108.7	-3.85692	0.131828	-29.2573	3.63e-188	5.29e-186	down
1663	W903_1554	W903_RS07610	1491825	1493102	minus	#N/A	cotH family protein	13271.7	-3.60816	0.118102	-30.5512	5.46e-205	1.11e-202	down
1664	W903_1555	W903_RS07615	1493263	1493940	minus	#N/A	hypothetical protein	8571.4	-3.24433	0.101316	-32.0219	5.41e-225	1.84e-222	down
1665	W903_1556	W903_RS07620	1493991	1494602	minus	#N/A	VTC domain protein	4110.25	-2.58029	0.125635	-20.538	9.85e-94	2.83e-92	down
1666	W903_1557	W903_RS07625	1495052	1496389	minus	#N/A	branched-chain amino acid transport system II carrier protein	2473.82	0.784012	0.138104	5.67699	1.37e-08	2.76e-08	ns
1667	W903_1558	W903_RS07630	1496585	1498582	minus	metG	methionine--tRNA ligase	44507	-0.377807	0.0864211	-4.3717	1.23e-05	2.12e-05	ns
1668	W903_1560	W903_RS07640	1499758	1500453	minus	#N/A	hypothetical protein	1119	-0.124167	0.148276	-0.8374	0.402368	0.440555	ns
1669	W903_1564	W903_RS07660	1503778	1504134	minus	#N/A	putative arsenate reductase	1215.07	0.0424698	0.141488	0.300166	0.76405	0.78441	ns
1670	W903_1565	W903_RS07665	1504136	1504612	minus	#N/A	methylated-DNA-[]-cysteine S-methyltransferase family protein	3600.02	0.132983	0.124163	1.07103	0.284155	0.320754	ns
1671	W903_1566	W903_RS07670	1504668	1505849	minus	#N/A	ACT domain protein	27211.7	-1.99901	0.125139	-15.9743	1.93e-57	2.76e-56	down
1672	W903_1567	W903_RS07675	1505912	1506460	minus	#N/A	acetyltransferase, GNAT family	8619.95	-2.19934	0.146569	-15.0054	6.76e-51	7.72e-50	down
1673	W903_1568	W903_RS07680	1506528	1507619	minus	serC	phosphoserine transaminase	17514.1	-2.13546	0.138924	-15.3714	2.54e-53	3.13e-52	down
1674	W903_1570	W903_RS07690	1508656	1509519	minus	#N/A	tetrapyrrole (Corrin/Porphyrin) Methylases family protein	8930.14	-0.12371	0.0958049	-1.29127	0.196611	0.227726	ns
1675	W903_1571	W903_RS07695	1509525	1509851	minus	#N/A	hypothetical protein	3057.93	-0.222136	0.119838	-1.85364	0.0637907	0.0796214	ns
1676	W903_1572	W903_RS07700	1509882	1510745	minus	#N/A	DNA polymerase III, delta subunit	8928.39	-0.21555	0.0940533	-2.29179	0.0219179	0.0292334	ns
1677	W903_1573	W903_RS07705	1510765	1511400	minus	tmk	thymidylate kinase	6352.23	-0.206147	0.0998843	-2.06385	0.0390315	0.0501904	ns
1678	W903_1574	W903_RS07710	1511489	1512148	minus	#N/A	CBS domain protein	257.307	2.41269	0.243344	9.91471	3.59e-23	1.47e-22	up
1679	W903_1575	W903_RS07715	1512167	1512877	minus	#N/A	ABC transporter family protein	328.997	2.41189	0.230324	10.4717	1.16e-25	5.47e-25	up
1680	W903_1576	W903_RS07720	1512877	1513641	minus	#N/A	ABC transporter family protein	283.999	2.51756	0.253743	9.92169	3.35e-23	1.38e-22	up
1681	W903_1577	W903_RS07725	1513642	1514595	minus	#N/A	branched-chain amino acid transport system / permease component family protein	298.934	2.85659	0.228676	12.4918	8.27e-36	5.61e-35	up
1682	W903_1578	W903_RS07730	1514598	1515467	minus	#N/A	branched-chain amino acid transport system / permease component family protein	324.539	3.19807	0.237607	13.4595	2.71e-41	2.34e-40	up
1683	W903_1579	W903_RS07735	1515575	1516741	minus	#N/A	receptor ligand binding region family protein	1505.3	2.61947	0.150631	17.39	9.83e-68	1.78e-66	up
1684	W903_1580	W903_RS07740	1516897	1517142	minus	#N/A	hypothetical protein	371.183	-0.663902	0.322157	-2.0608	0.0393221	0.0505005	ns
1685	W903_1581	W903_RS07745	1517242	1517832	minus	clpP	ATP-dependent Clp protease proteolytic subunit	16450.2	-0.0571053	0.0894357	-0.638506	0.523144	0.560767	ns
1686	W903_1582	W903_RS07750	1517957	1518586	minus	upp	uracil phosphoribosyltransferase	10111.8	-0.422907	0.104624	-4.04216	5.3e-05	8.72e-05	ns
1687	W903_1583	W903_RS07755	1518696	1519865	minus	#N/A	putative beta-cystathionase	3161.48	0.56514	0.105588	5.35234	8.68e-08	1.67e-07	ns
1688	W903_1584	W903_RS07760	1520000	1520548	minus	#N/A	putative tRNA (cytidine/uridine-2'-O-)-methyltransferase	2755.34	-0.287431	0.109022	-2.63644	0.008378	0.011575	ns
1689	W903_1585	W903_RS07765	1520721	1522073	minus	#N/A	amino acid permease family protein	7905.26	-1.00169	0.103345	-9.69262	3.24e-22	1.27e-21	down
1690	W903_1588	W903_RS07780	1525096	1525347	minus	#N/A	putative membrane protein insertion efficiency factor	388.804	-0.293779	0.194784	-1.50823	0.131496	0.156751	ns
1691	W903_1589	W903_RS07785	1525347	1526069	minus	#N/A	pseudouridine synthase family protein	8869.34	-0.0155994	0.102183	-0.152662	0.878665	0.888674	ns
1692	W903_1590	W903_RS07790	1526059	1526643	minus	scpB	segregation and condensation protein B	6762.19	-0.0242137	0.102242	-0.236828	0.812791	0.83069	ns
1693	W903_1591	W903_RS07795	1526640	1527347	minus	#N/A	scpA/B family protein	7102.5	-0.0695075	0.100278	-0.693146	0.488218	0.526368	ns
1694	W903_1592	#N/A	1527347	1527793	minus	#N/A	phage integrase family protein	5607.88	-0.115771	0.107752	-1.07441	0.282637	0.320102	ns
1695	W903_1593	W903_RS07805	1528077	1528550	minus	#N/A	CBS domain protein	7544.38	-0.0260911	0.0943782	-0.276452	0.782201	0.801834	ns
1696	W903_1594	W903_RS07810	1528547	1529068	minus	#N/A	phosphodiesterase, MJ0936 family protein	5156.51	-0.111737	0.0964391	-1.15863	0.246607	0.280541	ns
1697	W903_1595	W903_RS07815	1529050	1530024	minus	rdgB	non-canonical purine NTP pyrophosphatase, RdgB/HAM1 family	8274.63	-0.250316	0.0955631	-2.61938	0.00880905	0.0121295	ns
1698	W903_1596	W903_RS07820	1530021	1530815	minus	murI	glutamate racemase	8309.17	-0.16896	0.0962086	-1.75618	0.0790578	0.0969586	ns
1699	W903_1597	W903_RS07825	1530990	1531229	minus	#N/A	hypothetical protein	5001.68	-0.436388	0.0964509	-4.52445	6.06e-06	1.06e-05	ns
1700	W903_1598	W903_RS07830	1531387	1531929	minus	#N/A	putative membrane protein	567.788	-1.13604	0.161813	-7.02068	2.21e-12	5.41e-12	down
1701	W903_1599	W903_RS07835	1531991	1532512	minus	nadR	transcription repressor NadR	1988.54	-0.000448712	0.141958	-0.00316089	0.997478	0.997967	ns
1702	W903_1600	W903_RS07840	1532580	1533269	minus	#N/A	inhibitor of apoptosis-promoting Bax1 family protein	15342.2	-0.106583	0.105618	-1.00913	0.312912	0.350635	ns
1703	W903_1601	W903_RS07845	1533292	1533795	minus	#N/A	hypothetical protein	18945.6	-0.041903	0.116552	-0.35952	0.719206	0.744358	ns
1704	W903_1602	W903_RS07850	1533833	1534576	minus	#N/A	RNA 2'-O ribose methyltransferase substrate binding family protein	11028.5	-0.234907	0.0990985	-2.37044	0.017767	0.0238733	ns
1705	W903_1605	W903_RS07865	1536103	1536768	minus	#N/A	amino ABC transporter, permease , 3-TM region, His/Glu/Gln/Arg/opine family domain protein	3726.81	-0.853258	0.110441	-7.7259	1.11e-14	3.05e-14	ns
1706	W903_1606	W903_RS07870	1536792	1537649	minus	#N/A	putative ABC transporter extracellular-binding protein yckB	7350.28	-0.906145	0.102548	-8.83633	9.89e-19	3.24e-18	ns
1707	W903_1607	W903_RS07875	1537810	1539270	minus	#N/A	amidase family protein	2437.22	0.362043	0.124947	2.89756	0.00376075	0.00535154	ns
1708	W903_1608	W903_RS07880	1539373	1539855	minus	greA	transcription elongation factor GreA domain protein	5374.83	-0.804809	0.103604	-7.76814	7.96e-15	2.19e-14	ns
1709	W903_1609	W903_RS07885	1539928	1541730	minus	#N/A	yceG-like family protein	49162.7	-0.918302	0.0916977	-10.0145	1.32e-23	5.57e-23	ns
1710	W903_1610	W903_RS07890	1541817	1542320	minus	#N/A	acetyltransferase family protein	7678.98	-0.687229	0.101372	-6.77927	1.21e-11	2.85e-11	ns
1711	W903_1611	W903_RS07895	1542406	1543737	minus	murC	UDP-N-acetylmuramate--alanine ligase	34152.4	-0.741517	0.0913541	-8.11695	4.78e-16	1.39e-15	ns
1712	W903_1612	W903_RS07900	1543747	1544364	minus	#N/A	hypothetical protein	14249.2	-0.101515	0.102097	-0.994303	0.320075	0.357741	ns
1713	W903_1613	W903_RS07905	1544529	1547627	minus	#N/A	helicase domain protein	34334.2	-0.101135	0.0861333	-1.17417	0.240325	0.273853	ns
1714	W903_1614	W903_RS07910	1547782	1549092	minus	engA	ribosome-associated GTPase EngA	12265.8	-0.932586	0.103611	-9.00086	2.24e-19	7.53e-19	ns
1715	W903_1615	W903_RS07915	1549140	1550042	minus	#N/A	istB-like ATP binding family protein	4515.76	-0.95877	0.119323	-8.03506	9.35e-16	2.69e-15	ns
1716	W903_1616	W903_RS07920	1550039	1551214	minus	#N/A	replication initiation and membrane attachment family protein	4163.24	-0.687237	0.105413	-6.51949	7.05e-11	1.6e-10	ns
1717	W903_1617	W903_RS07925	1551214	1551693	minus	nrdR	transcriptional regulator NrdR	1143.55	-0.439743	0.131391	-3.34682	0.000817435	0.00123007	ns
1718	W903_1618	W903_RS07930	1551842	1553347	minus	#N/A	HAMP domain protein	6350.72	0.244276	0.0946588	2.5806	0.00986299	0.0134988	ns
1719	W903_1619	W903_RS07935	1553337	1554026	minus	#N/A	putative transcriptional activator CadC	10052.3	-0.3377	0.0953463	-3.54183	0.000397368	0.000612396	ns
1720	W903_1620	W903_RS07940	1554262	1554795	minus	#N/A	hypothetical protein	4288.86	-0.367248	0.0980965	-3.74374	0.000181303	0.000285885	ns
1721	W903_1621	W903_RS07945	1554900	1555790	minus	#N/A	peptidase M48 family protein	20192	-0.0886429	0.0898586	-0.986471	0.323902	0.361425	ns
1722	W903_1622	W903_RS07950	1555811	1556365	minus	#N/A	lemA family protein	21571.6	-0.038807	0.0871629	-0.445224	0.656158	0.687468	ns
1723	W903_1626	W903_RS07970	1559319	1560149	minus	#N/A	cobalt transport family protein	6723.34	-0.794959	0.102987	-7.71902	1.17e-14	3.22e-14	ns
1724	W903_1627	W903_RS07975	1560142	1561818	minus	#N/A	heme ABC exporter, ATP-binding protein CcmA	12026.2	-0.939068	0.0909697	-10.3229	5.55e-25	2.51e-24	ns
1725	W903_1628	W903_RS07980	1561835	1562383	minus	#N/A	ECF-type riboflavin transporter, S component family protein	4470.66	-0.704382	0.100408	-7.01517	2.3e-12	5.6e-12	ns
1726	W903_1629	W903_RS07985	1562552	1563760	minus	#N/A	dicarboxylate symporter family protein	10556.1	-0.561366	0.0922667	-6.08416	1.17e-09	2.5e-09	ns
1727	W903_1632	W903_RS08000	1566521	1567213	minus	#N/A	binding--dependent transport system inner membrane component family protein	3366.55	-0.211203	0.106862	-1.9764	0.0481093	0.061056	ns
1728	W903_1633	W903_RS08005	1567210	1568280	minus	#N/A	ABC transporter family protein	5353.71	-0.339575	0.106735	-3.18149	0.00146521	0.0021587	ns
1729	W903_1634	W903_RS08010	1568273	1569649	minus	#N/A	peptidase M20/M25/M40 family protein	4708.37	-0.15557	0.110259	-1.41095	0.15826	0.186586	ns
1730	W903_1635	W903_RS08015	1569783	1570607	minus	#N/A	NLPA lipofamily protein	7034.61	-0.3221	0.100083	-3.21833	0.00128939	0.00190517	ns
1731	W903_1636	W903_RS08020	1570748	1571581	minus	#N/A	bacterial extracellular solute-binding s, 3 family protein	22749.3	-0.365829	0.0958424	-3.81699	0.000135092	0.00021501	ns
1732	W903_1637	W903_RS08025	1571683	1572372	minus	#N/A	glutamine amidotransferase class-I family protein	9843.33	-0.45444	0.111397	-4.07945	4.51e-05	7.49e-05	ns
1733	W903_1638	W903_RS08030	1572527	1573243	minus	#N/A	hypothetical protein	8578.85	-0.12969	0.0941758	-1.3771	0.16848	0.198178	ns
1734	W903_1639	W903_RS08035	1573361	1574347	minus	#N/A	putative dihydroxyacetone kinase DhaK1b subunit	2552.72	-0.0194982	0.108492	-0.17972	0.857372	0.870589	ns
1735	W903_1640	W903_RS08040	1574357	1574893	minus	dhaS	HTH-type dhaKLM operon transcriptional activator dhaS	690.803	-0.0663497	0.155228	-0.427434	0.669063	0.699972	ns
1736	W903_1645	W903_RS08065	1578034	1578438	minus	#N/A	cupin domain protein	16167.6	0.596297	0.0945376	6.30751	2.84e-10	6.21e-10	ns
1737	W903_1646	W903_RS08070	1578577	1579290	minus	#N/A	merR regulatory family protein	2036.91	-0.0980566	0.129327	-0.758207	0.448327	0.487478	ns
1738	W903_1647	W903_RS08075	1579383	1580492	minus	#N/A	HIGH Nucleotidyl Transferase family protein	4326.02	-0.089488	0.111976	-0.799169	0.424192	0.462961	ns
1739	W903_1648	W903_RS08080	1580489	1580740	minus	#N/A	glycerophosphoryl diester phosphodiesterase family protein	1064.81	-0.0956271	0.13982	-0.683932	0.494018	0.532341	ns
1740	W903_1649	W903_RS08085	1580763	1581497	minus	#N/A	ubiE/COQ5 methyltransferase family protein	2933.81	-0.141103	0.115268	-1.22412	0.220905	0.253421	ns
1741	W903_1650	W903_RS08090	1581563	1581919	minus	#N/A	oligomerization domain protein	1584.52	-0.552366	0.127777	-4.32291	1.54e-05	2.62e-05	ns
1742	W903_1651	W903_RS08095	1581921	1582442	minus	#N/A	isochorismatase family protein	6292.52	-0.731235	0.100613	-7.2678	3.65e-13	9.46e-13	ns
1743	W903_1652	W903_RS08100	1582505	1583092	minus	#N/A	HD domain protein	4804.39	-0.830974	0.101629	-8.17654	2.92e-16	8.55e-16	ns
1744	W903_1653	W903_RS08105	1583089	1583721	minus	nadD	nicotinate (nicotinamide) nucleotide adenylyltransferase	6787.54	-0.943029	0.0995319	-9.47464	2.68e-21	1e-20	ns
1745	W903_1654	W903_RS08110	1583851	1584168	minus	#N/A	CRS1 / YhbY domain protein	3990.56	-1.20409	0.101156	-11.9033	1.14e-32	7.04e-32	down
1746	W903_1655	W903_RS08115	1584261	1585379	minus	yqeH	ribosome biogenesis GTPase YqeH	7672.85	-1.0007	0.106039	-9.43711	3.83e-21	1.43e-20	down
1747	W903_1656	W903_RS08120	1585379	1585906	minus	#N/A	HAD hydrolase, family IIIA domain protein	1850.94	-0.813769	0.131052	-6.20952	5.31e-10	1.15e-09	ns
1748	W903_1657	W903_RS08125	1586023	1586937	minus	#N/A	eamA-like transporter family protein	2783.23	0.359924	0.114269	3.14979	0.00163389	0.00239513	ns
1749	W903_1658	W903_RS08130	1587067	1588509	minus	gatB	aspartyl/glutamyl-tRNA(Asn/Gln) amidotransferase, B subunit	30061.5	-0.664216	0.0903336	-7.35292	1.94e-13	5.12e-13	ns
1750	W903_1659	W903_RS08135	1588509	1589975	minus	gatA	aspartyl/glutamyl-tRNA(Asn/Gln) amidotransferase, A subunit	22738.1	-0.710036	0.0872066	-8.142	3.89e-16	1.13e-15	ns
1751	W903_1660	W903_RS08140	1589975	1590277	minus	gatC	aspartyl/glutamyl-tRNA(Asn/Gln) amidotransferase, C subunit	3391.55	-0.828481	0.139403	-5.94307	2.8e-09	5.83e-09	ns
1752	W903_1661	W903_RS08145	1590415	1593060	minus	ppdK	pyruvate, phosphate dikinase	2185.27	0.241619	0.125061	1.93202	0.0533574	0.0672983	ns
1753	W903_1662	W903_RS08150	1593073	1593903	minus	#N/A	putative phosphotransferase yqfL	1122.56	0.243355	0.130024	1.87162	0.0612589	0.0766487	ns
1754	W903_1663	W903_RS08155	1593914	1594411	minus	#N/A	CBS domain protein	935.19	0.0326471	0.136966	0.238359	0.811602	0.829891	ns
1755	W903_1665	W903_RS08165	1595744	1596292	minus	#N/A	isochorismatase family protein	1569.85	-0.00906764	0.118786	-0.0763358	0.939152	0.944238	ns
1756	W903_1666	W903_RS08170	1596359	1597144	minus	codY	GTP-sensing transcriptional pleiotropic repressor CodY	22264.8	-0.446411	0.0885893	-5.03911	4.68e-07	8.75e-07	ns
1757	W903_1667	W903_RS08175	1597270	1598481	minus	#N/A	aminotransferase class-V family protein	20918.1	0.435403	0.0904238	4.81513	1.47e-06	2.68e-06	ns
1758	W903_1669	W903_RS08185	1599256	1600638	minus	#N/A	cof-like hydrolase family protein	5235.99	0.25591	0.106908	2.39375	0.0166772	0.0225231	ns
1759	W903_1671	W903_RS08195	1601704	1602582	minus	aroE	shikimate 5-dehydrogenase	1569.53	0.88829	0.131869	6.73617	1.63e-11	3.81e-11	ns
1760	W903_1672	W903_RS08200	1602680	1603594	minus	#N/A	aldo/keto reductase family protein	8517.21	1.29575	0.111789	11.5911	4.57e-31	2.68e-30	up
1761	W903_1673	W903_RS08205	1603885	1605900	minus	recG	ATP-dependent DNA helicase RecG	14472	0.209838	0.0901888	2.32666	0.0199835	0.0267057	ns
1762	W903_1674	W903_RS08210	1605980	1607518	minus	#N/A	mannosyl-glycoendo-beta-N-acetylglucosaminidase family protein	108402	-0.710757	0.0981186	-7.24385	4.36e-13	1.12e-12	ns
1763	W903_1675	W903_RS08215	1607611	1608711	minus	alr	alanine racemase	10339	-0.223437	0.103486	-2.15909	0.0308428	0.0403466	ns
1764	W903_1676	W903_RS08220	1608708	1609067	minus	acpS	holo-[acyl-carrier-protein] synthase	1744.57	-0.401375	0.1158	-3.46612	0.000528027	0.00080465	ns
1765	W903_1677	W903_RS08225	1609092	1610099	minus	#N/A	3-deoxy-7-phosphoheptulonate synthase	10074	-0.385081	0.10538	-3.65422	0.000257961	0.000401798	ns
1766	W903_1678	W903_RS08230	1610225	1612753	minus	secA	preprotein translocase, SecA subunit	80715.2	-0.952233	0.0870288	-10.9416	7.29e-28	3.7e-27	ns
1767	W903_1679	W903_RS08235	1612862	1613809	minus	manA	mannose-6-phosphate isomerase, class I	10307.8	-0.0218433	0.0911092	-0.239748	0.810525	0.829205	ns
1768	W903_1680	W903_RS08240	1613927	1614808	minus	#N/A	ROK family protein	1426.45	0.050672	0.127808	0.396469	0.691759	0.719598	ns
1769	W903_1681	W903_RS08245	1614876	1616795	minus	#N/A	PTS system, sucrose-specific IIBC component	13554.6	-0.308386	0.0912829	-3.37835	0.000729211	0.00110055	ns
1770	W903_1684	W903_RS08260	1619470	1619904	minus	nusB	transcription antitermination factor NusB	9388.9	-0.71267	0.106118	-6.7158	1.87e-11	4.37e-11	ns
1771	W903_1685	W903_RS08265	1619897	1620286	minus	#N/A	hypothetical protein	15146.2	-0.735281	0.103382	-7.11226	1.14e-12	2.85e-12	ns
1772	W903_1686	W903_RS08270	1620375	1620935	minus	efp	translation elongation factor P	22053.7	-0.698976	0.0973271	-7.18171	6.88e-13	1.75e-12	ns
1773	W903_1687	#N/A	1620966	1621082	minus	#N/A	glycerophosphoryl diester phosphodiesterase family protein	666.644	0.72032	0.152939	4.70984	2.48e-06	4.44e-06	ns
1774	W903_1688	#N/A	1621664	1621804	minus	#N/A	hypothetical protein	1915.79	0.535744	0.113009	4.74074	2.13e-06	3.84e-06	ns
1775	W903_1689	W903_RS10500	1622455	1622820	minus	#N/A	hypothetical protein	487.151	0.593117	0.177537	3.34082	0.000835324	0.00125421	ns
1776	W903_1690	#N/A	1622833	1623003	minus	#N/A	glycerophosphoryl diester phosphodiesterase family protein	812.539	0.490448	0.152858	3.20852	0.00133422	0.00196856	ns
1777	W903_1691	W903_RS08280	1623016	1623456	minus	#N/A	hypothetical protein	641.376	0.707069	0.170932	4.13656	3.53e-05	5.9e-05	ns
1778	W903_1692	W903_RS10510	1623593	1623715	minus	#N/A	hypothetical protein	1057.46	0.548336	0.133635	4.10322	4.07e-05	6.76e-05	ns
1779	W903_1693	W903_RS08285	1624058	1624510	minus	#N/A	cytidine and deoxycytidylate deaminase zinc-binding region family protein	1907.18	0.527217	0.126755	4.15935	3.19e-05	5.36e-05	ns
1780	W903_1694	W903_RS08290	1624522	1625589	minus	pepP	aminopeptidase P	8227.97	0.553305	0.102927	5.37568	7.63e-08	1.47e-07	ns
1781	W903_1695	W903_RS08295	1625689	1626405	minus	#N/A	hypothetical protein	18629.4	1.80112	0.121057	14.8783	4.56e-50	5.03e-49	up
1782	W903_1696	W903_RS08300	1626407	1627906	minus	#N/A	H+ antiporter-2 family protein	37698.7	1.79357	0.11465	15.6438	3.66e-55	4.79e-54	up
1783	W903_1697	#N/A	1627994	1628110	minus	#N/A	hypothetical protein	696.569	1.57449	0.189911	8.29069	1.13e-16	3.41e-16	up
1784	W903_1698	W903_RS08305	1628242	1631070	minus	uvrA	excinuclease ABC subunit A	25174.8	1.05728	0.0982789	10.7579	5.44e-27	2.69e-26	up
1785	W903_1699	W903_RS08310	1631202	1631873	minus	#N/A	hypothetical protein	7818.05	0.21343	0.10212	2.08999	0.036619	0.0474165	ns
1786	W903_1700	W903_RS08315	1631898	1632842	minus	#N/A	corA-like Mg2+ transporter family protein	12230	0.631778	0.108009	5.84929	4.94e-09	1.02e-08	ns
1787	W903_1701	W903_RS08320	1633012	1633251	minus	rpsR	ribosomal protein S18	13228	-0.585629	0.0892705	-6.56016	5.38e-11	1.23e-10	ns
1788	W903_1702	W903_RS08325	1633296	1633787	minus	#N/A	single-stranded DNA-binding family protein	90058.8	-0.522056	0.0968175	-5.39217	6.96e-08	1.35e-07	ns
1789	W903_1703	W903_RS08330	1633799	1634086	minus	rpsF	ribosomal protein S6	47672.8	-0.42873	0.103252	-4.15226	3.29e-05	5.52e-05	ns
1790	W903_1706	W903_RS08345	1637119	1637433	minus	trxA	thioredoxin	5156.05	0.602125	0.132377	4.54857	5.4e-06	9.44e-06	ns
1791	W903_1707	W903_RS08350	1637514	1638014	minus	#N/A	PAP2 superfamily protein	4325.73	-0.231284	0.105475	-2.19279	0.0283226	0.0373127	ns
1792	W903_1708	W903_RS08355	1638018	1640357	minus	#N/A	mutS2 family protein	13145.5	-0.173366	0.0965057	-1.79643	0.072426	0.0896326	ns
1793	W903_1709	W903_RS08360	1640442	1640984	minus	#N/A	colicin V production family protein	3236.8	-0.251692	0.133068	-1.89146	0.0585636	0.0735015	ns
1794	W903_1710	W903_RS08365	1640987	1641298	minus	#N/A	putative cell division protein ZapA	3117.17	-0.0172364	0.140767	-0.122447	0.902545	0.911924	ns
1795	W903_1715	W903_RS08390	1646127	1647221	minus	#N/A	impB/mucB/samB family protein	3708.18	0.142878	0.108266	1.3197	0.186936	0.218128	ns
1796	W903_1718	W903_RS08405	1650228	1651157	minus	#N/A	beta-lactamase family protein	8609.2	0.327309	0.0974518	3.35867	0.000783179	0.00117939	ns
1797	W903_1719	W903_RS08410	1651154	1651909	minus	cppA	C3-degrading proteinase	10948.2	0.316715	0.0896839	3.53146	0.00041328	0.00063548	ns
1798	W903_1721	W903_RS08420	1653008	1653835	minus	gla	glycerol facilitator-aquaporin gla	28669.8	-1.06289	0.0972501	-10.9294	8.34e-28	4.23e-27	down
1799	W903_1722	W903_RS08425	1654025	1654477	minus	#N/A	universal stress family protein	16302.1	-0.470812	0.156666	-3.00519	0.00265416	0.00381945	ns
1800	W903_1723	W903_RS08430	1654495	1655697	minus	#N/A	sugar (and other) transporter family protein	47417.9	-1.13311	0.140722	-8.0521	8.14e-16	2.35e-15	down
1801	W903_1728	W903_RS08455	1660295	1662043	minus	cydC	thiol reductant ABC exporter, CydC subunit	18291.6	-1.48657	0.106814	-13.9175	4.96e-44	4.8e-43	down
1802	W903_1729	W903_RS08460	1662036	1663754	minus	cydD	thiol reductant ABC exporter, CydD subunit	19444.8	-1.28358	0.116799	-10.9896	4.29e-28	2.21e-27	down
1803	W903_1730	W903_RS08465	1663754	1664773	minus	cydB	cytochrome d ubiquinol oxidase, subunit II	20243.9	-1.34868	0.100622	-13.4034	5.77e-41	4.93e-40	down
1804	W903_1731	W903_RS08470	1664774	1666201	minus	#N/A	bacterial Cytochrome Ubiquinol Oxidase family protein	31865.6	-1.32624	0.0989151	-13.4079	5.44e-41	4.69e-40	down
1805	W903_1732	W903_RS08475	1666304	1667512	minus	#N/A	pyridine nucleotide-disulfide oxidoreductase family protein	27585.2	-1.29966	0.0986846	-13.1699	1.31e-39	1.06e-38	down
1806	W903_1733	W903_RS08480	1667525	1668424	minus	#N/A	ubiA prenyltransferase family protein	22170.1	-1.04623	0.107039	-9.77424	1.45e-22	5.79e-22	down
1807	W903_1734	W903_RS08485	1668833	1669279	minus	#N/A	hypothetical protein	930.381	1.31003	0.201284	6.50838	7.6e-11	1.72e-10	up
1808	W903_1735	#N/A	1669893	1670039	minus	#N/A	hypothetical protein	249.609	1.35664	0.253728	5.34683	8.95e-08	1.72e-07	up
1809	W903_1740	W903_RS08505	1672732	1673319	minus	#N/A	exonuclease family protein	2451.9	0.836245	0.123205	6.78745	1.14e-11	2.7e-11	ns
1810	W903_1741	W903_RS08510	1673363	1673899	minus	#N/A	hypothetical protein	3222.09	0.341932	0.111835	3.05747	0.00223215	0.00323036	ns
1811	W903_1744	W903_RS08520	1675250	1675906	minus	#N/A	hypothetical protein	1333.32	-0.119792	0.131325	-0.912179	0.361674	0.399597	ns
1812	W903_1746	W903_RS08530	1676822	1677847	minus	#N/A	aminotransferase class-V family protein	9495.06	0.314774	0.0912091	3.45112	0.000558257	0.000848186	ns
1813	W903_1747	W903_RS08535	1677968	1678978	minus	#N/A	tRNA threonylcarbamoyl adenosine modification protein YgjD	4267.1	0.0099245	0.0978757	0.101399	0.919234	0.92641	ns
1814	W903_1748	W903_RS08540	1679058	1679465	minus	rimI	ribosomal-protein-alanine acetyltransferase	2550.53	-0.0547679	0.110782	-0.494374	0.621042	0.655723	ns
1815	W903_1749	W903_RS08545	1679467	1680156	minus	yeaZ	tRNA threonylcarbamoyl adenosine modification protein YeaZ	4399.96	0.151213	0.0982736	1.53869	0.123879	0.148364	ns
1816	W903_1752	W903_RS08560	1682469	1682966	minus	#N/A	CHAP domain protein	2355.98	-0.073419	0.143098	-0.513068	0.607904	0.644844	ns
1817	W903_1753	W903_RS08565	1683126	1684472	minus	glnA	glutamine synthetase, type I	47104.7	-2.03918	0.0998694	-20.4185	1.14e-92	3.25e-91	down
1818	W903_1754	W903_RS08570	1684506	1684877	minus	#N/A	merR regulatory family protein	7270.05	-1.6541	0.10685	-15.4806	4.69e-54	5.91e-53	down
1819	W903_1755	W903_RS08575	1684957	1685496	minus	#N/A	hypothetical protein	1101.18	0.723034	0.130863	5.52512	3.29e-08	6.45e-08	ns
1820	W903_1756	W903_RS08580	1685759	1686955	minus	#N/A	phosphoglycerate kinase family protein	165253	0.0309477	0.0889186	0.348046	0.727806	0.751735	ns
1821	W903_1757	W903_RS08585	1687090	1687959	minus	#N/A	5'-nucleotidase, lipoprotein e(P4) family	5973.66	-0.436671	0.105685	-4.1318	3.6e-05	6.01e-05	ns
1822	W903_1758	W903_RS08590	1688168	1689178	minus	gap	glyceraldehyde-3-phosphate dehydrogenase, type I	655451	-0.251988	0.0975839	-2.58227	0.00981523	0.0134425	ns
1823	W903_1759	W903_RS08595	1689382	1691460	minus	fusA	translation elongation factor G	298450	-0.352772	0.0976435	-3.61286	0.000302834	0.00046883	ns
1824	W903_1760	W903_RS08600	1691615	1692085	minus	rpsG	ribosomal protein S7	53679.4	-0.382288	0.0943402	-4.05223	5.07e-05	8.37e-05	ns
1825	W903_1761	W903_RS08605	1692107	1692520	minus	rpsL	ribosomal protein S12	87903.9	-0.361921	0.0893172	-4.05208	5.08e-05	8.37e-05	ns
1826	W903_1762	W903_RS08610	1692739	1693551	minus	purR	pur operon repressor PurR	19459.9	-0.388255	0.0896984	-4.32845	1.5e-05	2.56e-05	ns
1827	W903_1763	W903_RS08615	1693648	1694589	minus	#N/A	OB-fold nucleic acid binding domain protein	11510.4	0.364769	0.0907555	4.01925	5.84e-05	9.57e-05	ns
1828	W903_1764	W903_RS08620	1694579	1695853	minus	#N/A	rmuC family protein	11421.6	0.350324	0.101256	3.45979	0.000540588	0.000822563	ns
1829	W903_1765	W903_RS08625	1695855	1696487	minus	#N/A	thiamine pyrophosphokinase	4636.06	0.401179	0.110596	3.62743	0.000286257	0.000444514	ns
1830	W903_1766	W903_RS08630	1696480	1697142	minus	rpe	ribulose-phosphate 3-epimerase	8577.6	0.452677	0.0928803	4.87376	1.09e-06	2e-06	ns
1831	W903_1767	W903_RS08635	1697149	1698021	minus	rsgA	ribosome small subunit-dependent GTPase A	14397.4	0.51738	0.0904948	5.71724	1.08e-08	2.19e-08	ns
1832	W903_1768	W903_RS08640	1698177	1699028	minus	#N/A	methyltransferase domain protein	6030.87	0.300439	0.094335	3.18481	0.0014485	0.00213562	ns
1833	W903_1769	W903_RS08645	1699032	1699904	minus	ksgA	dimethyladenosine transferase	7259.65	0.185846	0.0936994	1.98343	0.0473199	0.0601289	ns
1834	W903_1770	W903_RS08650	1700079	1700315	minus	#N/A	glycerophosphoryl diester phosphodiesterase family protein	1429.48	-0.0208829	0.130471	-0.160058	0.872835	0.883654	ns
1835	W903_1771	W903_RS08655	1700429	1701046	minus	rnmV	ribonuclease M5	3538.6	0.0528176	0.113601	0.464938	0.641976	0.674686	ns
1836	W903_1772	W903_RS08660	1701033	1701815	minus	#N/A	hydrolase, TatD family protein	2953.11	0.21228	0.117092	1.81293	0.0698433	0.0868575	ns
1837	W903_1774	W903_RS08665	1701997	1702278	minus	#N/A	hypothetical protein	1427.3	-0.506565	0.129276	-3.91849	8.91e-05	0.000143498	ns
1838	W903_1775	W903_RS08670	1702288	1702680	minus	#N/A	hypothetical protein	1314.86	-0.417032	0.126519	-3.29621	0.00097998	0.00146495	ns
1839	W903_1776	W903_RS08675	1702671	1703963	minus	#N/A	lipase family protein	7631.56	-0.40584	0.0977449	-4.15204	3.3e-05	5.52e-05	ns
1840	W903_1777	W903_RS08680	1703963	1704355	minus	#N/A	hypothetical protein	899.162	-0.39137	0.144324	-2.71174	0.00669302	0.00935466	ns
1841	W903_1778	W903_RS08685	1704530	1705792	minus	dltD	D-alanyl-lipoteichoic acid biosynthesis protein DltD	56759	0.121194	0.100106	1.21065	0.226028	0.259006	ns
1842	W903_1779	W903_RS08690	1705785	1706024	minus	dltC	D-alanine--poly(phosphoribitol) ligase, subunit 2	8922.06	0.0682056	0.106649	0.639534	0.522476	0.560344	ns
1843	W903_1780	W903_RS08695	1706039	1707304	minus	dltB	D-alanyl-lipoteichoic acid biosynthesis protein DltB	69978.4	0.141704	0.111753	1.26801	0.204793	0.236398	ns
1844	W903_1781	W903_RS08700	1707301	1708836	minus	dltA	D-alanine--poly(phosphoribitol) ligase, subunit 1	82573.6	0.154736	0.108751	1.42284	0.154781	0.18259	ns
1845	W903_1782	W903_RS08710	1708982	1710169	minus	#N/A	his Kinase A domain protein	38129.3	0.331136	0.0945891	3.50078	0.000463898	0.000708511	ns
1846	W903_1783	W903_RS08715	1710169	1710843	minus	#N/A	response regulator	17870.1	0.37696	0.0970763	3.88313	0.000103119	0.000165542	ns
1847	W903_1784	W903_RS08720	1711199	1711333	minus	rpmH	ribosomal protein L34	1701.74	-0.581967	0.154022	-3.77848	0.00015779	0.000249967	ns
1848	W903_1785	W903_RS08725	1711517	1712872	minus	#N/A	nucleoside recognition family protein	7750.32	-0.739841	0.101183	-7.31191	2.63e-13	6.89e-13	ns
1849	W903_1786	W903_RS08730	1713118	1714845	minus	busAB	betaine ABC transporter permease and substrate binding protein	26366	2.68407	0.117692	22.8058	4.02e-115	1.71e-113	up
1850	W903_1787	W903_RS08735	1714864	1716087	minus	#N/A	glycine betaine/L-proline transport ATP binding subunit	17143.1	2.95813	0.135606	21.8142	1.7e-105	6.55e-104	up
1851	W903_1789	W903_RS08740	1716464	1718842	minus	xpkA	xylulose-5-phosphate phosphoketolase	1237.22	1.59388	0.138673	11.4939	1.42e-30	7.99e-30	up
1852	W903_1790	W903_RS08745	1718932	1720023	minus	#N/A	beta-lactamase superfamily domain protein	2947.33	-0.915958	0.131898	-6.94443	3.8e-12	9.11e-12	ns
1853	W903_1791	W903_RS08750	1720340	1722019	minus	#N/A	PRD domain protein	12508.2	0.367448	0.0932095	3.94218	8.07e-05	0.000130962	ns
1854	W903_1792	W903_RS08755	1722085	1722846	minus	#N/A	xylose isomerase-like TIM barrel family protein	185.65	1.92068	0.259989	7.38755	1.5e-13	3.98e-13	up
1855	W903_1793	W903_RS08760	1722865	1724382	minus	#N/A	badF/BadG/BcrA/BcrD ATPase family protein	535.849	2.102	0.188828	11.1318	8.78e-29	4.68e-28	up
1856	W903_1794	W903_RS08765	1724448	1725437	minus	#N/A	amidohydrolase family protein	435.132	2.07548	0.207968	9.97985	1.87e-23	7.81e-23	up
1857	W903_1795	W903_RS08770	1725459	1726910	minus	#N/A	PTS system sugar-specific permease component family protein	459.689	2.20058	0.221315	9.94322	2.7e-23	1.12e-22	up
1858	W903_1796	W903_RS08775	1727008	1727964	minus	gyaR	glyoxylate reductase	600.357	1.27472	0.160075	7.96324	1.68e-15	4.77e-15	up
1859	W903_1797	W903_RS08780	1727983	1729002	minus	#N/A	hypothetical protein	393.357	1.58015	0.197889	7.98503	1.4e-15	4.02e-15	up
1860	W903_1798	W903_RS08785	1729237	1730220	minus	#N/A	bacterial regulatory s, lacI family protein	2028.51	0.045078	0.120193	0.375048	0.707625	0.733487	ns
1861	W903_1799	W903_RS08790	1730384	1731031	minus	fsa	fructose-6-phosphate aldolase	199.413	1.85978	0.252065	7.37819	1.6e-13	4.26e-13	up
1862	W903_1800	W903_RS08795	1731042	1731746	minus	#N/A	class II Aldolase and Adducin N-terminal domain protein	303.063	2.13806	0.230998	9.25577	2.13e-20	7.63e-20	up
1863	W903_1801	W903_RS08800	1731760	1732623	minus	#N/A	xylose isomerase-like TIM barrel family protein	331.075	2.0608	0.209017	9.85951	6.24e-23	2.53e-22	up
1864	W903_1802	W903_RS08805	1732627	1733292	minus	#N/A	orotidine 5'-phosphate decarboxylase / HUMPS family protein	144.946	2.4063	0.329589	7.3009	2.86e-13	7.45e-13	up
1865	W903_1803	W903_RS08810	1733405	1733890	minus	ulaC	ascorbate-specific phosphotransferase enzyme IIA component	169.744	1.5889	0.294761	5.39049	7.03e-08	1.36e-07	up
1866	W903_1804	W903_RS08815	1733957	1734235	minus	ulaB	ascorbate-specific phosphotransferase enzyme IIB component	172.124	0.151047	0.273753	0.551763	0.58111	0.618035	ns
1867	W903_1805	W903_RS08820	1734263	1735702	minus	#N/A	PTS system sugar-specific permease component family protein	4757.02	-2.25754	0.129221	-17.4703	2.41e-68	4.52e-67	down
1868	W903_1806	W903_RS08825	1735870	1736487	minus	#N/A	putative membrane protein	6761.05	0.230475	0.132651	1.73745	0.0823071	0.100762	ns
1869	W903_1808	W903_RS08835	1737142	1738434	minus	purA	adenylosuccinate synthase	55523.4	-0.374988	0.0865949	-4.33037	1.49e-05	2.54e-05	ns
1870	W903_1809	W903_RS08840	1738805	1739827	minus	#N/A	phosphotransferase system, EIIC family protein	3888.72	-0.596554	0.101938	-5.85211	4.85e-09	1e-08	ns
1871	W903_1818	W903_RS08885	1748943	1751390	minus	#N/A	istB-like ATP binding family protein	33333.8	0.131787	0.0881666	1.49475	0.134981	0.16053	ns
1872	W903_1819	W903_RS08890	1751387	1751851	minus	ctsR	transcriptional regulator CtsR	2368.26	0.552786	0.112187	4.92736	8.33e-07	1.53e-06	ns
1873	W903_1821	W903_RS08900	1752645	1753685	minus	tsf	translation elongation factor Ts	82013.6	-0.548331	0.113952	-4.81194	1.49e-06	2.72e-06	ns
1874	W903_1822	W903_RS08905	1753779	1754549	minus	rpsB	ribosomal protein S2	141906	-0.0044794	0.112509	-0.0398137	0.968242	0.971095	ns
1875	W903_1826	W903_RS08925	1757212	1759281	minus	#N/A	sodium/hydrogen exchanger family protein	17529.6	0.87439	0.0958258	9.12478	7.19e-20	2.5e-19	ns
1876	W903_1827	W903_RS08930	1759283	1759519	minus	#N/A	hypothetical protein	1077.09	0.928302	0.132142	7.02503	2.14e-12	5.25e-12	ns
1877	W903_1829	W903_RS08940	1760689	1762584	minus	#N/A	peptidase M13 family protein	32782	-0.703469	0.0894678	-7.86282	3.76e-15	1.05e-14	ns
1878	W903_1831	W903_RS08950	1763761	1764912	minus	#N/A	major Facilitator Superfamily protein	1878.03	0.825564	0.112282	7.35258	1.94e-13	5.12e-13	ns
1879	W903_1834	W903_RS08965	1766432	1767433	minus	#N/A	periplasmic binding s and sugar binding domain of LacI family protein	6071.5	0.916179	0.121591	7.53493	4.89e-14	1.32e-13	ns
1880	W903_1835	W903_RS08970	1767513	1769417	minus	#N/A	heparinase II/III-like family protein	757.197	1.98232	0.1731	11.4518	2.3e-30	1.29e-29	up
1881	W903_1836	W903_RS08975	1769497	1770312	minus	#N/A	PTS system mannose/fructose/sorbose IID component family protein	275.733	1.85032	0.219989	8.41097	4.07e-17	1.25e-16	up
1882	W903_1837	W903_RS08980	1770299	1771165	minus	#N/A	PTS system sorbose-specific iic component family protein	216.308	1.78557	0.254379	7.01932	2.23e-12	5.45e-12	up
1883	W903_1838	W903_RS08985	1771201	1771695	minus	#N/A	PTS system sorbose subIIB component family protein	102.43	1.86294	0.362286	5.14217	2.72e-07	5.11e-07	up
1884	W903_1839	W903_RS08990	1771750	1772946	minus	#N/A	unsaturated glucuronyl hydrolase	269.73	1.32275	0.214417	6.16906	6.87e-10	1.48e-09	up
1885	W903_1840	W903_RS08995	1772949	1773383	minus	#N/A	PTS system fructose IIA component family protein	148.285	0.609426	0.293895	2.07362	0.0381148	0.0491354	ns
1886	W903_1845	W903_RS09020	1776861	1777475	minus	#N/A	nitroreductase family protein	5636.8	0.751706	0.101061	7.43815	1.02e-13	2.73e-13	ns
1887	W903_1846	W903_RS09025	1777608	1778033	minus	#N/A	marR family protein	2717.59	0.762123	0.110646	6.88793	5.66e-12	1.35e-11	ns
1888	W903_1847	W903_RS09030	1778160	1782566	minus	polC	DNA polymerase III, alpha subunit, Gram-positive type	39368.8	0.743751	0.106159	7.00602	2.45e-12	5.96e-12	ns
1889	W903_1848	W903_RS09035	1782689	1783273	minus	#N/A	mannosyl-glycoendo-beta-N-acetylglucosaminidase family protein	2911.72	2.16369	0.109816	19.7029	2.04e-86	5.4e-85	up
1890	W903_1849	W903_RS09040	1783398	1785236	minus	proS	proline--tRNA ligase	29217.1	-0.108481	0.0944364	-1.14872	0.250672	0.285006	ns
1891	W903_1850	W903_RS09045	1785343	1786602	minus	rseP	RIP metalloprotease RseP	11488.1	-0.0471792	0.133882	-0.352394	0.724543	0.748743	ns
1892	W903_1851	W903_RS09050	1786633	1787427	minus	#N/A	cytidylyltransferase family protein	4420.53	0.0974613	0.142858	0.682225	0.495096	0.53294	ns
1893	W903_1852	W903_RS09055	1787442	1788194	minus	uppS	di-trans,poly-cis-decaprenylcistransferase	6072.46	0.54324	0.1256	4.32517	1.52e-05	2.59e-05	ns
1894	W903_1853	W903_RS09060	1788361	1788702	minus	yajC	preprotein translocase, YajC subunit	8276.11	0.301564	0.0964806	3.12564	0.00177419	0.00258778	ns
1895	W903_1854	W903_RS09065	1788779	1789123	minus	#N/A	thioredoxin family protein	4726.58	0.216238	0.127682	1.69356	0.0903481	0.109751	ns
1896	W903_1855	W903_RS09070	1789314	1790477	minus	#N/A	malic enzyme, NAD binding domain protein	369.099	2.08701	0.198072	10.5366	5.86e-26	2.78e-25	up
1897	W903_1856	W903_RS09075	1790502	1791839	minus	#N/A	citrate carrier , CCS family protein	537.36	2.13635	0.176705	12.0899	1.19e-33	7.59e-33	up
1898	W903_1859	W903_RS09090	1794222	1795217	minus	#N/A	UDP-glucose 4-epimerase GalE	18126.1	1.02564	0.0897499	11.4277	3.04e-30	1.7e-29	up
1899	W903_1860	W903_RS09095	1795305	1796912	minus	dexB	glucan 1,6-alpha-glucosidase	3344.89	1.07779	0.113642	9.48408	2.45e-21	9.23e-21	up
1900	W903_1861	W903_RS09100	1797041	1798174	minus	#N/A	ABC transporter family protein	20443.6	-0.0926336	0.0923142	-1.00346	0.315639	0.35317	ns
1901	W903_1862	W903_RS09105	1798275	1799126	minus	#N/A	bacterial regulatory , Fis family protein	4933.32	1.21351	0.0983837	12.3345	5.91e-35	3.87e-34	up
1902	W903_1863	W903_RS09110	1799221	1800117	minus	#N/A	aldose 1-epimerase family protein	466.277	1.74341	0.179671	9.70338	2.92e-22	1.15e-21	up
1903	W903_1864	W903_RS09115	1800171	1801148	minus	lacD	tagatose 1,6-diphosphate aldolase	487.276	1.81949	0.182978	9.94375	2.69e-23	1.11e-22	up
1904	W903_1865	W903_RS09120	1801150	1802082	minus	lacC	tagatose-6-phosphate kinase	766.643	1.9154	0.147404	12.9942	1.32e-38	1.04e-37	up
1905	W903_1866	W903_RS09125	1802093	1802608	minus	lacB	galactose-6-phosphate isomerase, LacB subunit	494.36	1.94787	0.191892	10.1508	3.28e-24	1.44e-23	up
1906	W903_1867	W903_RS09130	1802629	1803054	minus	lacA	galactose-6-phosphate isomerase, LacA subunit	332.258	1.66309	0.215814	7.70614	1.3e-14	3.55e-14	up
1907	W903_1868	W903_RS09135	1803301	1805751	minus	#N/A	BNR repeat-like domain protein	5611.09	0.844703	0.0974115	8.67148	4.27e-18	1.36e-17	ns
1908	W903_1869	W903_RS09140	1805990	1807438	minus	#N/A	PTS system sugar-specific permease component family protein	1361.15	1.77073	0.12776	13.8599	1.11e-43	1.06e-42	up
1909	W903_1870	W903_RS09145	1807478	1807783	minus	#N/A	PTS system, Lactose/Cellobiose specific IIB subunit	666.459	1.46144	0.153023	9.5505	1.29e-21	4.95e-21	up
1910	W903_1871	W903_RS09150	1807785	1808249	minus	#N/A	phosphoenolpyruvate-dependent sugar phosphotransferase system, EIIA 2 family protein	967.54	1.35707	0.146417	9.26852	1.89e-20	6.81e-20	up
1911	W903_1873	W903_RS09160	1809525	1812107	minus	#N/A	histidine triad domain protein	1079.96	0.509144	0.138607	3.67329	0.00023945	0.000374393	ns
1912	W903_1874	W903_RS09165	1812134	1813057	minus	lmb	lipoprotein	345.129	1.17465	0.209577	5.60485	2.08e-08	4.15e-08	up
1913	W903_1875	W903_RS09170	1813312	1813755	minus	dtd	D-tyrosyl-tRNA(Tyr) deacylase	3717.93	0.592043	0.106277	5.57073	2.54e-08	5e-08	ns
1914	W903_1876	W903_RS09175	1813765	1815981	minus	relA	bifunctional (p)ppGpp synthase/hydrolase RelA	19618.9	0.615798	0.0882161	6.98057	2.94e-12	7.11e-12	ns
1915	W903_1882	W903_RS09205	1821022	1822059	minus	#N/A	bacterial extracellular solute-binding family protein	1867.18	0.929035	0.136116	6.82531	8.77e-12	2.09e-11	ns
1916	W903_1883	W903_RS09210	1822071	1822844	minus	#N/A	response regulator	1983.56	0.77022	0.128141	6.01073	1.85e-09	3.9e-09	ns
1917	W903_1884	W903_RS09215	1822848	1824497	minus	#N/A	histidine kinase-, DNA gyrase B-, and HSP90-like ATPase family protein	2828.94	1.07252	0.119224	8.99589	2.34e-19	7.87e-19	up
1918	W903_1885	W903_RS09220	1824635	1825462	minus	#N/A	PTS system mannose/fructose/sorbose IID component family protein	449.511	2.62521	0.205236	12.7912	1.84e-37	1.36e-36	up
1919	W903_1886	W903_RS09225	1825459	1826268	minus	#N/A	PTS system sorbose-specific iic component family protein	469.191	3.02772	0.192071	15.7635	5.54e-56	7.5e-55	up
1920	W903_1887	W903_RS09230	1826284	1826775	minus	#N/A	putative phosphotransferase enzyme IIB component	466.053	2.82516	0.206002	13.7142	8.35e-43	7.68e-42	up
1921	W903_1888	W903_RS09235	1826793	1827218	minus	#N/A	PTS system fructose IIA component family protein	440.547	2.79926	0.213398	13.1175	2.61e-39	2.1e-38	up
1922	W903_1889	W903_RS09240	1827465	1828517	minus	#N/A	putative membrane protein	893.749	-0.142782	0.145582	-0.980767	0.326708	0.364158	ns
1923	W903_1891	W903_RS09245	1828728	1829891	minus	#N/A	ABC-2 transporter family protein	3031.39	-1.55107	0.110026	-14.0973	3.95e-45	3.93e-44	down
1924	W903_1892	W903_RS09250	1829897	1830745	minus	#N/A	ABC transporter family protein	2777.47	-0.328548	0.106785	-3.07673	0.00209288	0.00303743	ns
1925	W903_1893	W903_RS09255	1830868	1831239	minus	rgfC	sensor histidine kinase domain protein	887.075	0.000890604	0.147002	0.00605843	0.995166	0.996142	ns
1926	W903_1894	W903_RS09260	1831236	1831988	minus	#N/A	response regulator	1707.35	0.5927	0.134711	4.39979	1.08e-05	1.87e-05	ns
1927	W903_1895	W903_RS09265	1832265	1833080	minus	#N/A	endonuclease/Exonuclease/phosphatase family protein	843.943	1.86886	0.14629	12.775	2.26e-37	1.67e-36	up
1928	W903_1896	W903_RS09270	1833134	1835317	minus	ptbA	PTS system, glucose subfamily, IIA component domain protein	3187.47	1.1063	0.10411	10.6262	2.25e-26	1.08e-25	up
1929	W903_1897	W903_RS09275	1835475	1837130	minus	#N/A	his Kinase A domain protein	4905.14	1.42742	0.103874	13.7418	5.71e-43	5.3e-42	up
1930	W903_1898	W903_RS09280	1837123	1837800	minus	#N/A	putative transcriptional activator CadC	1076.74	1.29014	0.140651	9.1726	4.62e-20	1.62e-19	up
1931	W903_1899	W903_RS09285	1837800	1838456	minus	#N/A	phosphate transport system regulatory protein PhoU	264.205	1.46185	0.222419	6.57252	4.95e-11	1.13e-10	up
1932	W903_1900	W903_RS09290	1838453	1839202	minus	#N/A	phosphate ABC transporter, ATP-binding protein	231.83	1.85902	0.238024	7.81025	5.71e-15	1.58e-14	up
1933	W903_1901	W903_RS09295	1839195	1840073	minus	#N/A	phosphate ABC transporter, permease protein PstA	226.23	1.70215	0.237654	7.16232	7.93e-13	2e-12	up
1934	W903_1902	W903_RS09300	1840075	1840920	minus	#N/A	phosphate ABC transporter, permease protein PstC	149.676	1.54123	0.279928	5.50582	3.67e-08	7.19e-08	up
1935	W903_1903	W903_RS09305	1840935	1841816	minus	#N/A	PBP superfamily domain protein	335.727	1.94585	0.202842	9.59293	8.56e-22	3.3e-21	up
1936	W903_1906	W903_RS09315	1842502	1843242	minus	#N/A	RNA methyltransferase, RsmE family protein	2806.93	0.449822	0.151878	2.96174	0.00305904	0.00438355	ns
1937	W903_1907	W903_RS09320	1843242	1844195	minus	prmA	ribosomal protein L11 methyltransferase	2804.23	0.390904	0.146529	2.66776	0.0076359	0.0105999	ns
1938	W903_1908	W903_RS09325	1844212	1845855	minus	#N/A	viral (Super1) RNA helicase family protein	6956.75	0.500642	0.152991	3.27235	0.00106656	0.00158972	ns
1939	W903_1909	W903_RS09330	1845865	1846335	minus	#N/A	hypothetical protein	635.009	0.788265	0.180885	4.35783	1.31e-05	2.25e-05	ns
1940	W903_1910	W903_RS09335	1846409	1846936	minus	#N/A	hypothetical protein	1750.5	1.26046	0.122901	10.2559	1.11e-24	4.97e-24	up
1941	W903_1911	W903_RS09340	1846939	1847127	minus	#N/A	helix-turn-helix family protein	748.775	1.11418	0.1538	7.24439	4.34e-13	1.12e-12	up
1942	W903_1915	W903_RS09360	1850026	1850331	minus	#N/A	hypothetical protein	349.861	1.70135	0.213331	7.97514	1.52e-15	4.34e-15	up
1943	W903_1916	W903_RS09365	1850315	1850716	minus	#N/A	hypothetical protein	1227.49	1.09116	0.132171	8.25567	1.51e-16	4.53e-16	up
1944	W903_1917	W903_RS09370	1850704	1851912	minus	#N/A	lipase family protein	5851.56	1.47682	0.099121	14.8992	3.34e-50	3.72e-49	up
1945	W903_1918	W903_RS09375	1851914	1852246	minus	#N/A	hypothetical protein	1460.48	1.92038	0.124335	15.4452	8.12e-54	1.02e-52	up
1946	W903_1919	W903_RS09380	1852518	1852847	minus	#N/A	hypothetical protein	432.545	2.58097	0.193177	13.3606	1.03e-40	8.63e-40	up
1947	W903_1928	W903_RS09415	1857350	1857640	minus	#N/A	hypothetical protein	618.517	1.58688	0.174066	9.11653	7.76e-20	2.69e-19	up
1948	W903_1929	W903_RS09420	1857925	1858323	minus	#N/A	hypothetical protein	2571.58	0.953302	0.119067	8.00643	1.18e-15	3.39e-15	ns
1949	W903_1930	W903_RS09425	1858477	1859199	minus	#N/A	ABC-2 transporter family protein	3371.68	0.952863	0.115381	8.25841	1.48e-16	4.43e-16	ns
1950	W903_1931	W903_RS09430	1859203	1859820	minus	#N/A	ABC transporter family protein	3931.7	1.0056	0.116453	8.63525	5.86e-18	1.85e-17	up
1951	W903_1932	W903_RS09435	1860499	1861353	minus	#N/A	streptomycin adenylyltransferase family protein	2407.09	2.03651	0.112232	18.1456	1.39e-73	2.87e-72	up
1952	W903_1933	#N/A	1861645	1861764	minus	#N/A	glycerophosphoryl diester phosphodiesterase family protein	26.5797	1.29164	0.629	2.05349	0.0400254	0.0512747	up
1953	W903_1935	W903_RS09445	1862356	1862913	minus	#N/A	histidine phosphatase super family protein	5426.27	1.5566	0.120313	12.938	2.75e-38	2.14e-37	up
1954	W903_1936	W903_RS09450	1862950	1863285	minus	#N/A	transcriptional regulator PadR-like family protein	2104.95	1.4862	0.129419	11.4837	1.59e-30	8.96e-30	up
1955	W903_1937	W903_RS09455	1863807	1864295	minus	#N/A	acetyltransferase family protein	1264.13	1.45813	0.136486	10.6833	1.22e-26	5.92e-26	up
1956	W903_1938	W903_RS09460	1864464	1865225	minus	#N/A	ABC-2 transporter family protein	1444.86	1.30519	0.127417	10.2435	1.27e-24	5.64e-24	up
1957	W903_1939	W903_RS09465	1865222	1866124	minus	#N/A	ABC transporter family protein	2313.48	1.25155	0.115438	10.8417	2.18e-27	1.09e-26	up
1958	W903_1940	W903_RS09470	1866121	1866327	minus	#N/A	phospholipase D family protein	250.349	1.273	0.226874	5.61106	2.01e-08	4.01e-08	up
1959	W903_1941	W903_RS09475	1866329	1867405	minus	#N/A	helix-turn-helix family protein	3042.07	1.47499	0.107996	13.6579	1.81e-42	1.64e-41	up
1960	W903_1942	#N/A	1867492	1867638	minus	#N/A	glycerophosphoryl diester phosphodiesterase family protein	35.1896	2.38584	0.588594	4.05346	5.05e-05	8.34e-05	up
1961	W903_1943	W903_RS09480	1867654	1868268	minus	#N/A	PAP2 superfamily protein	4596.07	1.34477	0.123655	10.8752	1.51e-27	7.59e-27	up
1962	W903_1947	W903_RS09500	1870681	1870983	minus	#N/A	rhodanese-like domain protein	2643.94	2.8719	0.123289	23.294	5.09e-120	2.48e-118	up
1963	W903_1948	W903_RS09505	1871156	1871923	minus	#N/A	protein B	14692.1	2.8948	0.11051	26.195	3.03e-151	2.95e-149	up
1964	W903_1949	W903_RS09510	1872709	1874112	minus	#N/A	major Facilitator Superfamily protein	4912.45	1.29256	0.105975	12.1969	3.23e-34	2.09e-33	up
1965	W903_1953	W903_RS09530	1877035	1877742	minus	#N/A	hypothetical protein	9665.05	0.650368	0.110851	5.86702	4.44e-09	9.17e-09	ns
1966	W903_1954	W903_RS09535	1878089	1879933	minus	#N/A	homocysteine S-methyltransferase family protein	1760.38	1.93248	0.12234	15.796	3.31e-56	4.57e-55	up
1967	W903_1955	W903_RS09540	1879978	1882215	minus	metE	5-methyltetrahydropteroyltriglutamate--homocysteine S-methyltransferase	1678.86	2.1728	0.118819	18.2867	1.06e-74	2.27e-73	up
1968	W903_1956	W903_RS09545	1882585	1882908	minus	#N/A	branched-chain amino acid transport family protein	536.186	2.15385	0.18684	11.5278	9.56e-31	5.51e-30	up
1969	W903_1957	W903_RS09550	1882898	1883590	minus	#N/A	azlC family protein	2102.34	2.15049	0.120496	17.847	3.05e-71	5.93e-70	up
1970	W903_1963	W903_RS09580	1891723	1894224	minus	leuS	leucine--tRNA ligase	48653.2	0.802922	0.0941699	8.52632	1.51e-17	4.72e-17	ns
1971	W903_1965	W903_RS09590	1895891	1896733	minus	#N/A	patatin-like phospholipase family protein	5807.59	1.82997	0.10081	18.1527	1.22e-73	2.55e-72	up
1972	W903_1966	W903_RS09595	1896874	1897413	minus	nusG	transcription termination/antitermination factor NusG	10017.3	0.367414	0.104886	3.50299	0.000460062	0.000703179	ns
1973	W903_1967	W903_RS09600	1897619	1899004	minus	#N/A	LPXTG cell wall anchor domain protein	31728.8	-4.11134	0.0903566	-45.5013	0	0	down
1974	W903_1968	W903_RS09605	1899317	1899490	minus	secE	preprotein translocase, SecE subunit	1491.96	0.578098	0.132549	4.36139	1.29e-05	2.21e-05	ns
1975	W903_1969	W903_RS09610	1899765	1902047	minus	#N/A	penicillin-binding , 1A family protein	40434.5	0.848288	0.0935906	9.06382	1.26e-19	4.31e-19	ns
1976	W903_1973	W903_RS09625	1904809	1906020	minus	#N/A	phosphopentomutase	11415.6	0.524856	0.0902889	5.81307	6.13e-09	1.26e-08	ns
1977	W903_1974	W903_RS09630	1906087	1906758	minus	deoC	deoxyribose-phosphate aldolase	12690.8	0.645151	0.0952159	6.77566	1.24e-11	2.92e-11	ns
1978	W903_1975	W903_RS09635	1906788	1907990	minus	#N/A	na+ dependent nucleoside transporter family protein	25137	0.800036	0.099574	8.03459	9.39e-16	2.7e-15	ns
1979	W903_1976	W903_RS09640	1908011	1908790	minus	udp	uridine phosphorylase	5344.55	-0.570036	0.113772	-5.01032	5.43e-07	1.01e-06	ns
1980	W903_1978	W903_RS09655	1910096	1911718	minus	groL	chaperonin GroL	71448	0.811293	0.102979	7.87823	3.32e-15	9.29e-15	ns
1981	W903_1979	W903_RS09660	1911814	1912098	minus	groS	10 kDa chaperonin	7313.44	0.737482	0.132105	5.58255	2.37e-08	4.69e-08	ns
1982	W903_1980	W903_RS09665	1912273	1913076	minus	#N/A	ABC transporter family protein	19636.7	-0.42587	0.128406	-3.31659	0.000911241	0.00136419	ns
1983	W903_1981	#N/A	1913081	1913977	minus	#N/A	branched-chain amino acid transport system / permease component family protein	22494.5	-0.481284	0.115233	-4.17662	2.96e-05	4.97e-05	ns
1984	W903_1982	#N/A	1913993	1914955	minus	#N/A	ABC transporter substrate binding family protein	14562.3	-0.482612	0.137469	-3.5107	0.000446936	0.000684141	ns
1985	W903_1983	W903_RS09680	1915420	1916217	minus	#N/A	HAD hydrolase, IIB family protein	3966.62	1.81789	0.108332	16.7808	3.37e-63	5.65e-62	up
1986	W903_1986	W903_RS09695	1918394	1919011	minus	nrdG	anaerobic ribonucleoside-triphosphate reductase activating protein	7828.02	3.01688	0.0999583	30.1814	4.16e-200	7.72e-198	up
1987	W903_1987	W903_RS09700	1919084	1919575	minus	#N/A	acetyltransferase family protein	17666.8	2.94451	0.120095	24.5182	9.45e-133	7.42e-131	up
1988	W903_1988	W903_RS09705	1919584	1920516	minus	#N/A	oxidoreductase , NAD-binding Rossmann fold family protein	39202.5	2.65123	0.123373	21.4896	1.95e-102	6.98e-101	up
1989	W903_1989	#N/A	1920529	1920672	minus	#N/A	putative 30S ribosomal protein S10	6560.07	2.49744	0.102595	24.3427	6.92e-131	5.05e-129	up
1990	W903_1990	W903_RS09715	1920747	1922945	minus	nrdD	anaerobic ribonucleoside-triphosphate reductase	122011	2.87923	0.119998	23.9939	3.22e-127	1.99e-125	up
1991	W903_1991	W903_RS09720	1923044	1924585	minus	#N/A	putative membrane protein	45767.8	1.16712	0.107296	10.8776	1.47e-27	7.41e-27	up
1992	W903_1992	#N/A	1924631	1924753	minus	#N/A	hypothetical protein	181.084	2.54238	0.292229	8.69997	3.32e-18	1.07e-17	up
1993	W903_1993	W903_RS09730	1924836	1925153	minus	#N/A	hypothetical protein	15641	1.28803	0.0946354	13.6105	3.47e-42	3.08e-41	up
1994	W903_1994	W903_RS09735	1925179	1925589	minus	#N/A	hypothetical protein	56196.8	1.32546	0.109686	12.0841	1.28e-33	8.1e-33	up
1995	W903_1995	W903_RS09740	1925598	1925864	minus	#N/A	hypothetical protein	32459.8	1.27194	0.10904	11.6649	1.93e-31	1.15e-30	up
1996	W903_1996	W903_RS09745	1926066	1926464	minus	#N/A	transcriptional regulator, Spx/MgsR family protein	30980.4	1.15788	0.0936988	12.3574	4.44e-35	2.92e-34	up
1997	W903_1997	W903_RS09750	1926680	1927819	minus	recA	protein RecA	28083.3	1.50901	0.112684	13.3916	6.78e-41	5.76e-40	up
1998	W903_1998	W903_RS09755	1927893	1929152	minus	#N/A	competence/damage-inducible CinA C-terminal domain protein	12809.6	2.13439	0.091943	23.2143	3.26e-119	1.55e-117	up
1999	W903_1999	W903_RS09760	1929241	1929792	minus	#N/A	methyladenine glycosylase family protein	4308.33	0.900242	0.101461	8.87279	7.13e-19	2.34e-18	ns
[truncated: 43 more rows]

## Sheet: A909
index	old_locus_tag	new_locus_tag	start	end	strand	name	description	baseMean	log2FoldChange	lfcSE	stat	pvalue	padj	sig up or down in DETA
1	SAK_0001	SAK_RS00005	101	1462	plus	dnaA	chromosomal replication initiator protein DnaA	19179	-0.0277647	0.353777	-0.0784806	0.937446	0.954305	ns
2	SAK_0002	SAK_RS00010	1617	2753	plus	dnaN	DNA polymerase III subunit beta	23844.4	0.211008	0.335925	0.628142	0.529911	0.624227	ns
3	SAK_0003	SAK_RS00015	2811	3704	plus	SAK_RS00015	diacylglycerol kinase	9665.12	1.39712	0.336747	4.14886	3.34e-05	0.000212645	up
4	SAK_0004	SAK_RS00020	3714	3911	plus	SAK_RS00020	hypothetical protein	2242.76	1.40536	0.346381	4.05726	4.97e-05	0.000302558	up
5	#N/A	SAK_RS10790	4113	4229	plus	SAK_RS10790	SAK_RS10790	1189.17	1.53415	0.374653	4.09485	4.22e-05	0.000261863	up
6	SAK_0006	SAK_RS00025	4473	5588	plus	ychF	GTP-binding protein YchF	33845.2	1.71714	0.34357	4.99793	5.79e-07	5.82e-06	up
7	SAK_0007	SAK_RS00030	5672	6247	plus	SAK_RS00030	peptidyl-tRNA hydrolase	3878.83	2.09437	0.390795	5.35926	8.36e-08	1.1e-06	up
8	SAK_0008	SAK_RS00035	6244	9741	plus	mfd	transcription-repair coupling factor	35631.2	2.13173	0.420859	5.06519	4.08e-07	4.22e-06	up
9	SAK_0009	SAK_RS00040	10032	10304	plus	SAK_RS00040	hypothetical protein	6323.44	1.66973	0.362267	4.60913	4.04e-06	3.27e-05	up
10	SAK_0010	SAK_RS00045	10291	10662	plus	SAK_RS00045	septum formation initiation protein	8190.79	1.77645	0.399781	4.44356	8.85e-06	6.59e-05	up
11	SAK_0011	SAK_RS00050	10665	10799	plus	SAK_RS00050	recombinase	2123.37	1.86999	0.403529	4.63409	3.59e-06	2.91e-05	up
12	SAK_0012	SAK_RS00055	10799	12085	plus	SAK_RS00055	serine hydrolase	36037	1.89621	0.38922	4.87182	1.11e-06	1.02e-05	up
13	SAK_0013	SAK_RS00060	12087	13361	plus	tilS	tRNA(Ile)-lysidine synthase	22154	2.25801	0.427898	5.27697	1.31e-07	1.58e-06	up
14	SAK_0014	SAK_RS00065	13366	13908	plus	hpt	hypoxanthine-guanine phosphoribosyltransferase	27195.4	1.14044	0.471444	2.41904	0.0155617	0.0370689	up
15	SAK_0015	SAK_RS00070	13931	15907	plus	ftsH	cell division protein FtsH	102747	1.44378	0.419542	3.44133	0.00057886	0.00243665	up
16	#N/A	rna-SAK_RS00075	16400	17954	plus	rna-SAK_RS00075	rna-SAK_RS00075	1619.53	1.19782	0.429375	2.78969	0.0052759	0.0153434	up
17	#N/A	rna-SAK_RS00080	18002	18074	plus	rna-SAK_RS00080	rna-SAK_RS00080	9.73609	0.891757	0.992888	0.898145	0.369108	0.473718	ns
18	#N/A	rna-SAK_RS00085	18228	21133	plus	rna-SAK_RS00085	rna-SAK_RS00085	17866.1	0.837176	0.370084	2.26213	0.0236897	0.0521688	ns
19	#N/A	rna-SAK_RS00090	21206	21321	plus	rna-SAK_RS00090	rna-SAK_RS00090	130.876	-0.215222	0.448578	-0.479788	0.631378	0.716294	ns
20	#N/A	rna-SAK_RS00095	21325	21397	plus	rna-SAK_RS00095	rna-SAK_RS00095	15.7149	-0.0945929	0.864052	-0.109476	0.912825	0.937225	ns
21	#N/A	rna-SAK_RS00100	21400	21472	plus	rna-SAK_RS00100	rna-SAK_RS00100	3.99946	2.89286	1.77615	1.62873	0.10337	0.171699	ns
22	#N/A	rna-SAK_RS00105	21475	21547	plus	rna-SAK_RS00105	rna-SAK_RS00105	10.0985	1.03641	1.11291	0.931268	0.351715	0.456296	ns
23	#N/A	rna-SAK_RS00110	21557	21638	plus	rna-SAK_RS00110	rna-SAK_RS00110	8.09929	1.3562	1.13706	1.19272	0.232978	0.33345	ns
24	#N/A	rna-SAK_RS00115	21649	21721	plus	rna-SAK_RS00115	rna-SAK_RS00115	73.502	2.26465	0.571082	3.96555	7.32e-05	0.000425704	up
25	#N/A	rna-SAK_RS00120	21755	21826	plus	rna-SAK_RS00120	rna-SAK_RS00120	150.096	0.944272	0.459876	2.05332	0.0400415	0.0807317	ns
26	#N/A	rna-SAK_RS00125	21835	21919	plus	rna-SAK_RS00125	rna-SAK_RS00125	47.6528	1.64528	0.590388	2.78677	0.00532358	0.0153915	up
27	#N/A	rna-SAK_RS00130	21931	22004	plus	rna-SAK_RS00130	rna-SAK_RS00130	7.09999	1.8469	1.37489	1.34331	0.179171	0.27275	ns
28	#N/A	rna-SAK_RS00135	22012	22085	plus	rna-SAK_RS00135	rna-SAK_RS00135	28.4706	1.28158	0.794249	1.61357	0.10662	0.17628	ns
29	#N/A	rna-SAK_RS00140	22232	23786	plus	rna-SAK_RS00140	rna-SAK_RS00140	1579.83	1.21743	0.415087	2.93296	0.00335746	0.0107629	up
30	#N/A	rna-SAK_RS00145	23834	23906	plus	rna-SAK_RS00145	rna-SAK_RS00145	11.4128	-0.196555	0.983826	-0.199786	0.841648	0.880537	ns
31	#N/A	rna-SAK_RS00150	24060	26965	plus	rna-SAK_RS00150	rna-SAK_RS00150	18016	0.843413	0.372859	2.26201	0.0236966	0.0521688	ns
32	#N/A	rna-SAK_RS00155	27038	27153	plus	rna-SAK_RS00155	rna-SAK_RS00155	132.977	-0.291134	0.450182	-0.646704	0.517823	0.612672	ns
33	#N/A	rna-SAK_RS00160	27157	27229	plus	rna-SAK_RS00160	rna-SAK_RS00160	17.3613	-0.279606	0.771605	-0.362369	0.717076	0.786555	ns
34	#N/A	rna-SAK_RS00165	27232	27304	plus	rna-SAK_RS00165	rna-SAK_RS00165	4.30357	2.87002	1.86803	1.53639	0.124443	0.201261	ns
35	#N/A	rna-SAK_RS00170	27307	27379	plus	rna-SAK_RS00170	rna-SAK_RS00170	10.2875	1.16093	0.999555	1.16145	0.245458	0.346444	ns
36	#N/A	rna-SAK_RS00175	27389	27470	plus	rna-SAK_RS00175	rna-SAK_RS00175	5.25425	1.0391	1.31339	0.791158	0.428852	0.533214	ns
37	#N/A	rna-SAK_RS00180	27481	27553	plus	rna-SAK_RS00180	rna-SAK_RS00180	74.2261	1.99592	0.550167	3.62784	0.000285798	0.00136308	up
38	#N/A	rna-SAK_RS00185	27587	27658	plus	rna-SAK_RS00185	rna-SAK_RS00185	146.056	1.07306	0.467283	2.29638	0.0216542	0.0484684	up
39	#N/A	rna-SAK_RS00190	27667	27751	plus	rna-SAK_RS00190	rna-SAK_RS00190	52.1577	1.07778	0.545088	1.97726	0.048012	0.093376	up
40	#N/A	rna-SAK_RS00195	27763	27836	plus	rna-SAK_RS00195	rna-SAK_RS00195	8.02757	2.50297	1.21444	2.061	0.0393028	0.0797946	up
41	#N/A	rna-SAK_RS00200	27844	27917	plus	rna-SAK_RS00200	rna-SAK_RS00200	232.817	0.996405	0.471682	2.11245	0.0346479	0.0717302	ns
42	#N/A	rna-SAK_RS00205	27933	28006	plus	rna-SAK_RS00205	rna-SAK_RS00205	130.477	1.21618	0.466444	2.60733	0.00912505	0.0240539	up
43	#N/A	rna-SAK_RS00210	28026	28099	plus	rna-SAK_RS00210	rna-SAK_RS00210	162.247	0.693227	0.402868	1.72073	0.0852999	0.146784	ns
44	#N/A	rna-SAK_RS00215	28115	28204	plus	rna-SAK_RS00215	rna-SAK_RS00215	104.545	1.44065	0.45287	3.18116	0.00146684	0.00544935	up
45	#N/A	rna-SAK_RS00220	28215	28288	plus	rna-SAK_RS00220	rna-SAK_RS00220	15.6332	1.55637	0.827457	1.8809	0.0599854	0.112453	ns
46	#N/A	rna-SAK_RS00225	28291	28363	plus	rna-SAK_RS00225	rna-SAK_RS00225	38.0223	1.25213	0.676218	1.85167	0.0640739	0.117898	ns
47	#N/A	rna-SAK_RS00230	28383	28453	plus	rna-SAK_RS00230	rna-SAK_RS00230	76.4224	2.31993	0.575283	4.03267	5.51e-05	0.000331339	up
48	#N/A	rna-SAK_RS00235	28488	28561	plus	rna-SAK_RS00235	rna-SAK_RS00235	26.192	1.26017	0.717291	1.75685	0.0789441	0.139512	ns
49	#N/A	rna-SAK_RS00240	28575	28662	plus	rna-SAK_RS00240	rna-SAK_RS00240	37.8096	2.02323	0.636288	3.17973	0.00147412	0.00546694	up
50	SAK_0050	SAK_RS00245	28898	30199	plus	SAK_RS00245	CHAP domain-containing protein	211105	0.856191	0.444969	1.92416	0.0543345	0.103154	ns
51	SAK_0051	SAK_RS00250	30323	31291	plus	SAK_RS00250	ribose-phosphate pyrophosphokinase 1	94547.1	1.13254	0.338418	3.34656	0.000818217	0.00327135	up
52	SAK_0052	SAK_RS00255	31399	32574	plus	SAK_RS00255	aminotransferase A	28516.4	0.795184	0.330752	2.40417	0.0162094	0.0382306	ns
53	SAK_0053	SAK_RS00260	32564	33325	plus	recO	DNA repair protein RecO	19682.8	0.89145	0.336717	2.64748	0.00810952	0.021696	ns
54	SAK_0054	SAK_RS00265	33388	34266	plus	SAK_RS00265	CAAX amino protease	368.744	0.77776	0.415647	1.8712	0.061317	0.114193	ns
55	SAK_0055	SAK_RS00270	34344	35336	plus	plsX	phosphate acyltransferase	29019.3	1.98283	0.406691	4.87553	1.09e-06	1.01e-05	up
56	SAK_0056	SAK_RS00275	35347	35586	plus	SAK_RS00275	acyl carrier protein	8139.35	2.33693	0.416369	5.61263	1.99e-08	3.02e-07	up
57	SAK_0057	SAK_RS00280	35710	36417	plus	SAK_RS00280	phosphoribosylaminoimidazolesuccinocarboxamide synthase	307.467	1.04596	0.649263	1.61099	0.107182	0.177072	ns
58	SAK_0058	SAK_RS00285	36571	40296	plus	SAK_RS00285	phosphoribosylformylglycinamidine synthase	2973.44	1.29952	0.509259	2.55179	0.0107172	0.027411	up
59	SAK_0059	SAK_RS00290	40530	41984	plus	SAK_RS00290	amidophosphoribosyltransferase	1641.24	1.23358	0.509885	2.41932	0.0155494	0.0370689	up
60	SAK_0060	SAK_RS00295	42012	43034	plus	SAK_RS00295	phosphoribosylformylglycinamidine cyclo-ligase	1306.09	1.42969	0.486364	2.93955	0.00328689	0.0105999	up
61	SAK_0061	SAK_RS00300	43202	43753	plus	purN	phosphoribosylglycinamide formyltransferase	644.486	1.22085	0.522278	2.33755	0.0194105	0.0440691	up
62	SAK_0062	SAK_RS00305	43773	44525	plus	SAK_RS00305	GNAT family acetyltransferase	2524.24	1.45728	0.415855	3.50429	0.000457831	0.00201802	up
63	SAK_0063	SAK_RS00310	44545	46092	plus	purH	bifunctional phosphoribosylaminoimidazolecarboxamide formyltransferase/inosine monophosphate cyclohydrolase	7118.42	1.75632	0.33384	5.26097	1.43e-07	1.68e-06	up
64	SAK_0064	SAK_RS00315	46285	47184	plus	SAK_RS00315	hypothetical protein	283.508	1.04513	0.381893	2.7367	0.00620596	0.0173139	up
65	SAK_0065	SAK_RS00320	47331	48635	plus	SAK_RS00320	peptidoglycan-binding protein LysM	57561.6	0.578223	0.35263	1.63975	0.101058	0.168378	ns
66	SAK_0066	SAK_RS00325	48882	49580	plus	SAK_RS00325	N-acetylmannosamine-6-phosphate 2-epimerase	254.972	0.652066	0.373663	1.74506	0.080974	0.141624	ns
67	SAK_0067	SAK_RS00330	49627	50943	plus	SAK_RS00330	sugar ABC transporter substrate-binding protein	596.882	1.05842	0.351907	3.00766	0.00263271	0.00884838	up
68	SAK_0068	SAK_RS00335	51031	51918	plus	SAK_RS00335	sugar ABC transporter permease	263.785	1.21179	0.384936	3.14804	0.00164372	0.00597236	up
69	SAK_0069	SAK_RS00340	51928	52758	plus	SAK_RS00340	sugar ABC transporter permease	315.547	1.39975	0.375467	3.72803	0.000192981	0.000969864	up
70	SAK_0070	SAK_RS00345	52771	53214	plus	SAK_RS00345	hypothetical protein	101.576	1.05866	0.442803	2.3908	0.0168115	0.0389722	up
71	SAK_0071	SAK_RS00350	53234	53896	plus	SAK_RS00350	hypothetical protein	204.214	1.06227	0.407178	2.60886	0.00908454	0.0239765	up
72	SAK_0072	SAK_RS00355	53893	54810	plus	SAK_RS00355	N-acetylneuraminate lyase	312.557	0.923533	0.383947	2.40536	0.0161565	0.0381477	ns
73	SAK_0073	SAK_RS00360	54827	55708	plus	SAK_RS00360	sugar kinase	327.898	1.07365	0.384888	2.78953	0.00527853	0.0153434	up
74	SAK_0074	SAK_RS00365	55716	56693	plus	SAK_RS00365	acetylxylan esterase	537.38	1.07935	0.356883	3.02438	0.00249146	0.00842629	up
75	SAK_0076	SAK_RS00375	57802	59064	plus	purD	phosphoribosylamine--glycine ligase	509.533	0.954207	0.398184	2.3964	0.0165571	0.0385853	ns
76	SAK_0077	SAK_RS00380	59350	59838	plus	purE	5-(carboxyamino)imidazole ribonucleotide mutase	192.192	1.11074	0.441636	2.51506	0.0119013	0.0298712	up
77	SAK_0078	SAK_RS00385	59825	60916	plus	purK	5-(carboxyamino)imidazole ribonucleotide synthase	664.897	1.11859	0.375425	2.97952	0.00288697	0.00948072	up
78	SAK_0079	SAK_RS00390	60969	62360	plus	SAK_RS00390	membrane protein	4323.8	0.134238	0.368335	0.364444	0.715526	0.786056	ns
79	SAK_0080	SAK_RS00395	62382	63680	plus	purB	adenylosuccinate lyase	7734.02	0.908011	0.36958	2.45687	0.0140152	0.0341799	ns
80	SAK_0081	SAK_RS00400	63833	64741	plus	SAK_RS00400	transcriptional regulator	1360.19	0.803019	0.349306	2.2989	0.0215107	0.0481975	ns
81	SAK_0082	SAK_RS00405	64942	65940	plus	ruvB	Holliday junction DNA helicase RuvB	5205.18	1.27985	0.333481	3.83786	0.000124111	0.000670763	up
82	SAK_0083	SAK_RS00410	66092	66529	plus	SAK_RS00410	hypothetical protein	16312	1.13953	0.356231	3.19885	0.00137975	0.00519761	up
83	SAK_0084	SAK_RS00415	66536	66916	plus	SAK_RS00415	membrane protein	10801.4	1.20777	0.347591	3.47468	0.00051146	0.00220914	up
84	SAK_0085	SAK_RS00420	66913	68691	plus	SAK_RS00420	acyltransferase	90715	1.05002	0.339944	3.0888	0.00200966	0.00702891	up
85	SAK_0086	SAK_RS00425	68961	71603	plus	adhE	bifunctional acetaldehyde-CoA/alcohol dehydrogenase	102543	4.42924	0.529324	8.36774	5.87e-17	6.02e-15	up
86	SAK_0087	SAK_RS00430	71782	72798	plus	adhP	zinc-dependent alcohol dehydrogenase	10358.5	0.869344	0.591643	1.46937	0.141732	0.224176	ns
87	SAK_0088	SAK_RS00435	72918	74408	plus	SAK_RS00435	threonine synthase	33448.9	1.84861	0.327923	5.63732	1.73e-08	2.69e-07	up
88	SAK_0089	SAK_RS00440	74513	75793	plus	SAK_RS00440	MATE family efflux transporter	19056.8	2.33482	0.370089	6.30882	2.81e-10	6.3e-09	up
89	SAK_0090	SAK_RS00445	75998	76306	plus	rpsJ	MULTISPECIES: 30S ribosomal protein S10	36363.9	0.937255	0.504909	1.85628	0.0634131	0.116983	ns
90	SAK_0091	SAK_RS00450	76411	77037	plus	rplC	50S ribosomal protein L3	81342.8	1.01539	0.447224	2.27042	0.023182	0.0512482	up
91	SAK_0092	SAK_RS00455	77061	77684	plus	rplD	50S ribosomal protein L4	53816.5	0.926471	0.411622	2.25078	0.0243994	0.0533364	ns
92	SAK_0093	SAK_RS00460	77684	77980	plus	SAK_RS00460	50S ribosomal protein L23	57593.8	0.816156	0.428624	1.90413	0.0568932	0.107349	ns
93	SAK_0094	SAK_RS00465	77998	78831	plus	rplB	50S ribosomal protein L2	63640.7	0.939754	0.388823	2.41692	0.0156524	0.0372027	ns
94	SAK_0095	SAK_RS00470	78930	79208	plus	rpsS	MULTISPECIES: 30S ribosomal protein S19	37355.4	0.951223	0.373622	2.54595	0.0108979	0.0277414	ns
95	SAK_0096	SAK_RS00475	79224	79568	plus	rplV	MULTISPECIES: 50S ribosomal protein L22	53372.9	0.937993	0.396991	2.36276	0.0181395	0.0415529	ns
96	SAK_0097	SAK_RS00480	79581	80234	plus	rpsC	MULTISPECIES: 30S ribosomal protein S3	84141.8	1.04871	0.401303	2.61327	0.00896805	0.0236981	up
97	SAK_0098	SAK_RS00485	80238	80651	plus	rplP	MULTISPECIES: 50S ribosomal protein L16	34465.7	1.24205	0.367486	3.37985	0.000725264	0.00293241	up
98	SAK_0099	SAK_RS00490	80661	80867	plus	SAK_RS00490	MULTISPECIES: 50S ribosomal protein L29	43101.1	1.06349	0.432562	2.45858	0.0139487	0.0340656	up
99	SAK_0100	SAK_RS00495	80893	81153	plus	rpsQ	MULTISPECIES: 30S ribosomal protein S17	43392.4	1.14856	0.415123	2.7668	0.00566089	0.0161923	up
100	SAK_0101	SAK_RS00500	81178	81546	plus	rplN	MULTISPECIES: 50S ribosomal protein L14	49636.6	1.23392	0.361357	3.41468	0.00063858	0.00265171	up
101	SAK_0102	SAK_RS00505	81626	81931	plus	rplX	50S ribosomal protein L24	34638.6	1.10591	0.403905	2.73804	0.00618065	0.0172881	up
102	SAK_0103	SAK_RS00510	81955	82497	plus	rplE	50S ribosomal protein L5	49905.1	1.03899	0.391772	2.65202	0.00800112	0.0214326	up
103	SAK_0104	SAK_RS00515	82515	82700	plus	SAK_RS00515	30S ribosomal protein S14 type Z	22099.1	1.05512	0.40639	2.59631	0.00942297	0.024688	up
104	SAK_0105	SAK_RS00520	82855	83253	plus	rpsH	30S ribosomal protein S8	63466.8	1.10285	0.406824	2.71087	0.00671061	0.0184114	up
105	SAK_0106	SAK_RS00525	83363	83899	plus	rplF	50S ribosomal protein L6	53373.6	1.17756	0.393471	2.99276	0.0027647	0.00919143	up
106	#N/A	rplR	84000	84356	plus	rplR	rplR	25914.8	1.32272	0.34932	3.78657	0.000152743	0.000798352	up
107	SAK_0108	SAK_RS00535	84375	84869	plus	rpsE	30S ribosomal protein S5	41944.2	1.32881	0.350954	3.78629	0.000152915	0.000798352	up
108	SAK_0109	SAK_RS00540	84884	85063	plus	rpmD	MULTISPECIES: 50S ribosomal protein L30	31283.1	1.2017	0.404613	2.96999	0.00297808	0.00976502	up
109	SAK_0110	SAK_RS00545	85188	85628	plus	rplO	50S ribosomal protein L15	39660	1.16614	0.427934	2.72505	0.00642908	0.0177979	up
110	SAK_0111	SAK_RS00550	85649	86953	plus	secY	preprotein translocase subunit SecY	192459	1.22653	0.445852	2.75098	0.00594179	0.016839	up
111	SAK_0112	SAK_RS00555	87048	87686	plus	SAK_RS00555	adenylate kinase	17167.7	1.35127	0.447781	3.01771	0.00254695	0.00858697	up
112	SAK_0113	SAK_RS00560	87802	88020	plus	infA	MULTISPECIES: translation initiation factor IF-1	44759.4	0.495579	0.340193	1.45676	0.145183	0.228245	ns
113	#N/A	rpmJ	88046	88162	plus	rpmJ	rpmJ	10022.4	0.588259	0.383426	1.53422	0.124976	0.201667	ns
114	SAK_0114	SAK_RS00565	88180	88545	plus	rpsM	30S ribosomal protein S13	37565.9	0.65738	0.338475	1.94218	0.0521149	0.0998031	ns
115	SAK_0115	SAK_RS00570	88563	88946	plus	rpsK	MULTISPECIES: 30S ribosomal protein S11	73072.9	0.677398	0.333576	2.03071	0.042284	0.0848441	ns
116	SAK_0116	SAK_RS00575	88996	89934	plus	SAK_RS00575	DNA-directed RNA polymerase subunit alpha	210741	0.709604	0.330727	2.14559	0.0319059	0.0670867	ns
117	SAK_0117	SAK_RS00580	89949	90335	plus	rplQ	50S ribosomal protein L17	49797.9	0.86834	0.337003	2.57666	0.00997609	0.0259162	ns
118	#N/A	rna-SAK_RS00585	90921	92475	plus	rna-SAK_RS00585	rna-SAK_RS00585	1612.58	1.21529	0.426163	2.8517	0.00434858	0.0131374	up
119	#N/A	rna-SAK_RS00590	92523	92595	plus	rna-SAK_RS00590	rna-SAK_RS00590	14.7156	1.24309	0.867057	1.43368	0.151662	0.237255	ns
120	#N/A	rna-SAK_RS00595	92751	95656	plus	rna-SAK_RS00595	rna-SAK_RS00595	17785.1	0.833419	0.368502	2.26164	0.0237197	0.0521688	ns
121	#N/A	rna-SAK_RS00600	95729	95844	plus	rna-SAK_RS00600	rna-SAK_RS00600	129.721	-0.123806	0.463674	-0.26701	0.789461	0.839827	ns
122	#N/A	rna-SAK_RS00605	95848	95920	plus	rna-SAK_RS00605	rna-SAK_RS00605	16.4803	0.118418	0.835214	0.141782	0.887252	0.91798	ns
123	#N/A	rna-SAK_RS00610	95923	95995	plus	rna-SAK_RS00610	rna-SAK_RS00610	6.7088	1.31474	1.22495	1.0733	0.283136	0.389652	ns
124	#N/A	rna-SAK_RS00615	95998	96070	plus	rna-SAK_RS00615	rna-SAK_RS00615	8.74364	0.625117	1.03706	0.602779	0.546656	0.638705	ns
125	#N/A	rna-SAK_RS00620	96080	96161	plus	rna-SAK_RS00620	rna-SAK_RS00620	4.31519	2.87851	1.77919	1.61788	0.105689	0.175144	ns
126	#N/A	rna-SAK_RS00625	96172	96244	plus	rna-SAK_RS00625	rna-SAK_RS00625	119.689	1.97513	0.581044	3.39929	0.000675621	0.00278937	up
127	#N/A	rna-SAK_RS00630	96273	96346	plus	rna-SAK_RS00630	rna-SAK_RS00630	133.273	1.9774	0.462547	4.27501	1.91e-05	0.000129689	up
128	#N/A	rna-SAK_RS00635	96357	96428	plus	rna-SAK_RS00635	rna-SAK_RS00635	26.3717	2.87683	0.781802	3.67974	0.000233469	0.00115182	up
129	#N/A	rna-SAK_RS00640	96442	96531	plus	rna-SAK_RS00640	rna-SAK_RS00640	107.695	1.14135	0.451586	2.52743	0.0114902	0.0289747	up
130	#N/A	rna-SAK_RS00645	96542	96615	plus	rna-SAK_RS00645	rna-SAK_RS00645	17.4581	1.93675	0.904001	2.14242	0.0321593	0.0673355	up
131	#N/A	rna-SAK_RS00650	96618	96690	plus	rna-SAK_RS00650	rna-SAK_RS00650	36.7396	0.829315	0.63458	1.30687	0.191256	0.287484	ns
132	#N/A	rna-SAK_RS00655	96702	96782	plus	rna-SAK_RS00655	rna-SAK_RS00655	134.943	1.55642	0.586706	2.65282	0.00798234	0.0214251	up
133	#N/A	rna-SAK_RS00660	96789	96859	plus	rna-SAK_RS00660	rna-SAK_RS00660	120.576	0.563671	0.571213	0.986797	0.323742	0.430922	ns
134	#N/A	rna-SAK_RS00665	96874	96946	plus	rna-SAK_RS00665	rna-SAK_RS00665	24.0931	0.207673	0.681424	0.304764	0.760546	0.822078	ns
135	#N/A	rna-SAK_RS00670	96953	97024	plus	rna-SAK_RS00670	rna-SAK_RS00670	4.03313	1.14843	1.51808	0.756504	0.449347	0.552605	ns
136	#N/A	rna-SAK_RS00675	97035	97118	plus	rna-SAK_RS00675	rna-SAK_RS00675	1.27555	3.80698	3.02887	1.2569	0.208791	0.306559	ns
137	#N/A	SAK_RS11515	97529	97793	plus	SAK_RS11515	SAK_RS11515	262.897	1.28612	0.401052	3.20686	0.00134191	0.00508177	up
138	#N/A	SAK_RS10815	98033	98203	plus	SAK_RS10815	SAK_RS10815	237.132	1.2454	0.399179	3.11991	0.00180907	0.00646397	up
139	SAK_0139	SAK_RS00685	99119	99670	plus	SAK_RS00685	hypothetical protein	1675.4	0.8808	0.389867	2.25923	0.023869	0.0524435	ns
140	SAK_0140	SAK_RS00690	99890	100309	plus	SAK_RS00690	hypothetical protein	9958.2	1.28998	0.442859	2.91285	0.00358147	0.01123	up
141	SAK_0141	SAK_RS00695	100509	100988	plus	SAK_RS00695	competence protein ComX	456.352	1.99691	0.385212	5.18393	2.17e-07	2.38e-06	up
142	SAK_0142	SAK_RS00700	101110	101802	plus	SAK_RS00700	phosphoglycerate mutase	6354.1	1.65102	0.333936	4.9441	7.65e-07	7.38e-06	up
143	SAK_0143	SAK_RS00705	101799	102551	plus	SAK_RS00705	D-alanyl-D-alanine carboxypeptidase	12622.2	1.68502	0.330814	5.09357	3.51e-07	3.69e-06	up
144	SAK_0144	SAK_RS00710	102548	103123	plus	SAK_RS00710	N-acetylmuramoyl-L-alanine amidase	8139.27	1.84672	0.361964	5.10196	3.36e-07	3.6e-06	up
145	#N/A	hrcA	103218	104300	plus	hrcA	hrcA	70950.2	2.32107	0.357854	6.48608	8.81e-11	2.18e-09	up
146	SAK_0146	SAK_RS00720	104303	104875	plus	grpE	nucleotide exchange factor GrpE	20677.6	2.39453	0.342071	7.00009	2.56e-12	9.02e-11	up
147	SAK_0147	SAK_RS00725	105056	106885	plus	dnaK	molecular chaperone DnaK	98734.3	2.11696	0.340336	6.22021	4.96e-10	1.03e-08	up
148	SAK_0148	SAK_RS00730	107174	108289	plus	dnaJ	molecular chaperone DnaJ	16535.9	2.10234	0.34911	6.02199	1.72e-09	3.22e-08	up
149	SAK_0149	SAK_RS00735	108403	109650	plus	SAK_RS00735	GntR family transcriptional regulator	4631.78	0.323319	0.333532	0.969381	0.332355	0.438318	ns
150	SAK_0150	SAK_RS00740	109721	110497	plus	truA	tRNA pseudouridine(38,39,40) synthase TruA	7184.53	0.246071	0.348631	0.705821	0.480299	0.577886	ns
151	SAK_0151	SAK_RS00745	110460	111218	plus	SAK_RS00745	hydroxymethylpyrimidine/phosphomethylpyrimidine kinase	5486.57	0.463954	0.355108	1.30652	0.191377	0.287484	ns
152	SAK_0152	SAK_RS00750	111228	111692	plus	SAK_RS00750	membrane protein	1859.63	0.500592	0.419441	1.19347	0.232684	0.333447	ns
153	SAK_0153	SAK_RS00755	111689	112258	plus	SAK_RS00755	hypothetical protein	1850.1	0.8341	0.427498	1.95112	0.0510428	0.0981951	ns
154	SAK_0155	SAK_RS00765	113294	114577	plus	SAK_RS00765	trigger factor	190381	0.31328	0.58933	0.531587	0.595012	0.685156	ns
155	SAK_0156	SAK_RS00770	114766	115341	plus	SAK_RS00770	DNA-directed RNA polymerase subunit delta	23030.9	1.03466	0.59366	1.74285	0.0813606	0.142051	ns
156	SAK_0157	SAK_RS00775	115614	117218	plus	SAK_RS00775	CTP synthetase	28771.3	-0.112789	0.350538	-0.321758	0.747636	0.812971	ns
157	SAK_0158	SAK_RS00780	117327	118253	plus	SAK_RS00780	hypothetical protein	10120.2	-0.236074	0.531914	-0.443819	0.657173	0.738933	ns
158	#N/A	rna-SAK_RS00785	118300	118385	plus	rna-SAK_RS00785	rna-SAK_RS00785	157.026	2.4189	0.419037	5.77251	7.81e-09	1.29e-07	up
159	SAK_0160	SAK_RS00790	118448	118894	plus	SAK_RS00790	deoxyuridine 5\'-triphosphate nucleotidohydrolase	2967.79	2.09061	0.392718	5.32344	1.02e-07	1.27e-06	up
160	SAK_0161	SAK_RS00795	119056	120420	plus	radA	DNA repair protein RadA	12471.8	1.49065	0.327495	4.55166	5.32e-06	4.19e-05	up
161	SAK_0162	SAK_RS00800	120556	121053	plus	SAK_RS00800	carbonate dehydratase	11360.6	0.392038	0.698802	0.561014	0.574788	0.665788	ns
162	SAK_0163	SAK_RS00805	121207	122526	plus	SAK_RS00805	pyridine nucleotide-disulfide oxidoreductase	114356	3.55595	0.440821	8.06666	7.22e-16	5.36e-14	up
163	SAK_0165	SAK_RS00815	124285	125739	plus	SAK_RS00815	glutamate--tRNA ligase	51398.6	1.22793	0.337337	3.64008	0.000272558	0.00131157	up
164	SAK_0172	SAK_RS00850	131682	132770	plus	SAK_RS00850	permease	1039.94	1.16185	0.343281	3.38455	0.000712957	0.00290449	up
165	SAK_0173	SAK_RS00855	132770	133456	plus	SAK_RS00855	ABC transporter ATP-binding protein	491.064	1.58	0.382598	4.12966	3.63e-05	0.000228495	up
166	SAK_0174	SAK_RS00860	133487	134158	plus	SAK_RS00860	DNA-binding response regulator	4662.64	0.61175	0.398369	1.53564	0.124627	0.201277	ns
167	SAK_0175	SAK_RS00865	134142	135221	plus	SAK_RS00865	sensor histidine kinase	9194.72	0.619771	0.357109	1.73552	0.0826486	0.14387	ns
168	SAK_0176	SAK_RS00870	135375	136565	plus	SAK_RS00870	argininosuccinate synthase	946.13	0.40355	0.360657	1.11893	0.263171	0.367108	ns
169	SAK_0177	SAK_RS00875	136584	137972	plus	argH	argininosuccinate lyase	1243.72	0.463502	0.339207	1.36643	0.171805	0.263966	ns
170	SAK_0178	SAK_RS00880	138113	138994	plus	SAK_RS00880	fructose-bisphosphate aldolase	213983	0.852653	0.483373	1.76397	0.0777377	0.137738	ns
171	SAK_0180	SAK_RS00890	140235	140423	plus	SAK_RS00890	MULTISPECIES: 50S ribosomal protein L28	2832.63	1.35713	0.385368	3.52164	0.000428879	0.00192191	up
172	SAK_0181	SAK_RS00895	140555	140920	plus	SAK_RS00895	hypothetical protein	20375.6	0.933192	0.336117	2.77639	0.00549656	0.0158274	ns
173	SAK_0182	SAK_RS00900	140920	142584	plus	SAK_RS00900	dihydroxyacetone kinase	117619	0.992216	0.34424	2.88234	0.00394738	0.0120952	ns
174	SAK_0183	SAK_RS00905	142732	143616	plus	SAK_RS00905	protease	46448.3	1.13302	0.662657	1.70981	0.0873007	0.149629	ns
175	SAK_0184	SAK_RS00915	144017	145039	plus	SAK_RS00915	transposase	9701	-0.814643	0.462646	-1.76083	0.0782664	0.138561	ns
176	#N/A	SAK_RS11305	145396	145560	plus	SAK_RS11305	SAK_RS11305	1840.17	-1.06905	0.44536	-2.40042	0.0163763	0.0384387	down
177	SAK_0195	SAK_RS00965	155947	157821	plus	SAK_RS00965	hypothetical protein	18263.5	-0.164779	0.341117	-0.483057	0.629055	0.714413	ns
178	SAK_0196	SAK_RS00970	157867	158706	plus	SAK_RS00970	undecaprenyl-diphosphatase	29475.2	0.246497	0.326019	0.756082	0.4496	0.552605	ns
179	SAK_0197	SAK_RS00975	158826	159581	plus	mecA	adaptor protein MecA	30662.4	1.22039	0.431805	2.82625	0.00470969	0.0139732	up
180	SAK_0198	SAK_RS00980	159583	160743	plus	SAK_RS00980	undecaprenyl-phosphate alpha-N-acetylglucosaminyl 1-phosphate transferase	51212	1.3367	0.385152	3.47057	0.00051936	0.00223876	up
181	SAK_0199	SAK_RS00985	160908	161678	plus	sufC	ABC transporter ATP-binding protein	13930.6	0.64123	0.375297	1.7086	0.0875259	0.149682	ns
182	SAK_0200	SAK_RS00990	161715	162977	plus	sufD	Fe-S cluster assembly protein SufD	21867.5	0.626535	0.390829	1.60309	0.108914	0.179521	ns
183	SAK_0201	SAK_RS00995	162979	164211	plus	SAK_RS00995	cysteine desulfurase	22695.5	0.599367	0.405707	1.47734	0.139585	0.221422	ns
184	SAK_0202	SAK_RS01000	164198	164641	plus	SAK_RS01000	iron-sulfur cluster assembly scaffold protein	9097.61	0.657523	0.372745	1.764	0.0777316	0.137738	ns
185	SAK_0203	SAK_RS01005	164741	166159	plus	sufB	Fe-S cluster assembly protein SufB	31946	0.680823	0.33083	2.05792	0.0395975	0.0802018	ns
186	SAK_0206	SAK_RS01020	169047	170702	plus	SAK_RS01020	peptide ABC transporter substrate-binding protein	101091	-0.161275	0.500159	-0.322447	0.747114	0.812869	ns
187	SAK_0207	SAK_RS01025	170821	171735	plus	SAK_RS01025	peptide ABC transporter permease	14677.3	0.824116	0.346573	2.3779	0.0174116	0.0400132	ns
188	SAK_0208	SAK_RS01030	171745	172776	plus	SAK_RS01030	peptide ABC transporter permease	26107.4	0.850317	0.363799	2.33732	0.0194224	0.0440691	ns
189	SAK_0209	SAK_RS01035	172789	173835	plus	SAK_RS01035	peptide ABC transporter ATP-binding protein	18208.2	1.00302	0.371071	2.70304	0.00687094	0.0188033	up
190	SAK_0210	SAK_RS01040	173835	174767	plus	SAK_RS01040	peptide ABC transporter ATP-binding protein	22562.6	1.12576	0.364392	3.08942	0.00200549	0.00702891	up
191	#N/A	rna-SAK_RS01045	175166	176720	plus	rna-SAK_RS01045	rna-SAK_RS01045	1622.97	1.21219	0.424159	2.85788	0.00426486	0.0129207	up
192	#N/A	rna-SAK_RS01050	176768	176840	plus	rna-SAK_RS01050	rna-SAK_RS01050	11.2305	0.777728	0.940249	0.827151	0.408152	0.514335	ns
193	#N/A	rna-SAK_RS01055	176996	179901	plus	rna-SAK_RS01055	rna-SAK_RS01055	17745.1	0.840629	0.373771	2.24905	0.0245095	0.0534685	ns
194	#N/A	rna-SAK_RS01060	179974	180089	plus	rna-SAK_RS01060	rna-SAK_RS01060	168.311	-1.03368	0.503375	-2.0535	0.0400243	0.0807317	down
195	#N/A	rna-SAK_RS01065	180095	180168	plus	rna-SAK_RS01065	rna-SAK_RS01065	2.51626	4.78928	2.42843	1.97217	0.0485904	0.0942452	up
196	SAK_0216	SAK_RS01070	180308	181159	plus	SAK_RS01070	4-diphosphocytidyl-2C-methyl-D-erythritol kinase	20787.8	0.474869	0.329013	1.44331	0.148933	0.233324	ns
197	SAK_0217	SAK_RS01075	181245	181688	plus	SAK_RS01075	transcriptional regulator	14713	0.433741	0.328974	1.31847	0.187348	0.283194	ns
198	SAK_0218	SAK_RS01080	181691	182401	plus	SAK_RS01080	zinc ABC transporter ATP-binding protein	11624.5	0.522061	0.332273	1.57118	0.116141	0.188971	ns
199	SAK_0219	SAK_RS01085	182391	183203	plus	SAK_RS01085	zinc ABC transporter permease	15910	0.544777	0.327653	1.66266	0.0963802	0.161995	ns
200	SAK_0222	SAK_RS01100	186394	188691	plus	SAK_RS01100	membrane protein	29932.7	0.308411	0.403771	0.763827	0.44497	0.548148	ns
201	SAK_0223	SAK_RS01105	189215	192790	plus	rpoB	DNA-directed RNA polymerase subunit beta	159386	0.35602	0.358074	0.994263	0.320095	0.427124	ns
202	SAK_0224	SAK_RS01110	192907	196557	plus	rpoC	DNA-directed RNA polymerase subunit beta\'	137819	0.667721	0.339467	1.96697	0.0491866	0.0953156	ns
203	SAK_0225	SAK_RS01115	196671	197036	plus	SAK_RS01115	dipicolinate synthase	10978.9	-2.11765	0.33771	-6.27062	3.6e-10	7.74e-09	down
204	SAK_0226	SAK_RS10775	197209	198141	plus	tadA	competence protein CglA	312.891	-0.00140048	0.47852	-0.00292669	0.997665	0.998129	ns
205	SAK_0227	SAK_RS01120	198026	199117	plus	SAK_RS01120	type II secretory pathway protein	397.977	-0.0509464	0.415529	-0.122606	0.902419	0.930093	ns
206	SAK_0228	SAK_RS01125	199114	199443	plus	SAK_RS01125	competence protein ComG	83.6579	0.171999	0.490774	0.350464	0.725991	0.794306	ns
207	SAK_0229	SAK_RS01130	199418	199831	plus	SAK_RS01130	competence protein	132.022	-0.378537	0.468861	-0.807354	0.419462	0.525489	ns
208	SAK_0230	SAK_RS01135	199803	200102	plus	SAK_RS01135	hypothetical protein	64.3784	-0.213069	0.578351	-0.368407	0.71257	0.785076	ns
209	SAK_0231	SAK_RS01140	200056	200517	plus	SAK_RS01140	competence protein ComGF	118.407	-0.55144	0.523731	-1.05291	0.292384	0.398597	ns
210	SAK_0232	SAK_RS01145	200495	200866	plus	SAK_RS01145	hypothetical protein	109.154	-0.0507365	0.636864	-0.0796661	0.936503	0.953796	ns
211	SAK_0233	SAK_RS01150	200981	201955	plus	SAK_RS01150	adenine methyltransferase	15243.7	0.404129	0.431787	0.935945	0.349301	0.453712	ns
212	SAK_0234	SAK_RS01155	201987	203180	plus	SAK_RS01155	acetate kinase	63967	1.29162	0.432031	2.98965	0.00279294	0.009267	up
213	SAK_0235	SAK_RS01160	203332	203538	plus	SAK_RS01160	transcriptional regulator	1616.98	1.01972	0.502269	2.03023	0.0423333	0.0848639	up
214	#N/A	SAK_RS10835	203597	203734	plus	SAK_RS10835	SAK_RS10835	1680.56	0.942928	0.438358	2.15104	0.0314727	0.0664355	ns
215	SAK_0237	SAK_RS01165	203775	204230	plus	SAK_RS01165	hypothetical protein	3334.85	0.888655	0.447685	1.985	0.0471444	0.0920214	ns
216	SAK_0238	SAK_RS01170	204299	204964	plus	SAK_RS01170	protease	9321.93	0.292916	0.368195	0.795546	0.426296	0.531592	ns
217	SAK_0242	SAK_RS01190	207477	207761	plus	SAK_RS01190	hypothetical protein	882.524	1.07857	0.405426	2.66034	0.00780617	0.0210943	up
218	SAK_0243	SAK_RS01195	207758	208081	plus	SAK_RS01195	thiol reductase thioredoxin	6382.28	1.28353	0.367941	3.48841	0.000485895	0.00212	up
219	SAK_0244	SAK_RS01200	208114	208740	plus	SAK_RS01200	tRNA-binding protein	9156.93	1.33334	0.348103	3.83031	0.000127983	0.000684803	up
220	SAK_0246	SAK_RS01210	209591	209986	plus	SAK_RS01210	Single-stranded DNA-binding protein 2	505.175	1.06392	0.507869	2.09488	0.0361819	0.0745471	up
221	SAK_0247	SAK_RS01215	210110	210754	plus	SAK_RS01215	haloacid dehalogenase	5807.27	0.372386	0.366592	1.0158	0.309723	0.416645	ns
222	SAK_0248	SAK_RS01220	210781	212526	plus	SAK_RS01220	sensor protein LytS	14731.5	0.613458	0.436056	1.40683	0.159477	0.247858	ns
223	SAK_0249	SAK_RS01225	212507	213247	plus	SAK_RS01225	DNA-binding response regulator	3830.68	0.683799	0.386733	1.76814	0.0770369	0.136947	ns
224	SAK_0250	SAK_RS01230	213417	213872	plus	SAK_RS01230	murein hydrolase transporter LrgA	433.526	0.743475	0.465695	1.59648	0.110381	0.180829	ns
225	SAK_0251	SAK_RS01235	213874	214602	plus	lrgB	antiholin	448.591	1.01803	0.554813	1.8349	0.0665199	0.121997	ns
226	SAK_0252	SAK_RS01240	214845	216473	plus	SAK_RS01240	hypothetical protein	2142.24	0.701109	0.389519	1.79994	0.0718709	0.129693	ns
227	SAK_0253	SAK_RS01245	216586	217563	plus	SAK_RS01245	peptide ABC transporter permease	468.852	0.697666	0.385332	1.81056	0.0702093	0.127336	ns
228	SAK_0254	SAK_RS01250	217560	218381	plus	SAK_RS01250	peptide ABC transporter permease	300.651	0.923904	0.400573	2.30645	0.0210853	0.0473923	ns
229	SAK_0255	SAK_RS01255	218393	219196	plus	SAK_RS01255	peptide ABC transporter ATP-binding protein	420.024	0.617656	0.374497	1.6493	0.099087	0.165736	ns
230	SAK_0256	SAK_RS01260	219180	219806	plus	SAK_RS01260	peptide ABC transporter ATP-binding protein	283.442	0.551611	0.426194	1.29427	0.195571	0.291871	ns
231	SAK_0257	SAK_RS01265	220089	222119	plus	treP	PTS beta-glucoside transporter subunit EIIBCA	5280.15	1.00524	0.51737	1.94298	0.0520191	0.0997265	up
232	SAK_0258	SAK_RS01270	222341	223966	plus	treC	alpha,alpha-phosphotrehalase	4343.75	1.01318	0.352193	2.87678	0.00401757	0.0122753	up
233	SAK_0259	SAK_RS01275	224182	226218	plus	SAK_RS01275	transcription antiterminator BglG	3434.78	0.243949	0.479219	0.509055	0.610714	0.697667	ns
234	SAK_0260	SAK_RS01280	226221	226505	plus	SAK_RS01280	PTS lactose transporter subunit IIB	164.477	0.324252	0.641821	0.505206	0.613414	0.699604	ns
235	SAK_0261	SAK_RS01285	226518	227873	plus	SAK_RS01285	PTS ascorbate transporter subunit IIC	1737.99	0.495511	0.532698	0.93019	0.352273	0.456744	ns
236	SAK_0262	SAK_RS01290	227876	228733	plus	SAK_RS01290	transketolase	1112.22	1.33199	0.342326	3.891	9.98e-05	0.000554886	up
237	SAK_0263	SAK_RS01295	228730	229659	plus	SAK_RS01295	transketolase	1158.28	1.59543	0.340354	4.68755	2.76e-06	2.3e-05	up
238	SAK_0264	SAK_RS01300	229768	231027	plus	SAK_RS01300	oxidoreductase	4344.8	-0.666117	0.406231	-1.63975	0.101058	0.168378	ns
239	SAK_0265	SAK_RS01305	231115	231384	plus	rpsO	30S ribosomal protein S15	32838.6	0.959061	0.475416	2.01731	0.0436634	0.0867805	ns
240	SAK_0266	SAK_RS01310	231765	233894	plus	pnp	polyribonucleotide nucleotidyltransferase	25961.1	0.410246	0.363619	1.12823	0.259223	0.362541	ns
241	SAK_0267	SAK_RS01315	233896	234648	plus	SAK_RS01315	hypothetical protein	15975.3	0.610775	0.371377	1.64462	0.100048	0.167083	ns
242	SAK_0268	SAK_RS01320	234657	235241	plus	cysE	serine acetyltransferase	12190.1	0.749758	0.398728	1.88037	0.0600572	0.112453	ns
243	SAK_0269	SAK_RS01325	235251	235433	plus	SAK_RS01325	lipoprotein	2058.33	0.756745	0.358439	2.11122	0.0347531	0.0718787	ns
244	SAK_0270	SAK_RS01330	235430	236773	plus	SAK_RS01330	cysteine--tRNA ligase	23817.3	0.77601	0.359247	2.1601	0.0307649	0.0652617	ns
245	SAK_0271	SAK_RS01335	236766	237152	plus	SAK_RS01335	hypothetical protein	4325.09	0.966407	0.346626	2.78804	0.00530284	0.0153781	ns
246	SAK_0272	SAK_RS01340	237255	238010	plus	rlmB	23S rRNA (guanosine(2251)-2\'-O)-methyltransferase RlmB	8460.71	0.470227	0.34723	1.35422	0.175665	0.268173	ns
247	SAK_0273	SAK_RS01345	238007	238525	plus	SAK_RS01345	hypothetical protein	5587.21	0.59914	0.345281	1.73523	0.0827005	0.14387	ns
248	SAK_0274	SAK_RS01350	238618	239478	plus	SAK_RS01350	hypothetical protein	18347	0.173357	0.572172	0.302981	0.761904	0.822719	ns
249	SAK_0276	SAK_RS01355	240359	240805	plus	rplM	50S ribosomal protein L13	140884	0.931359	0.350777	2.65513	0.00792768	0.0213426	ns
250	SAK_0277	SAK_RS01360	240826	241218	plus	rpsI	30S ribosomal protein S9	46414	1.11737	0.382279	2.92292	0.00346766	0.0110339	up
251	SAK_0280	SAK_RS01375	243285	243578	plus	SAK_RS01375	MULTISPECIES: hypothetical protein	442.408	1.88319	0.378438	4.97622	6.48e-07	6.4e-06	up
252	SAK_0281	SAK_RS01380	243719	244000	plus	SAK_RS01380	MULTISPECIES: hypothetical protein	233.557	2.29785	0.480234	4.78485	1.71e-06	1.49e-05	up
253	SAK_0282	SAK_RS01385	244006	244332	plus	SAK_RS01385	MULTISPECIES: hypothetical protein	452.366	1.85	0.37654	4.91315	8.96e-07	8.46e-06	up
254	SAK_0283	SAK_RS01390	244336	244977	plus	SAK_RS01390	MULTISPECIES: hypothetical protein	1391.07	1.96874	0.368712	5.33952	9.32e-08	1.21e-06	up
255	SAK_0284	SAK_RS01400	245277	246152	plus	SAK_RS01400	MULTISPECIES: hypothetical protein	3081.81	1.90779	0.41642	4.58142	4.62e-06	3.71e-05	up
256	SAK_0285	SAK_RS01405	246188	246622	plus	SAK_RS01405	MULTISPECIES: hypothetical protein	1706.55	1.97804	0.438573	4.51018	6.48e-06	4.98e-05	up
257	SAK_0286	SAK_RS01410	246939	248195	plus	SAK_RS01410	MULTISPECIES: recombinase	7062.96	2.03652	0.38306	5.31644	1.06e-07	1.31e-06	up
258	SAK_0287	SAK_RS01415	248363	248833	plus	SAK_RS01415	MULTISPECIES: hypothetical protein	3804.46	1.9502	0.350698	5.5609	2.68e-08	3.93e-07	up
259	SAK_0290	SAK_RS01430	250257	250547	plus	SAK_RS01430	virulence factor EsxA	1196.54	-1.10404	0.369404	-2.98872	0.00280149	0.00927077	down
260	SAK_0291	SAK_RS01435	250649	251056	plus	SAK_RS01435	hypothetical protein	1220.37	-1.21517	0.407094	-2.98499	0.00283591	0.00935589	down
261	SAK_0292	SAK_RS01440	251056	251616	plus	SAK_RS01440	hypothetical protein	2425.41	-1.02782	0.352255	-2.91783	0.00352477	0.0111322	down
262	SAK_0293	SAK_RS01445	251589	252269	plus	SAK_RS01445	hypothetical protein	2194.65	-0.68362	0.338909	-2.01712	0.0436827	0.0867805	ns
263	SAK_0294	SAK_RS01450	252254	252640	plus	SAK_RS01450	hypothetical protein	1143.23	-0.549697	0.336885	-1.6317	0.102742	0.170919	ns
264	SAK_0295	SAK_RS01455	252674	252955	plus	SAK_RS01455	hypothetical protein	1080.02	-0.562459	0.339762	-1.65545	0.0978329	0.164149	ns
265	SAK_0298	SAK_RS01470	253798	254658	plus	SAK_RS01470	MutR family transcriptional regulator	1835.05	-0.720756	0.4307	-1.67345	0.094238	0.159235	ns
266	SAK_0299	SAK_RS01475	254731	255912	plus	SAK_RS01475	transporter	1382.8	-0.414005	0.493085	-0.839621	0.401121	0.506642	ns
267	#N/A	rna-SAK_RS01500	259755	261309	plus	rna-SAK_RS01500	rna-SAK_RS01500	1586.75	1.1979	0.42174	2.84037	0.00450611	0.0135372	up
268	#N/A	rna-SAK_RS01505	261357	261429	plus	rna-SAK_RS01505	rna-SAK_RS01505	13.0283	0.473153	0.911314	0.519199	0.603622	0.693585	ns
269	#N/A	rna-SAK_RS01510	261583	264488	plus	rna-SAK_RS01510	rna-SAK_RS01510	17891.7	0.822288	0.372189	2.20933	0.027152	0.0584039	ns
270	#N/A	rna-SAK_RS01515	264561	264676	plus	rna-SAK_RS01515	rna-SAK_RS01515	81.057	-0.0570441	0.543566	-0.104944	0.91642	0.940019	ns
271	#N/A	rna-SAK_RS01520	264680	264752	plus	rna-SAK_RS01520	rna-SAK_RS01520	8.64503	-0.690499	1.07625	-0.641578	0.521147	0.615895	ns
272	#N/A	rna-SAK_RS01525	264758	264828	plus	rna-SAK_RS01525	rna-SAK_RS01525	30.8336	1.7675	0.655356	2.69701	0.00699641	0.0190981	up
273	#N/A	rna-SAK_RS01530	264865	264938	plus	rna-SAK_RS01530	rna-SAK_RS01530	101.182	2.04785	0.484156	4.22973	2.34e-05	0.000155815	up
274	#N/A	rna-SAK_RS01535	264949	265020	plus	rna-SAK_RS01535	rna-SAK_RS01535	26.8766	3.03377	0.803458	3.77589	0.000159439	0.000824405	up
275	#N/A	rna-SAK_RS01540	265034	265123	plus	rna-SAK_RS01540	rna-SAK_RS01540	107.092	1.28073	0.462616	2.76845	0.0056323	0.0161534	up
276	#N/A	rna-SAK_RS01545	265134	265207	plus	rna-SAK_RS01545	rna-SAK_RS01545	25.5944	1.89518	0.76767	2.46875	0.0135586	0.033293	up
277	#N/A	rna-SAK_RS01550	265210	265282	plus	rna-SAK_RS01550	rna-SAK_RS01550	35.5581	0.972378	0.615861	1.57889	0.114361	0.186497	ns
278	#N/A	rna-SAK_RS01555	265294	265374	plus	rna-SAK_RS01555	rna-SAK_RS01555	138.636	1.35513	0.531509	2.54958	0.0107852	0.0275522	up
279	#N/A	rna-SAK_RS01560	265381	265451	plus	rna-SAK_RS01560	rna-SAK_RS01560	127.984	0.358689	0.546244	0.656646	0.511409	0.606417	ns
280	#N/A	rna-SAK_RS01565	265466	265538	plus	rna-SAK_RS01565	rna-SAK_RS01565	20.7401	0.214457	0.777932	0.275676	0.782797	0.835216	ns
281	#N/A	rna-SAK_RS01570	265545	265616	plus	rna-SAK_RS01570	rna-SAK_RS01570	16.981	1.41427	0.855573	1.65301	0.0983291	0.164724	ns
282	#N/A	rna-SAK_RS01575	265627	265710	plus	rna-SAK_RS01575	rna-SAK_RS01575	20.0301	0.172469	0.757927	0.227554	0.819993	0.862918	ns
283	SAK_0320	SAK_RS01580	265841	267331	plus	SAK_RS01580	transposase	4968.83	1.04371	0.436541	2.39087	0.0168086	0.0389722	up
284	SAK_0321	SAK_RS01585	267582	268040	plus	SAK_RS01585	hypothetical protein	630.557	-1.6167	0.383156	-4.21943	2.45e-05	0.000161106	down
285	SAK_0322	SAK_RS01590	268104	269738	plus	SAK_RS01590	hypothetical protein	7375.74	-2.08071	0.378391	-5.49883	3.82e-08	5.41e-07	down
286	SAK_0323	SAK_RS01595	269757	270029	plus	SAK_RS01595	hypothetical protein	1545.91	-1.96047	0.377431	-5.19424	2.06e-07	2.28e-06	down
287	SAK_0324	SAK_RS01600	270039	270389	plus	SAK_RS01600	hypothetical protein	1140.12	-2.03442	0.347899	-5.84774	4.98e-09	8.37e-08	down
288	SAK_0325	SAK_RS01605	271250	271831	plus	SAK_RS01605	membrane protein	6872.83	0.827201	0.557702	1.48323	0.138013	0.219575	ns
289	SAK_0326	SAK_RS01610	271834	272052	plus	SAK_RS01610	transcriptional regulator	2898.57	1.06208	0.600598	1.76836	0.0770003	0.136947	ns
290	SAK_0327	SAK_RS01615	272625	273185	plus	SAK_RS01615	acetyltransferase	4853.67	-0.451095	0.38273	-1.17863	0.238547	0.339361	ns
291	SAK_0328	SAK_RS01620	273285	273863	plus	SAK_RS01620	acetyltransferase	3975.97	-0.397438	0.376261	-1.05628	0.290839	0.396951	ns
292	SAK_0329	SAK_RS01625	273906	274586	plus	SAK_RS01625	acetyltransferase	10910.8	-0.469348	0.391575	-1.19861	0.230678	0.331013	ns
293	#N/A	SAK_RS01640	276565	276726	plus	SAK_RS01640	lipoprotein	971.572	0.0958713	0.376055	0.254939	0.79877	0.846381	ns
294	SAK_0337	SAK_RS01670	280780	281487	plus	SAK_RS01670	peptidase	18814.1	-1.78647	0.44915	-3.97745	6.97e-05	0.000406146	down
295	SAK_0338	SAK_RS01675	281765	282913	plus	nagA	N-acetylglucosamine-6-phosphate deacetylase	21252.7	0.429626	0.466295	0.921362	0.356861	0.461581	ns
296	SAK_0339	SAK_RS01680	283032	283574	plus	SAK_RS01680	hypothetical protein	3893.76	-1.76325	0.407825	-4.32354	1.54e-05	0.000107232	down
297	SAK_0340	SAK_RS01685	283887	284801	plus	glyQ	glycine--tRNA ligase subunit alpha	31193.4	-1.22897	0.608215	-2.02062	0.0433194	0.0863579	down
298	SAK_0341	SAK_RS01690	284801	285442	plus	SAK_RS01690	FMN-dependent NADH-azoreductase	21367.8	-1.13173	0.610551	-1.85362	0.0637941	0.117584	ns
299	SAK_0342	SAK_RS01695	285446	287485	plus	SAK_RS01695	glycine--tRNA ligase subunit beta	65348.8	-0.87005	0.585195	-1.48677	0.137075	0.218407	ns
300	SAK_0343	SAK_RS01700	287497	287754	plus	SAK_RS01700	hypothetical protein	1135.56	-0.475614	0.528246	-0.900365	0.367926	0.473048	ns
301	SAK_0344	SAK_RS01705	287843	288106	plus	SAK_RS01705	membrane protein	233.475	-0.421117	0.527618	-0.798148	0.424784	0.530606	ns
302	SAK_0345	SAK_RS01710	288221	289729	plus	glpK	glycerol kinase	2429.87	0.491368	0.372061	1.32067	0.186613	0.282282	ns
303	SAK_0346	SAK_RS01715	289742	291571	plus	glpO	alpha-glycerophosphate oxidase	2573.6	1.09456	0.33829	3.23556	0.00121405	0.00466326	up
304	SAK_0347	SAK_RS01720	291583	292281	plus	SAK_RS01720	glycerol uptake facilitator protein	643.205	1.03567	0.347337	2.98174	0.00286619	0.00942686	up
305	SAK_0348	SAK_RS01725	292369	293706	plus	SAK_RS01725	NADH oxidase	5017.88	1.44059	0.424194	3.39606	0.000683642	0.00280632	up
306	SAK_0349	SAK_RS01730	293697	295127	plus	SAK_RS01730	hypothetical protein	4680.5	1.39516	0.379375	3.67751	0.000235523	0.00115929	up
307	SAK_0350	SAK_RS01735	295252	297237	plus	tkt	transketolase	52553.9	0.104609	0.354081	0.295438	0.76766	0.825647	ns
308	SAK_0351	SAK_RS01740	297450	297755	plus	SAK_RS01740	hypothetical protein	4919.49	0.434609	0.351718	1.23567	0.216579	0.314985	ns
309	SAK_0352	SAK_RS01745	297775	298509	plus	SAK_RS01745	ABC transporter ATP-binding protein	11226.3	0.715702	0.328319	2.1799	0.0292652	0.0622908	ns
310	SAK_0353	SAK_RS01750	298513	300117	plus	SAK_RS01750	ABC transporter permease	31860.6	0.786318	0.329734	2.38471	0.0170928	0.0394491	ns
311	SAK_0355	SAK_RS01760	301851	302654	plus	proB	glutamate 5-kinase	8597.81	0.354434	0.329222	1.07658	0.281667	0.388127	ns
312	SAK_0356	SAK_RS01765	302664	303917	plus	SAK_RS01765	gamma-glutamyl-phosphate reductase	15912.6	0.592465	0.338355	1.75101	0.0799435	0.140719	ns
313	SAK_0357	SAK_RS01770	304000	304947	plus	rsmH	ribosomal RNA small subunit methyltransferase H	18923.8	0.969055	0.331846	2.9202	0.00349809	0.0110979	ns
314	SAK_0358	SAK_RS01775	304962	305288	plus	ftsL	cell division protein FtsL	5800	1.16681	0.381378	3.05945	0.00221741	0.00763144	up
315	SAK_0359	SAK_RS01780	305292	307550	plus	SAK_RS01780	penicillin-binding protein 2X	40320.8	1.15819	0.365323	3.17032	0.00152271	0.00563742	up
316	SAK_0360	SAK_RS01785	307552	308562	plus	SAK_RS01785	phospho-N-acetylmuramoyl-pentapeptide-transferase	13671.5	1.32157	0.369027	3.58123	0.000341977	0.0015939	up
317	SAK_0361	SAK_RS01790	308660	310003	plus	SAK_RS01790	DEAD/DEAH box helicase	22419.4	0.134408	0.449862	0.298777	0.76511	0.824112	ns
318	SAK_0362	SAK_RS01795	310141	310953	plus	SAK_RS01795	ABC transporter substrate-binding protein	13615.4	-1.17184	0.488895	-2.39692	0.0165336	0.0385853	down
319	SAK_0363	SAK_RS01800	311048	311851	plus	SAK_RS01800	amino acid ABC transporter permease	20951	-1.00289	0.338291	-2.96458	0.00303093	0.00987808	down
320	SAK_0364	SAK_RS01805	311851	312594	plus	SAK_RS01805	amino acid ABC transporter ATP-binding protein	21443.5	-0.732844	0.343281	-2.13482	0.0327756	0.0684216	ns
321	SAK_0365	SAK_RS01810	312716	312940	plus	SAK_RS01810	membrane protein	2090.95	0.836236	0.383642	2.17973	0.0292775	0.0622908	ns
322	SAK_0366	SAK_RS01815	313009	313923	plus	trxB	thioredoxin-disulfide reductase	19606.4	0.071709	0.326657	0.219524	0.826242	0.867479	ns
323	SAK_0367	SAK_RS01820	314081	315541	plus	SAK_RS01820	nicotinate phosphoribosyltransferase	21269.1	-0.318839	0.34147	-0.933723	0.350447	0.454925	ns
324	SAK_0368	SAK_RS01825	315538	316359	plus	nadE	NAD(+) synthetase	6187.32	-0.0915897	0.338694	-0.27042	0.786837	0.83828	ns
325	SAK_0369	SAK_RS01830	316472	317806	plus	pepC	aminopeptidase	25731.5	-0.676438	0.46569	-1.45255	0.146349	0.229611	ns
326	SAK_0372	SAK_RS01845	320759	321277	plus	SAK_RS01845	hypothetical protein	1283.34	1.4715	0.483765	3.04176	0.00235197	0.00801756	up
327	SAK_0373	SAK_RS01850	321398	321730	plus	gpsB	cell cycle protein GpsB	14100.2	0.328838	0.414035	0.794228	0.427062	0.531912	ns
328	#N/A	rna-SAK_RS10875	321749	322117	plus	rna-SAK_RS10875	rna-SAK_RS10875	367449	0.595114	0.338802	1.75653	0.0789984	0.139512	ns
329	SAK_0374	SAK_RS01855	322200	323354	plus	SAK_RS01855	RNA methyltransferase	14089.4	1.14905	0.339656	3.38298	0.000717026	0.00291004	up
330	SAK_0375	SAK_RS01860	323367	324830	plus	SAK_RS01860	hypothetical protein	70809.8	0.807586	0.391253	2.0641	0.039008	0.0793065	ns
331	SAK_0377	SAK_RS01870	325726	327333	plus	SAK_RS01870	ribonuclease Y	22943.9	0.493287	0.42533	1.15977	0.246141	0.34718	ns
332	SAK_0378	SAK_RS01875	327462	328358	plus	SAK_RS01875	ABC transporter ATP-binding protein	1911.84	0.164086	0.348613	0.470683	0.637867	0.721753	ns
333	SAK_0379	SAK_RS01880	328345	329085	plus	SAK_RS01880	ABC transporter permease	826.312	0.203186	0.422101	0.481367	0.630256	0.715398	ns
334	SAK_0380	SAK_RS01885	329082	330167	plus	SAK_RS01885	ATPase	4962.2	0.130598	0.345158	0.378372	0.705154	0.777839	ns
335	SAK_0381	SAK_RS01890	330169	330759	plus	SAK_RS01890	DNA-binding response regulator	8128.25	0.519212	0.346335	1.49916	0.133832	0.21467	ns
336	SAK_0382	SAK_RS01895	330809	331513	plus	SAK_RS01895	hypothetical protein	6573.47	0.676365	0.345309	1.95872	0.0501454	0.0967378	ns
337	SAK_0383	SAK_RS01900	331680	332309	plus	gmk	guanylate kinase	20463.5	0.163267	0.394033	0.414349	0.678619	0.757897	ns
338	SAK_0384	SAK_RS01905	332332	332646	plus	SAK_RS01905	DNA-directed RNA polymerase subunit omega	6620.24	0.178849	0.461416	0.387609	0.698305	0.772662	ns
339	SAK_0385	SAK_RS01910	332720	335110	plus	SAK_RS01910	primosomal protein N\'	12539.3	0.181823	0.353011	0.515065	0.606508	0.694674	ns
340	SAK_0386	SAK_RS01915	335157	336092	plus	SAK_RS01915	methionyl-tRNA formyltransferase	5472.84	0.361777	0.359263	1.007	0.313936	0.421079	ns
341	SAK_0387	SAK_RS01920	336082	337404	plus	rsmB	16S rRNA (cytosine(967)-C(5))-methyltransferase	16770.6	0.355553	0.357491	0.99458	0.31994	0.427124	ns
342	SAK_0388	SAK_RS01925	337442	338179	plus	SAK_RS01925	protein phosphatase	21107	0.465181	0.365613	1.27233	0.203255	0.300276	ns
343	SAK_0389	SAK_RS01930	338179	340134	plus	pknB	serine/threonine protein kinase	87946.9	0.587434	0.359485	1.6341	0.102239	0.170213	ns
344	SAK_0390	SAK_RS01935	340295	340990	plus	SAK_RS01935	transporter	4037.33	-0.292088	0.378566	-0.771565	0.440372	0.543766	ns
345	SAK_0391	SAK_RS01940	340987	342006	plus	SAK_RS01940	two-component sensor histidine kinase	8202.03	-0.149873	0.380346	-0.394044	0.693549	0.768585	ns
346	SAK_0392	SAK_RS01945	341999	342640	plus	SAK_RS01945	DNA-binding response regulator	4051.89	0.220175	0.374722	0.587571	0.556821	0.649876	ns
347	SAK_0393	SAK_RS01950	342682	344082	plus	SAK_RS01950	peptidyl-prolyl cis-trans isomerase	30879.3	0.494893	0.349072	1.41774	0.156267	0.24322	ns
348	SAK_0394	SAK_RS01955	344084	344440	plus	SAK_RS01955	hypothetical protein	5523.13	0.67476	0.353712	1.90765	0.056436	0.106579	ns
349	SAK_0396	SAK_RS01965	345384	346139	plus	SAK_RS01965	DeoR family transcriptional regulator	6431.02	0.511302	0.414227	1.23435	0.217071	0.315486	ns
350	SAK_0397	SAK_RS01970	346258	347241	plus	SAK_RS01970	DNA-binding transcriptional regulator	7541.18	0.48907	0.398203	1.22819	0.219375	0.317761	ns
351	SAK_0398	SAK_RS01975	347445	347768	plus	SAK_RS01975	PTS cellobiose transporter subunit IIA	77.3061	0.246512	0.504	0.489111	0.624763	0.710664	ns
352	SAK_0399	SAK_RS01980	347785	348105	plus	SAK_RS01980	PTS sugar transporter subunit IIB	133.562	-0.0311608	0.418875	-0.0743916	0.940699	0.957008	ns
353	SAK_0400	SAK_RS01985	348107	349408	plus	SAK_RS01985	PTS cellobiose transporter subunit IIC	894.837	0.074394	0.391863	0.189847	0.849429	0.887246	ns
354	SAK_0401	SAK_RS01990	349589	352045	plus	SAK_RS01990	glycyl radical enzyme	2201.35	-0.191617	0.412696	-0.464305	0.642429	0.725389	ns
355	SAK_0402	SAK_RS01995	352055	352723	plus	SAK_RS01995	fructose-bisphosphate aldolase	1016.74	-0.161517	0.462519	-0.349213	0.72693	0.794839	ns
356	SAK_0403	SAK_RS02000	352791	353879	plus	SAK_RS02000	glycerol dehydrogenase	1009.19	-0.177664	0.43223	-0.411041	0.681042	0.759814	ns
357	SAK_0406	SAK_RS02015	355748	357037	plus	SAK_RS02015	helicase	496.611	0.760387	0.368977	2.0608	0.0393223	0.0797946	ns
358	SAK_0407	SAK_RS02020	357037	357702	plus	SAK_RS02020	hypothetical protein	95.2033	0.646343	0.501656	1.28842	0.1976	0.293941	ns
359	SAK_0408	SAK_RS02025	357779	358333	plus	raiA	ribosome-associated factor Y	22292.3	0.95931	0.331417	2.89457	0.00379675	0.0117508	ns
360	#N/A	rna-SAK_RS02030	358657	360211	plus	rna-SAK_RS02030	rna-SAK_RS02030	1296.95	0.803842	0.43933	1.8297	0.0672947	0.123088	ns
361	#N/A	rna-SAK_RS02035	360259	360331	plus	rna-SAK_RS02035	rna-SAK_RS02035	14.8544	0.661805	0.865347	0.764786	0.444399	0.548109	ns
362	#N/A	rna-SAK_RS02040	360485	363390	plus	rna-SAK_RS02040	rna-SAK_RS02040	17884.1	0.833807	0.370527	2.25033	0.0244281	0.0533451	ns
363	#N/A	rna-SAK_RS02045	363463	363578	plus	rna-SAK_RS02045	rna-SAK_RS02045	257.777	-1.70369	0.522741	-3.25914	0.0011175	0.00433626	down
364	#N/A	rna-SAK_RS02050	363584	363657	plus	rna-SAK_RS02050	rna-SAK_RS02050	6.26772	1.40222	1.22781	1.14205	0.253435	0.355834	ns
365	SAK_0415	SAK_RS02060	365319	365969	plus	SAK_RS02060	haloacid dehalogenase	4702.99	0.243232	0.46952	0.518043	0.604428	0.693703	ns
366	SAK_0416	SAK_RS02065	366106	366897	plus	SAK_RS02065	enoyl-CoA hydratase	110361	0.133442	0.34709	0.384459	0.700638	0.774447	ns
367	SAK_0417	SAK_RS02070	366993	367427	plus	SAK_RS02070	transcriptional regulator	83189.5	-0.576092	0.336436	-1.71234	0.0868339	0.149185	ns
368	SAK_0418	SAK_RS02075	367427	368398	plus	SAK_RS02075	3-oxoacyl-ACP synthase III	242418	-0.389213	0.333003	-1.1688	0.242486	0.3438	ns
369	SAK_0419	SAK_RS02080	368456	368680	plus	SAK_RS02080	acyl carrier protein	59829	-0.462805	0.360583	-1.28349	0.19932	0.296089	ns
370	SAK_0420	SAK_RS02085	368835	369794	plus	fabK	2-nitropropane dioxygenase	79265.4	-0.745462	0.348816	-2.13712	0.0325883	0.0681219	ns
371	SAK_0421	SAK_RS02090	369814	370740	plus	fabD	malonyl CoA-acyl carrier protein transacylase	99661	-0.706097	0.348694	-2.02498	0.0428694	0.085699	ns
372	SAK_0422	SAK_RS02095	370749	371483	plus	fabG	beta-ketoacyl-ACP reductase	94875.1	-0.559943	0.363297	-1.54128	0.123248	0.199629	ns
373	SAK_0423	SAK_RS02100	371499	372731	plus	fabF	beta-ketoacyl	109316	-0.382475	0.355049	-1.07725	0.281369	0.387965	ns
374	SAK_0424	SAK_RS02105	372697	373233	plus	SAK_RS02105	acetyl-CoA carboxylase biotin carboxyl carrier protein subunit	43093.5	-0.208574	0.368741	-0.565638	0.57164	0.664288	ns
375	SAK_0425	SAK_RS02110	373230	373652	plus	fabZ	beta-hydroxyacyl-ACP dehydratase	26866.9	-0.254816	0.341332	-0.746535	0.455344	0.555872	ns
376	SAK_0426	SAK_RS02115	373690	375060	plus	accC	acetyl-CoA carboxylase biotin carboxylase subunit	127572	-0.132054	0.364419	-0.362368	0.717077	0.786555	ns
377	SAK_0427	SAK_RS02120	375069	375944	plus	SAK_RS02120	acetyl-CoA carboxylase subunit beta	70053.4	-0.00767084	0.352325	-0.0217721	0.98263	0.988115	ns
378	SAK_0428	SAK_RS02125	375937	376710	plus	SAK_RS02125	acetyl-CoA carboxylase carboxyl transferase subunit alpha	38589.7	0.254241	0.358661	0.708863	0.47841	0.577458	ns
379	SAK_0429	SAK_RS02130	377180	377812	plus	SAK_RS02130	hypothetical protein	1963.64	0.257901	0.331741	0.777416	0.436914	0.539805	ns
380	SAK_0431	SAK_RS02140	379432	380493	plus	SAK_RS02140	membrane protein	6952.64	-0.796998	0.399595	-1.99451	0.0460961	0.0905504	ns
381	SAK_0437	SAK_RS02170	384996	385580	plus	SAK_RS02170	hypothetical protein	8925.42	-0.199863	0.368575	-0.542258	0.58764	0.678076	ns
382	SAK_0438	SAK_RS02175	385670	386281	plus	SAK_RS02175	membrane protein	6396.55	-1.2665	0.415561	-3.04768	0.00230618	0.00787395	down
383	SAK_0439	SAK_RS02180	386384	387805	plus	SAK_RS02180	guanine permease	14278.8	-0.426418	0.341063	-1.25026	0.211204	0.309258	ns
384	#N/A	tsaE	387888	388397	plus	tsaE	tsaE	1672.9	0.145227	0.359472	0.404002	0.686211	0.763996	ns
385	SAK_0441	SAK_RS02190	388351	388911	plus	SAK_RS02190	GNAT family acetyltransferase	6189.63	0.0367244	0.414924	0.0885087	0.929472	0.949333	ns
386	SAK_0442	SAK_RS02195	388920	390227	plus	SAK_RS02195	transporter	19362.5	0.0935531	0.407788	0.229416	0.818546	0.862239	ns
387	SAK_0445	SAK_RS02210	391339	391842	plus	SAK_RS02210	hypothetical protein	2852.06	-1.59419	0.514661	-3.09754	0.00195132	0.00689211	down
388	SAK_0446	SAK_RS02220	392151	392876	plus	SAK_RS02220	ABC transporter ATP-binding protein	3267.18	-0.282062	0.404073	-0.698047	0.485148	0.58169	ns
389	SAK_0447	SAK_RS02225	392878	393912	plus	SAK_RS02225	ABC transporter permease	8087.5	-0.181685	0.370455	-0.490438	0.623824	0.709971	ns
390	SAK_0448	SAK_RS02230	393970	394770	plus	SAK_RS02230	aminoglycoside phosphotransferase	14927.9	0.104374	0.355139	0.293895	0.768838	0.825647	ns
391	SAK_0449	SAK_RS02235	394760	395395	plus	trmB	tRNA (guanosine(46)-N7)-methyltransferase TrmB	9863.18	-0.00520909	0.391996	-0.0132886	0.989398	0.991241	ns
392	#N/A	rna-SAK_RS02240	395439	395526	plus	rna-SAK_RS02240	rna-SAK_RS02240	106.269	1.42517	0.454118	3.13832	0.00169922	0.00613257	up
393	SAK_0451	SAK_RS02245	395885	396361	plus	rimP	ribosome maturation factor RimP	6553.25	0.187555	0.345439	0.542947	0.587166	0.677936	ns
394	#N/A	nusA	396388	397548	plus	nusA	nusA	17349.9	0.281697	0.34456	0.817558	0.41361	0.519063	ns
395	SAK_0453	SAK_RS02255	397570	397866	plus	SAK_RS02255	hypothetical protein	6017.12	0.417015	0.349796	1.19217	0.233196	0.333514	ns
396	SAK_0454	SAK_RS02260	397859	398161	plus	SAK_RS02260	hypothetical protein	4777.99	0.24764	0.350801	0.705929	0.480233	0.577886	ns
397	SAK_0455	SAK_RS02265	398181	400964	plus	infB	translation initiation factor IF-2	32448.3	0.291154	0.333008	0.874314	0.381947	0.486999	ns
398	#N/A	rbfA	401055	401423	plus	rbfA	rbfA	4051.67	0.507552	0.352849	1.43844	0.150309	0.235309	ns
399	SAK_0458	SAK_RS02280	402675	403091	plus	SAK_RS02280	uracil phosphoribosyltransferase	5674.08	3.27201	0.530425	6.16866	6.89e-10	1.4e-08	up
400	SAK_0459	SAK_RS02285	403104	405338	plus	SAK_RS02285	ATPase P	49409.3	2.90477	0.487803	5.9548	2.6e-09	4.63e-08	up
401	SAK_0460	SAK_RS02290	405379	405585	plus	SAK_RS02290	carbonate dehydratase	2808.44	3.37924	0.554025	6.09943	1.06e-09	2.07e-08	up
402	SAK_0461	SAK_RS02295	405695	406309	plus	SAK_RS02295	hypothetical protein	1949.26	0.460948	0.365495	1.26116	0.20725	0.30534	ns
403	SAK_0462	SAK_RS02300	406324	407136	plus	SAK_RS02300	haloacid dehalogenase	7241.39	0.13748	0.342905	0.400927	0.688474	0.765197	ns
404	SAK_0463	SAK_RS02305	407249	409891	plus	polA	DNA polymerase I	48140.1	0.487604	0.370737	1.31523	0.188433	0.284434	ns
405	SAK_0464	SAK_RS02310	409921	410361	plus	SAK_RS02310	CoA-binding protein	11258.5	0.633738	0.377173	1.68023	0.0929121	0.157365	ns
406	SAK_0465	SAK_RS02315	410443	410922	plus	perR	transcriptional repressor	18542.2	0.444496	0.341053	1.3033	0.192471	0.288304	ns
407	SAK_0466	SAK_RS02320	411075	412640	plus	SAK_RS02320	YSIRK signal domain/LPXTG anchor domain surface protein	666.485	0.292922	0.345895	0.846853	0.397077	0.503011	ns
408	SAK_0467	SAK_RS02325	412753	413439	plus	SAK_RS02325	DNA-binding response regulator	5435.9	-0.199912	0.330142	-0.605532	0.544826	0.63726	ns
409	SAK_0468	SAK_RS02330	413441	414478	plus	SAK_RS02330	two-component sensor histidine kinase	7281.52	-0.125062	0.339764	-0.368085	0.71281	0.785076	ns
410	SAK_0470	SAK_RS02340	415419	416561	plus	tgt	tRNA guanosine(34) transglycosylase Tgt	10799	-0.449184	0.508687	-0.883025	0.377223	0.482119	ns
411	SAK_0471	SAK_RS02345	416668	416979	plus	SAK_RS02345	hypothetical protein	747.797	0.401193	0.343332	1.16853	0.242594	0.3438	ns
412	SAK_0472	SAK_RS02350	416986	417525	plus	SAK_RS02350	BioY family transporter	1039.37	0.343366	0.349516	0.982405	0.325901	0.432991	ns
413	SAK_0473	SAK_RS02355	417664	418440	plus	SAK_RS02355	metal-dependent hydrolase	20203.3	0.986985	0.35345	2.79243	0.00523136	0.0152654	ns
414	SAK_0474	SAK_RS02360	418440	418946	plus	SAK_RS02360	tRNA-specific adenosine deaminase	2174.51	1.23966	0.353449	3.50733	0.000452635	0.00201197	up
415	#N/A	rna-SAK_RS10890	418981	419066	plus	rna-SAK_RS10890	rna-SAK_RS10890	2185.31	0.112062	0.372725	0.300657	0.763676	0.823392	ns
416	SAK_0475	SAK_RS02370	419218	420567	plus	SAK_RS02370	glucose-6-phosphate isomerase	170558	-0.0754553	0.328143	-0.229946	0.818133	0.862239	ns
417	SAK_0476	SAK_RS02375	420889	421416	plus	SAK_RS02375	5-formyltetrahydrofolate cyclo-ligase	2394.25	0.218326	0.427733	0.510427	0.609752	0.69746	ns
418	SAK_0477	SAK_RS02380	421407	422084	plus	SAK_RS02380	rhomboid family intramembrane serine protease	3439.46	0.452168	0.416929	1.08452	0.278134	0.38449	ns
419	SAK_0478	SAK_RS02385	422216	423259	plus	SAK_RS02385	BMP family ABC transporter substrate-binding protein	4343.52	0.848066	0.372708	2.27541	0.0228811	0.0507917	ns
420	SAK_0481	SAK_RS02400	425472	425801	plus	rnpA	ribonuclease P protein component	5756.07	-1.02384	0.372576	-2.748	0.00599604	0.0169704	down
421	SAK_0482	SAK_RS02405	425814	426629	plus	SAK_RS02405	membrane protein	13135.5	-0.979334	0.400204	-2.44709	0.0144016	0.0349242	ns
422	SAK_0483	SAK_RS02410	426637	427458	plus	SAK_RS02410	Jag protein	13915.1	-0.85191	0.406951	-2.0934	0.0363137	0.0747472	ns
423	#N/A	rna-SAK_RS02415	427800	429354	plus	rna-SAK_RS02415	rna-SAK_RS02415	1288.63	0.81414	0.421295	1.93247	0.0533012	0.101821	ns
424	#N/A	rna-SAK_RS02420	429402	429474	plus	rna-SAK_RS02420	rna-SAK_RS02420	11.7865	0.594344	0.899404	0.660819	0.508728	0.604906	ns
425	#N/A	rna-SAK_RS02425	429628	432533	plus	rna-SAK_RS02425	rna-SAK_RS02425	17767.7	0.835307	0.370014	2.2575	0.0239766	0.0526262	ns
426	#N/A	rna-SAK_RS02430	432606	432721	plus	rna-SAK_RS02430	rna-SAK_RS02430	77.248	-0.141052	0.483653	-0.29164	0.770562	0.827001	ns
427	#N/A	rna-SAK_RS02435	432725	432797	plus	rna-SAK_RS02435	rna-SAK_RS02435	8.70051	-0.883985	1.11573	-0.792294	0.428189	0.532698	ns
428	#N/A	rna-SAK_RS02440	432803	432873	plus	rna-SAK_RS02440	rna-SAK_RS02440	32.414	2.10928	0.745002	2.83124	0.00463683	0.0137951	up
429	#N/A	rna-SAK_RS02445	432910	432983	plus	rna-SAK_RS02445	rna-SAK_RS02445	20.4747	2.03309	0.803951	2.52887	0.0114431	0.0289237	up
430	#N/A	rna-SAK_RS02450	432994	433065	plus	rna-SAK_RS02450	rna-SAK_RS02450	0.729984	1.04879	3.77626	0.277732	0.781218	0.834525	ns
431	SAK_0494	SAK_RS02465	434672	436027	plus	rlmD	23S rRNA (uracil-5-)-methyltransferase RumA	6485.17	-0.107787	0.349086	-0.308767	0.757498	0.819195	ns
432	SAK_0495	SAK_RS02470	436296	437060	plus	SAK_RS02470	phosphorylase	7383.06	-1.23049	0.524819	-2.34459	0.0190479	0.0434487	down
433	SAK_0496	SAK_RS02475	437094	437522	plus	SAK_RS02475	GNAT family acetyltransferase	6060.83	-1.25065	0.515572	-2.42575	0.0152766	0.0365924	down
434	#N/A	SAK_RS02480	437701	441403	plus	SAK_RS02480	SAK_RS02480	5385.07	-0.787574	0.40795	-1.93056	0.0535369	0.102135	ns
435	SAK_0498	SAK_RS02485	441613	442521	plus	SAK_RS02485	glycosyl transferase family 2	2515.59	-0.519657	0.394677	-1.31667	0.187951	0.283906	ns
436	SAK_0499	SAK_RS02490	443076	444086	plus	nrdF	ribonucleoside-diphosphate reductase	3114.11	-0.253971	0.383599	-0.662075	0.507923	0.604283	ns
437	SAK_0500	SAK_RS02495	444087	444500	plus	nrdI	ribonucleotide reductase assembly protein NrdI	1470.23	-0.00699886	0.352984	-0.0198277	0.984181	0.988115	ns
438	SAK_0501	SAK_RS02500	444502	446670	plus	nrdE	ribonucleoside-diphosphate reductase subunit alpha	8661.22	0.361548	0.350402	1.03181	0.302161	0.408259	ns
439	SAK_0502	SAK_RS02505	446733	449900	plus	SAK_RS02505	cell surface protein	13553.8	0.767351	0.335661	2.28609	0.022249	0.0496277	ns
440	SAK_0503	SAK_RS02510	449913	450302	plus	SAK_RS02510	hypothetical protein	1270.33	0.961498	0.343281	2.80091	0.0050959	0.0149336	ns
441	SAK_0515	SAK_RS02560	457100	457624	plus	SAK_RS02560	TetR family transcriptional regulator	4385.39	-0.341235	0.359766	-0.948491	0.34288	0.448349	ns
442	SAK_0517	SAK_RS02570	459256	462318	plus	bca	C protein alpha-antigen	437150	-1.86466	0.351807	-5.30024	1.16e-07	1.41e-06	down
443	#N/A	SAK_RS02575	463077	463375	plus	SAK_RS02575	SAK_RS02575	353.657	-0.391726	0.416173	-0.941258	0.346573	0.450985	ns
444	SAK_0523	SAK_RS02600	465291	467333	plus	SAK_RS02600	PTS lactose transporter subunit IIC	1027.66	0.57019	0.419166	1.3603	0.173736	0.265505	ns
445	SAK_0524	SAK_RS02605	467448	467897	plus	SAK_RS02605	PTS fructose transporter subunit IIA	265.527	-1.24195	0.43712	-2.84121	0.00449426	0.0135372	down
446	SAK_0525	SAK_RS02610	467916	468194	plus	SAK_RS02610	PTS galactitol transporter subunit IIB	126.118	0.0362826	0.560324	0.0647528	0.948371	0.963216	ns
447	SAK_0526	SAK_RS02615	468206	469543	plus	SAK_RS02615	PTS galactitol transporter subunit IIC	309.268	0.221802	0.552822	0.401219	0.688259	0.765197	ns
448	SAK_0527	SAK_RS02620	469566	470396	plus	rhaD	rhamnulose-1-phosphate aldolase	285.622	0.638808	0.461312	1.38477	0.166124	0.257259	ns
449	SAK_0528	SAK_RS02625	470531	470995	plus	SAK_RS02625	PTS galactitol transporter subunit IIA	383.242	-1.57578	0.493431	-3.19353	0.00140546	0.00526681	down
450	SAK_0529	SAK_RS02630	471008	472339	plus	SAK_RS02630	PTS galactitol transporter subunit IIC	574.444	-0.422356	0.606398	-0.6965	0.486116	0.582527	ns
451	SAK_0530	SAK_RS02635	472341	472625	plus	SAK_RS02635	PTS galactitol transporter subunit IIB	142.512	0.821029	0.629726	1.30379	0.192306	0.288257	ns
452	SAK_0532	SAK_RS02645	473979	475256	plus	SAK_RS02645	sugar ABC transporter substrate-binding protein	243.691	0.36824	0.462893	0.795519	0.426312	0.531592	ns
453	SAK_0533	SAK_RS02650	475340	476230	plus	SAK_RS02650	sugar ABC transporter permease	166.966	0.130243	0.484806	0.268649	0.7882	0.839316	ns
454	SAK_0534	SAK_RS02655	476244	477077	plus	SAK_RS02655	sugar ABC transporter permease	203.28	0.018685	0.519474	0.0359691	0.971307	0.978016	ns
455	SAK_0535	SAK_RS02660	477087	479288	plus	SAK_RS02660	alpha-galactosidase	524.152	0.156952	0.441481	0.355513	0.722206	0.790567	ns
456	#N/A	SAK_RS02665	479378	480550	plus	SAK_RS02665	SAK_RS02665	221.279	0.21319	0.530898	0.401565	0.688004	0.765197	ns
457	SAK_0537	SAK_RS02670	480560	482044	plus	galT	galactose-1-phosphate uridylyltransferase	327.459	0.110294	0.48015	0.229708	0.818319	0.862239	ns
458	SAK_0538	SAK_RS02675	482046	483041	plus	galE	UDP-glucose 4-epimerase GalE	209.658	0.23965	0.522222	0.458905	0.646303	0.729379	ns
459	SAK_0539	SAK_RS02680	483167	483973	plus	SAK_RS02680	galactose mutarotase	261.86	0.298042	0.460385	0.647375	0.517389	0.612516	ns
460	SAK_0540	SAK_RS02685	484041	484846	plus	SAK_RS10905	MULTISPECIES: transposase	7724.19	0.39817	0.331116	1.20251	0.229166	0.329503	ns
461	SAK_0542	SAK_RS02695	484857	485060	plus	SAK_RS02695	aldose 1-epimerase	427.531	1.07068	0.357477	2.99509	0.00274364	0.00916393	up
462	SAK_0543	SAK_RS02700	485251	485505	plus	SAK_RS02700	aldose 1-epimerase	1607.77	0.295965	0.469372	0.630554	0.528332	0.622708	ns
463	SAK_0544	SAK_RS02705	485614	485925	plus	SAK_RS02705	hypothetical protein	4751.48	-0.327329	0.463376	-0.7064	0.479939	0.577886	ns
464	SAK_0545	SAK_RS02710	486193	486771	plus	SAK_RS02710	GNAT family acetyltransferase	1745.24	-1.30752	0.448388	-2.91605	0.00354495	0.0111479	down
465	SAK_0546	SAK_RS02715	486768	487460	plus	SAK_RS02715	hypothetical protein	4190.64	-1.425	0.52409	-2.71899	0.00654815	0.0180578	down
466	SAK_0547	SAK_RS02720	487482	490136	plus	SAK_RS02720	valine--tRNA ligase	15847.7	-0.957414	0.424682	-2.25442	0.0241696	0.052888	ns
467	SAK_0549	SAK_RS02730	491718	492677	plus	SAK_RS02730	oxidoreductase	11223.8	0.719739	0.372997	1.92961	0.0536555	0.102135	ns
468	SAK_0550	SAK_RS02735	492838	493740	plus	SAK_RS02735	hypothetical protein	17676	-0.106315	0.344014	-0.309043	0.757289	0.819195	ns
469	SAK_0551	SAK_RS02740	493900	494964	plus	SAK_RS02740	hypothetical protein	4519.6	0.660782	0.35352	1.86915	0.0616018	0.114516	ns
470	SAK_0552	SAK_RS02745	495079	496071	plus	SAK_RS02745	asparagine synthetase A	12706.1	0.0680766	0.397519	0.171254	0.864024	0.898268	ns
471	SAK_0554	SAK_RS02755	496697	497236	plus	rsmD	rRNA methyltransferase	11316.9	0.352788	0.330248	1.06825	0.285407	0.391025	ns
472	#N/A	SAK_RS02760	497248	497538	plus	SAK_RS02760	hypothetical protein	5845.45	0.35892	0.335189	1.0708	0.284259	0.390448	ns
473	SAK_0555	SAK_RS02765	497535	498020	plus	coaD	phosphopantetheine adenylyltransferase	5822.05	0.547136	0.343019	1.59506	0.110699	0.181075	ns
474	SAK_0556	SAK_RS02770	498010	499083	plus	SAK_RS02770	peptidase S16	12377.1	0.431122	0.337082	1.27898	0.200904	0.298063	ns
475	SAK_0557	SAK_RS02775	499158	500492	plus	SAK_RS02775	phosphoesterase	5723.89	0.162035	0.346434	0.467724	0.639982	0.723385	ns
476	SAK_0558	SAK_RS02780	500561	501139	plus	SAK_RS02780	transcriptional regulator	7135.76	-0.583365	0.344672	-1.69252	0.0905464	0.153843	ns
477	SAK_0559	SAK_RS02785	501190	502296	plus	rlmN	23S rRNA (adenine(2503)-C(2))-methyltransferase RlmN	9242.71	-0.485457	0.347005	-1.39899	0.161816	0.250949	ns
478	SAK_0560	SAK_RS02790	502296	502811	plus	SAK_RS02790	teicoplanin resistance protein VanZ	2844.02	-0.255333	0.339043	-0.753099	0.45139	0.552613	ns
479	SAK_0561	SAK_RS02795	503007	504752	plus	SAK_RS02795	multidrug ABC transporter permease/ATP-binding protein	7924.96	-0.251395	0.463953	-0.541855	0.587918	0.678076	ns
480	SAK_0562	SAK_RS02800	504742	506481	plus	SAK_RS02800	multidrug ABC transporter ATP-binding protein	9301.2	-0.147615	0.426429	-0.346165	0.729219	0.796218	ns
481	SAK_0563	SAK_RS02805	506609	507175	plus	SAK_RS02805	glutamine amidotransferase	1050.02	-0.650752	0.346092	-1.88029	0.0600688	0.112453	ns
482	#N/A	SAK_RS02825	510460	510954	plus	SAK_RS02825	SAK_RS02825	103.144	0.352533	0.526154	0.670019	0.502845	0.599568	ns
483	SAK_0568	SAK_RS02830	510964	512079	plus	SAK_RS02830	acetyl-CoA acetyltransferase	251.586	0.391672	0.416716	0.939901	0.347269	0.451617	ns
484	SAK_0569	SAK_RS02835	512072	513301	plus	SAK_RS02835	long-chain-fatty-acid--CoA ligase	428.088	0.345268	0.389506	0.886425	0.375388	0.480345	ns
485	SAK_0570	SAK_RS02840	513414	514046	plus	nth	endonuclease III	1991.9	0.0364485	0.34697	0.105048	0.916338	0.940019	ns
486	SAK_0572	SAK_RS02850	514597	514806	plus	SAK_RS02850	hypothetical protein	455.033	-0.023768	0.387654	-0.0613125	0.95111	0.965473	ns
487	SAK_0573	SAK_RS02855	514803	515771	plus	SAK_RS02855	glucokinase	9982.36	-0.0731876	0.346029	-0.211507	0.832492	0.872231	ns
488	SAK_0574	SAK_RS02860	515783	516163	plus	SAK_RS02860	NADH dehydrogenase	4533.79	0.251354	0.339351	0.74069	0.458882	0.559475	ns
489	SAK_0575	SAK_RS02865	516395	518236	plus	typA	GTP-binding protein	93075.5	-0.401085	0.339108	-1.18276	0.236903	0.337692	ns
490	SAK_0576	SAK_RS02870	518281	518526	plus	SAK_RS02870	membrane protein	3187.36	-0.129545	0.358766	-0.361086	0.718036	0.787204	ns
491	SAK_0577	SAK_RS02875	518656	520011	plus	SAK_RS02875	UDP-N-acetylmuramoylalanine--D-glutamate ligase	11619.1	-0.509301	0.34671	-1.46896	0.141845	0.224176	ns
492	SAK_0578	SAK_RS02880	520014	521090	plus	SAK_RS02880	UDP-N-acetylglucosamine--N-acetylmuramyl-(pentapeptide) pyrophosphoryl-undecaprenol N-acetylglucosamine transferase	15709.9	-0.487034	0.330106	-1.47539	0.140108	0.222088	ns
493	SAK_0579	SAK_RS02885	521094	522230	plus	SAK_RS02885	cell division protein FtsQ	11410.7	-0.502423	0.332633	-1.51044	0.130931	0.210487	ns
494	SAK_0580	SAK_RS02890	522502	523875	plus	ftsA	cell division protein FtsA	37694.5	-1.03882	0.328451	-3.16279	0.00156264	0.00572434	down
495	SAK_0581	SAK_RS02895	523897	525177	plus	ftsZ	cell division protein FtsZ	58248.9	-0.791283	0.34785	-2.27479	0.0229188	0.0508231	ns
496	SAK_0582	SAK_RS02900	525183	525857	plus	SAK_RS02900	YggS family pyridoxal phosphate enzyme	47559.4	-0.609009	0.33369	-1.82507	0.0679903	0.123938	ns
497	SAK_0583	SAK_RS02905	525869	526474	plus	SAK_RS02905	cell division protein SepF	29314	-0.456635	0.345634	-1.32115	0.18645	0.282234	ns
498	SAK_0584	SAK_RS02910	526477	526731	plus	SAK_RS02910	membrane protein	10488.9	-0.442178	0.33289	-1.3283	0.184079	0.279038	ns
499	SAK_0585	SAK_RS02915	526733	527521	plus	SAK_RS02915	RNA-binding protein	74214.9	-0.287	0.329268	-0.871631	0.383409	0.488285	ns
500	SAK_0586	SAK_RS02920	527531	528301	plus	SAK_RS02920	cell division protein DivIVA	53873.6	-0.150631	0.347899	-0.432974	0.665034	0.745301	ns
501	SAK_0587	SAK_RS02925	528586	531378	plus	SAK_RS02925	isoleucine--tRNA ligase	47773.5	-0.591145	0.466047	-1.26842	0.204646	0.302124	ns
502	SAK_0591	SAK_RS02945	535061	535291	plus	SAK_RS02945	MULTISPECIES: hypothetical protein	319.247	-0.268699	0.48151	-0.558033	0.576822	0.667785	ns
503	SAK_0592	SAK_RS02950	535433	536125	plus	SAK_RS02950	glutamine ABC transporter permease	895.485	-0.407196	0.357464	-1.13912	0.254652	0.356908	ns
504	SAK_0593	SAK_RS02955	536118	536852	plus	SAK_RS02955	peptide ABC transporter ATP-binding protein	702.795	-0.173336	0.346212	-0.500664	0.616608	0.702874	ns
505	SAK_0594	SAK_RS02960	537139	538833	plus	SAK_RS02960	phosphoglucomutase	57170	-2.21109	0.325985	-6.78281	1.18e-11	3.62e-10	down
506	SAK_0595	SAK_RS02965	538972	539826	plus	SAK_RS02965	bifunctional 5,10-methylene-tetrahydrofolate dehydrogenase/5,10-methylene-tetrahydrofolate cyclohydrolase	8257.36	-0.229086	0.407455	-0.562236	0.573955	0.665515	ns
507	SAK_0596	SAK_RS02970	539823	540659	plus	SAK_RS02970	carbohydrate kinase	6820.8	0.0425275	0.371423	0.114499	0.908842	0.935157	ns
508	SAK_0597	SAK_RS02975	540785	542125	plus	SAK_RS02975	exodeoxyribonuclease VII large subunit	22045.2	0.59044	0.355297	1.66182	0.0965485	0.16212	ns
509	SAK_0598	SAK_RS02980	542103	542318	plus	SAK_RS02980	exodeoxyribonuclease 7 small subunit	1248.1	0.798193	0.39269	2.03263	0.0420899	0.0845334	ns
510	SAK_0599	SAK_RS02985	542318	543190	plus	SAK_RS02985	geranyltranstransferase	13006.4	0.711344	0.365321	1.94718	0.0515135	0.0989336	ns
511	SAK_0600	SAK_RS02990	543183	544010	plus	SAK_RS02990	hemolysin A	10803.1	0.616872	0.328447	1.87815	0.0603609	0.112901	ns
512	SAK_0601	SAK_RS02995	543997	544470	plus	SAK_RS02995	ArgR family transcriptional regulator	9224.75	0.587206	0.3267	1.79739	0.0722741	0.130202	ns
513	SAK_0602	SAK_RS03000	544482	546140	plus	recN	DNA repair protein RecN	30817	0.674723	0.326735	2.06505	0.0389185	0.0792742	ns
514	SAK_0603	SAK_RS03005	546253	547089	plus	SAK_RS03005	hypothetical protein	20249.8	0.424662	0.326887	1.29911	0.193907	0.28985	ns
515	SAK_0604	SAK_RS03010	547082	547921	plus	SAK_RS03010	lipase	11892.5	0.858193	0.326708	2.62679	0.00861948	0.0229746	ns
516	SAK_0605	SAK_RS03015	547896	548498	plus	SAK_RS03015	membrane protein	6940.47	0.69314	0.347744	1.99325	0.0462344	0.0906565	ns
517	SAK_0606	SAK_RS03020	548601	548876	plus	SAK_RS03020	transcriptional regulator	21074.5	-0.571262	0.499977	-1.14258	0.253214	0.355757	ns
518	SAK_0611	SAK_RS03045	551413	551631	plus	SAK_RS03045	transcriptional regulator	12784	3.32417	0.387082	8.58777	8.87e-18	1.06e-15	up
519	SAK_0612	SAK_RS03050	551729	552061	plus	SAK_RS03050	hypothetical protein	10640	3.21197	0.379636	8.46065	2.66e-17	2.86e-15	up
520	#N/A	SAK_RS03060	552647	552832	plus	SAK_RS03060	transcriptional regulator	3003.58	3.19689	0.38328	8.34086	7.38e-17	7.21e-15	up
521	#N/A	SAK_RS03065	552911	553222	plus	SAK_RS03065	excisionase	4280.55	3.63373	0.449348	8.08666	6.13e-16	4.71e-14	up
522	#N/A	SAK_RS11525	553227	553376	plus	SAK_RS11525	SAK_RS11525	1182.21	3.38047	0.474187	7.12899	1.01e-12	3.88e-11	up
523	#N/A	SAK_RS03070	553452	553652	plus	SAK_RS03070	hypothetical protein	2114.64	3.52599	0.50333	7.00534	2.46e-12	8.89e-11	up
524	SAK_0615	SAK_RS03075	553649	553939	plus	SAK_RS03075	hypothetical protein	4555.77	3.45399	0.452209	7.63805	2.21e-14	1.22e-12	up
525	SAK_0616	SAK_RS03080	553926	554609	plus	SAK_RS03080	DNA-binding protein	10188.4	3.45611	0.482395	7.16448	7.81e-13	3.17e-11	up
526	SAK_0617	SAK_RS03085	554645	556048	plus	SAK_RS03085	hypothetical protein	37632.4	3.57535	0.446501	8.00748	1.17e-15	8.12e-14	up
527	SAK_0618	SAK_RS03090	556053	556535	plus	SAK_RS03090	hypothetical protein	10892.7	3.58447	0.463144	7.73942	9.99e-15	6.14e-13	up
528	SAK_0619	SAK_RS03095	556553	558106	plus	SAK_RS03095	hypothetical protein	38914.8	3.34294	0.458852	7.28544	3.21e-13	1.44e-11	up
529	SAK_0620	SAK_RS03100	558375	559244	plus	SAK_RS03100	hypothetical protein	9182.41	3.23078	0.428393	7.54161	4.64e-14	2.44e-12	up
530	SAK_0621	SAK_RS03105	559198	559545	plus	SAK_RS03105	hypothetical protein	3469.15	3.25654	0.440755	7.38854	1.48e-13	7.1e-12	up
531	SAK_0622	SAK_RS03110	559624	559920	plus	SAK_RS03110	hypothetical protein	3344.88	3.12744	0.459847	6.80104	1.04e-11	3.24e-10	up
532	#N/A	SAK_RS03115	559904	560143	plus	SAK_RS03115	hypothetical protein	2711.4	3.17721	0.427991	7.42353	1.14e-13	5.58e-12	up
533	#N/A	SAK_RS10920	560174	560338	plus	SAK_RS10920	SAK_RS10920	686.351	3.12964	0.450388	6.94876	3.69e-12	1.27e-10	up
534	#N/A	SAK_RS03120	560335	560604	plus	SAK_RS03120	hypothetical protein	4088.83	3.40343	0.439218	7.74883	9.27e-15	5.87e-13	up
535	#N/A	SAK_RS11530	560608	560751	plus	SAK_RS11530	SAK_RS11530	663.614	3.13949	0.383138	8.19415	2.52e-16	2.26e-14	up
536	SAK_0625	SAK_RS03125	560748	561260	plus	SAK_RS03125	hypothetical protein	8478.92	3.23875	0.417128	7.7644	8.2e-15	5.35e-13	up
537	SAK_0626	SAK_RS03130	561281	561580	plus	SAK_RS03130	membrane protein	6385.62	3.22256	0.394132	8.17634	2.93e-16	2.52e-14	up
538	SAK_0627	SAK_RS03135	561768	561962	plus	SAK_RS03135	hypothetical protein	2351.74	3.32409	0.386977	8.5899	8.7e-18	1.06e-15	up
539	SAK_0628	SAK_RS03140	561959	562225	plus	SAK_RS03140	hypothetical protein	2505.53	3.3186	0.408048	8.13286	4.19e-16	3.47e-14	up
540	SAK_0629	SAK_RS03145	562616	563041	plus	SAK_RS03145	hypothetical protein	28188.2	3.70644	0.368696	10.0528	8.93e-24	3.2e-21	up
541	#N/A	SAK_RS10930	563610	563987	plus	SAK_RS10930	SAK_RS10930	707.641	1.73683	0.38793	4.47717	7.56e-06	5.73e-05	up
542	SAK_0631	SAK_RS03155	564138	564494	plus	SAK_RS03155	hypothetical protein	987.81	1.59488	0.368212	4.33143	1.48e-05	0.00010441	up
543	SAK_0632	SAK_RS03160	564491	565759	plus	SAK_RS03160	hypothetical protein	2159.59	1.12802	0.365196	3.08882	0.00200956	0.00702891	up
544	SAK_0633	SAK_RS03165	565752	566972	plus	SAK_RS03165	hypothetical protein	2522.63	0.921695	0.384262	2.39861	0.0164573	0.038478	ns
545	SAK_0634	SAK_RS03170	566972	567160	plus	SAK_RS03170	hypothetical protein	210.497	1.07804	0.489975	2.2002	0.0277929	0.0596038	up
546	SAK_0635	SAK_RS03175	567268	568683	plus	SAK_RS03175	terminase	3497.69	1.24078	0.455503	2.72397	0.00645024	0.0178335	up
547	SAK_0636	SAK_RS03180	568764	569228	plus	SAK_RS03180	hypothetical protein	1049.79	1.3423	0.47057	2.85249	0.00433776	0.0131231	up
548	SAK_0637	SAK_RS03185	569231	570133	plus	SAK_RS03185	hypothetical protein	1147.18	1.49485	0.410145	3.64468	0.000267723	0.00129119	up
549	SAK_0638	SAK_RS03190	570130	570345	plus	SAK_RS03190	hypothetical protein	377.8	1.46027	0.466717	3.12881	0.00175517	0.00631333	up
550	SAK_0639	SAK_RS03195	570359	570790	plus	SAK_RS03195	hypothetical protein	365.045	1.34199	0.449346	2.98654	0.00282149	0.00932264	up
551	SAK_0640	SAK_RS03200	570741	571079	plus	SAK_RS03200	hypothetical protein	389.395	1.55544	0.430764	3.61089	0.000305148	0.00143313	up
552	#N/A	SAK_RS03205	571072	571308	plus	SAK_RS03205	MULTISPECIES: hypothetical protein	218.82	1.50436	0.511323	2.94209	0.00326007	0.0105291	up
553	SAK_0641	SAK_RS03210	571309	571644	plus	SAK_RS03210	MULTISPECIES: hypothetical protein	207.908	1.55007	0.420344	3.68762	0.000226361	0.00111931	up
554	SAK_0642	SAK_RS03215	571654	572211	plus	SAK_RS03215	tail protein	587.687	1.24354	0.362754	3.42806	0.000607908	0.00254399	up
555	SAK_0643	SAK_RS03220	572211	572456	plus	SAK_RS03220	hypothetical protein	160.18	1.24713	0.457035	2.72873	0.00635783	0.0176461	up
556	SAK_0644	SAK_RS03225	572471	572842	plus	SAK_RS03225	hypothetical protein	653.9	1.26388	0.409474	3.0866	0.00202458	0.00705815	up
557	SAK_0645	SAK_RS03230	572842	574854	plus	SAK_RS03230	hypothetical protein	2421.06	1.3912	0.434448	3.20222	0.00136373	0.00515533	up
558	SAK_0646	SAK_RS03235	574848	576380	plus	SAK_RS03235	hypothetical protein	2023.82	1.29671	0.394255	3.28901	0.00100539	0.003932	up
559	SAK_0647	SAK_RS03240	576381	580502	plus	SAK_RS03240	N-acetylmuramoyl-L-alanine amidase	4942.86	1.28071	0.377474	3.39284	0.000691725	0.00282871	up
560	SAK_0648	SAK_RS03245	580503	582506	plus	SAK_RS03245	hypothetical protein	2033.4	1.18061	0.370082	3.19013	0.0014221	0.00531067	up
561	SAK_0649	SAK_RS03250	582518	582910	plus	SAK_RS03250	hypothetical protein	321.006	1.02818	0.398657	2.57911	0.00990538	0.0257872	up
562	SAK_0651	SAK_RS03260	583070	583372	plus	SAK_RS03260	membrane protein	170.851	1.20655	0.415071	2.90685	0.00365087	0.0113647	up
563	SAK_0652	SAK_RS03265	583365	583592	plus	SAK_RS03265	holin	161.962	1.3056	0.434445	3.00522	0.00265393	0.0088919	up
564	SAK_0653	SAK_RS03270	583718	585049	plus	SAK_RS03270	lysin	1593.7	1.39997	0.399747	3.50214	0.000461545	0.00203023	up
565	SAK_0655	SAK_RS03275	585900	586079	plus	SAK_RS03275	hypothetical protein	176.413	1.35054	0.502007	2.69028	0.00713929	0.0194388	up
566	SAK_0656	SAK_RS03280	586485	586682	plus	SAK_RS03280	hypothetical protein	72.6	-0.35334	0.773589	-0.456754	0.647848	0.73074	ns
567	SAK_0663	SAK_RS03315	593806	594204	plus	SAK_RS03315	hypothetical protein	2258.63	0.302303	0.364814	0.82865	0.407303	0.513846	ns
568	SAK_0664	SAK_RS03320	594548	597232	plus	SAK_RS03320	calcium-translocating P-type ATPase, PMCA-type	18576.6	-0.165473	0.381352	-0.433911	0.664353	0.745059	ns
569	SAK_0666	SAK_RS03330	598289	600220	plus	SAK_RS03330	fructose 1,6-bisphosphatase	5242.16	0.107806	0.358307	0.300876	0.763509	0.823392	ns
570	SAK_0667	SAK_RS03335	600310	601434	plus	queG	epoxyqueuosine reductase	8638.21	-0.420003	0.432597	-0.970887	0.331604	0.437596	ns
571	#N/A	prfB	601503	602601	plus	prfB	prfB	25046.7	-0.481787	0.350785	-1.37345	0.169612	0.26137	ns
572	SAK_0669	SAK_RS03345	602620	603312	plus	ftsE	cell division ATP-binding protein FtsE	13518.7	-0.414475	0.336057	-1.23335	0.217446	0.315818	ns
573	SAK_0670	SAK_RS03350	603296	604225	plus	SAK_RS03350	cell division protein FtsX	20646.5	-0.450448	0.329083	-1.3688	0.171063	0.263202	ns
574	SAK_0674	SAK_RS03370	607413	608177	plus	SAK_RS03370	acetoin reductase	26523.9	0.611026	0.348447	1.75357	0.079504	0.140175	ns
575	SAK_0675	SAK_RS03375	608290	610797	plus	SAK_RS03375	bifunctional DnaQ family exonuclease/ATP-dependent helicase	13591	-0.219527	0.431672	-0.508551	0.611067	0.697667	ns
576	SAK_0676	SAK_RS03380	610883	612076	plus	SAK_RS03380	aspartate aminotransferase	16899.3	-0.399765	0.326999	-1.22253	0.221509	0.320205	ns
577	SAK_0677	SAK_RS03385	612097	613443	plus	asnS	asparagine--tRNA ligase	18626.9	-0.322011	0.341483	-0.942979	0.345692	0.450384	ns
578	SAK_0681	SAK_RS03405	615833	616723	plus	rapZ	RNase adaptor protein RapZ	4771.4	-0.882958	0.337119	-2.61913	0.00881542	0.0234189	ns
579	#N/A	SAK_RS03410	616720	617694	plus	SAK_RS03410	hypothetical protein	6880.39	-0.760883	0.369857	-2.05724	0.0396635	0.0802598	ns
580	SAK_0683	SAK_RS03415	617691	618602	plus	whiA	sporulation protein	10039.1	-0.61887	0.344866	-1.79452	0.0727296	0.130694	ns
581	SAK_0684	SAK_RS03420	618617	620014	plus	SAK_RS03420	dipeptidase	20240.1	-0.568572	0.325886	-1.7447	0.0810374	0.141624	ns
582	SAK_0685	SAK_RS03425	620156	621676	plus	SAK_RS03425	zinc ABC transporter substrate-binding protein AdcA	14917.3	-4.74264	0.555808	-8.53286	1.43e-17	1.62e-15	down
583	SAK_0688	SAK_RS03440	623359	624381	plus	SAK_RS03440	adenosine deaminase	4604.69	-1.77126	0.36556	-4.84534	1.26e-06	1.13e-05	down
584	SAK_0689	SAK_RS03445	624440	624883	plus	SAK_RS03445	flavodoxin	3789.69	-0.399353	0.379311	-1.05284	0.292416	0.398597	ns
585	SAK_0690	SAK_RS03450	624960	625235	plus	SAK_RS03450	chorismate mutase	3140.68	-0.0825214	0.421358	-0.195846	0.844731	0.883163	ns
586	SAK_0691	SAK_RS03455	625228	626424	plus	SAK_RS03455	voltage-gated chloride channel protein	6975.23	0.0221118	0.418085	0.0528882	0.957821	0.970088	ns
587	SAK_0692	SAK_RS03460	627004	627351	plus	rplS	MULTISPECIES: 50S ribosomal protein L19	31168.8	-0.0504707	0.537542	-0.0938916	0.925195	0.945863	ns
588	#N/A	rna-SAK_RS03465	627462	627533	plus	rna-SAK_RS03465	rna-SAK_RS03465	3.25635	-0.165065	1.87939	-0.0878289	0.930013	0.949434	ns
589	SAK_0695	SAK_RS03475	628380	628784	plus	SAK_RS03475	transposase	1674.48	0.574708	0.337712	1.70177	0.088799	0.151593	ns
590	#N/A	SAK_RS03480	628946	629146	plus	SAK_RS11350	transposase	1533.87	0.6035	0.358653	1.68269	0.0924357	0.1568	ns
591	#N/A	SAK_RS11355	629168	629428	plus	SAK_RS11355	SAK_RS11355	1812.48	0.50841	0.367979	1.38163	0.167085	0.258005	ns
592	#N/A	SAK_RS11360	629554	629763	plus	SAK_RS11360	SAK_RS11360	1864.21	0.743286	0.370467	2.00635	0.0448188	0.0884451	ns
593	SAK_0698	SAK_RS03490	630839	632116	plus	SAK_RS03490	ABC transporter permease	1576.61	-1.14624	0.458597	-2.49945	0.0124385	0.0308594	down
594	SAK_0699	SAK_RS03495	632126	632782	plus	SAK_RS03495	ABC transporter ATP-binding protein	831.595	-1.25187	0.412283	-3.03645	0.00239385	0.00814744	down
595	SAK_0700	SAK_RS03500	632782	634158	plus	SAK_RS03500	peptide ABC transporter permease	1417.94	-1.25409	0.384999	-3.25738	0.00112445	0.00435016	down
596	SAK_0701	SAK_RS03505	634255	634908	plus	SAK_RS03505	DNA-binding response regulator	652.138	-1.65935	0.406749	-4.07954	4.51e-05	0.000278125	down
597	SAK_0702	SAK_RS03510	634905	636206	plus	SAK_RS03510	two-component sensor histidine kinase	1083.77	-1.58229	0.472628	-3.34785	0.000814397	0.00326214	down
598	SAK_0704	SAK_RS03520	637083	637262	plus	SAK_RS03520	hypothetical protein	310.352	-0.494146	0.496221	-0.995819	0.319338	0.426909	ns
599	SAK_0705	SAK_RS03525	637304	637492	plus	SAK_RS03525	hypothetical protein	143.034	-0.630975	0.619269	-1.0189	0.308249	0.41518	ns
600	SAK_0706	SAK_RS03530	637917	639122	plus	SAK_RS03530	rod shape-determining protein RodA	10529.5	-0.544107	0.349343	-1.55751	0.119348	0.193896	ns
601	SAK_0707	SAK_RS03535	639241	639801	plus	SAK_RS03535	DNA gyrase subunit B	8139.71	-0.472621	0.400317	-1.18062	0.237755	0.338459	ns
602	SAK_0708	SAK_RS03540	639802	641754	plus	gyrB	DNA gyrase subunit B	38904.1	-0.667631	0.365621	-1.82602	0.0678474	0.123783	ns
603	SAK_0709	SAK_RS03545	641848	643572	plus	ezrA	septation ring formation regulator EzrA	60605.1	-0.703509	0.326421	-2.15522	0.0311448	0.0659231	ns
604	SAK_0710	SAK_RS03550	643666	644307	plus	serB	phosphoserine phosphatase SerB	956.8	-1.31418	0.368008	-3.57105	0.000355552	0.00163767	down
605	SAK_0713	SAK_RS03565	645479	646786	plus	eno	enolase	361373	-0.962838	0.387353	-2.48568	0.0129303	0.0319691	ns
606	SAK_0715	SAK_RS03575	648187	649470	plus	aroA	3-phosphoshikimate 1-carboxyvinyltransferase	9239.67	-0.62132	0.354994	-1.75022	0.0800797	0.140843	ns
607	SAK_0716	SAK_RS03580	649463	649975	plus	SAK_RS03580	shikimate kinase	5062.04	-0.498856	0.333495	-1.49585	0.134694	0.215731	ns
608	SAK_0717	SAK_RS03585	650032	651405	plus	SAK_RS03585	LytR family transcriptional regulator	9272.72	-0.388145	0.330641	-1.17392	0.240428	0.341585	ns
609	SAK_0718	SAK_RS03590	651506	652861	plus	rlmD	RNA methyltransferase	4697.99	-0.876081	0.504163	-1.73769	0.0822649	0.143397	ns
610	SAK_0719	SAK_RS03595	653383	653901	plus	SAK_RS03595	hypothetical protein	821.626	-1.62572	0.379271	-4.28643	1.82e-05	0.00012359	down
611	#N/A	SAK_RS11365	654904	658017	plus	SAK_RS11365	SAK_RS11365	477.562	-0.853644	0.566195	-1.50769	0.131635	0.211461	ns
612	#N/A	SAK_RS11535	658003	658380	plus	SAK_RS11535	SAK_RS11535	54.9509	-0.803883	0.621354	-1.29376	0.195748	0.291871	ns
613	#N/A	SAK_RS11540	658543	658920	plus	SAK_RS11540	SAK_RS11540	63.8504	-0.562216	0.558382	-1.00687	0.313999	0.421079	ns
614	#N/A	SAK_RS11545	659176	660228	plus	SAK_RS11545	SAK_RS11545	121.877	-0.276561	0.542065	-0.510199	0.609912	0.69746	ns
615	SAK_0723	SAK_RS03615	661088	662956	plus	SAK_RS03615	XRE family transcriptional regulator	1204.05	0.0378576	0.341293	0.110924	0.911677	0.936873	ns
616	SAK_0724	SAK_RS03620	663365	663934	plus	SAK_RS03620	hypothetical protein	294.817	4.43894	0.460739	9.63437	5.72e-22	1.76e-19	up
617	SAK_0730	SAK_RS03645	668561	670846	plus	SAK_RS03645	hypothetical protein	1389.51	3.7051	0.402549	9.2041	3.45e-20	6.18e-18	up
618	SAK_0732	SAK_RS03650	671130	671411	plus	SAK_RS03650	nuclease	84.0126	3.16242	0.575959	5.4907	4e-08	5.59e-07	up
619	SAK_0733	SAK_RS03655	671392	672768	plus	SAK_RS03655	DEAD/DEAH box helicase	395.58	2.98967	0.476619	6.27265	3.55e-10	7.71e-09	up
620	SAK_0734	SAK_RS03660	672761	673258	plus	SAK_RS03660	hypothetical protein	318.997	3.1426	0.46487	6.76017	1.38e-11	4.18e-10	up
621	#N/A	SAK_RS10965	673421	673603	plus	SAK_RS10965	SAK_RS10965	89.7199	2.43231	0.553863	4.39155	1.13e-05	8.17e-05	up
622	SAK_0736	SAK_RS03665	673651	674688	plus	SAK_RS03665	methionine adenosyltransferase	215.115	2.25823	0.483488	4.6707	3e-06	2.48e-05	up
623	SAK_0737	SAK_RS03670	674690	675055	plus	SAK_RS03670	HNH endonuclease	87.6724	2.6921	0.571711	4.70884	2.49e-06	2.08e-05	up
624	#N/A	SAK_RS03675	675343	675798	plus	SAK_RS03675	hypothetical protein	102.121	2.28689	0.607121	3.76677	0.000165372	0.000844929	up
625	SAK_0738	SAK_RS03680	675770	677026	plus	SAK_RS03680	lactate dehydrogenase	267.955	2.52688	0.500199	5.05175	4.38e-07	4.51e-06	up
626	SAK_0739	SAK_RS03685	677023	678276	plus	dcm	DNA (cytosine-5-)-methyltransferase	257.325	2.59591	0.492094	5.27522	1.33e-07	1.58e-06	up
627	#N/A	SAK_RS03690	678354	678608	plus	SAK_RS03690	hypothetical protein	80.2123	2.61398	0.580269	4.50478	6.64e-06	5.09e-05	up
628	SAK_0740	SAK_RS03695	678619	679068	plus	SAK_RS03695	DUF4314 domain-containing protein	165.705	2.53303	0.527834	4.79892	1.6e-06	1.39e-05	up
629	SAK_0741	SAK_RS03700	679119	679578	plus	SAK_RS03700	terminase	80.1146	3.24555	0.568876	5.7052	1.16e-08	1.84e-07	up
630	SAK_0742	SAK_RS03705	679575	681167	plus	SAK_RS03705	terminase	355.145	3.07671	0.466672	6.59286	4.31e-11	1.19e-09	up
631	SAK_0743	SAK_RS03710	681223	681525	plus	SAK_RS03710	plasmid stabilization protein	5154.08	1.00733	0.549113	1.83446	0.0665858	0.121998	ns
632	SAK_0744	SAK_RS03715	681525	681830	plus	SAK_RS03715	plasmid stabilization protein	7233.3	1.20098	0.560381	2.14316	0.0321005	0.0672985	up
633	SAK_0745	SAK_RS03720	681847	682119	plus	SAK_RS03720	hypothetical protein	5434.2	1.4853	0.526234	2.8225	0.00476508	0.014118	up
634	SAK_0746	SAK_RS03725	682200	683489	plus	SAK_RS03725	portal protein	423.781	3.1868	0.535466	5.95146	2.66e-09	4.69e-08	up
635	SAK_0747	SAK_RS03730	683482	684180	plus	SAK_RS03730	peptidase	143.333	3.21855	0.536881	5.9949	2.04e-09	3.74e-08	up
636	SAK_0748	SAK_RS03735	684194	685402	plus	SAK_RS03735	phage capsid protein	378.43	3.10282	0.435774	7.12026	1.08e-12	4.07e-11	up
637	SAK_0749	SAK_RS03740	685399	685656	plus	SAK_RS03740	hypothetical protein	41.5419	4.17278	0.782093	5.3354	9.53e-08	1.23e-06	up
638	SAK_0750	SAK_RS03745	685656	685994	plus	SAK_RS03745	head-tail adaptor protein	66.0884	3.50652	0.672597	5.21339	1.85e-07	2.09e-06	up
639	SAK_0751	SAK_RS03750	685987	686355	plus	SAK_RS03750	hypothetical protein	51.4908	2.81504	0.770039	3.65571	0.000256471	0.00123971	up
640	SAK_0752	SAK_RS03755	686364	686690	plus	SAK_RS03755	hypothetical protein	86.1937	3.05678	0.582364	5.24891	1.53e-07	1.74e-06	up
641	SAK_0753	SAK_RS03760	686693	687262	plus	SAK_RS03760	hypothetical protein	95.2311	2.28823	0.543738	4.20833	2.57e-05	0.000168202	up
642	SAK_0754	SAK_RS03765	687274	687693	plus	SAK_RS03765	hypothetical protein	106.664	2.90221	0.577134	5.02865	4.94e-07	5.01e-06	up
643	SAK_0756	SAK_RS03770	687988	691107	plus	SAK_RS03770	hypothetical protein	771.517	2.61489	0.436297	5.99337	2.06e-09	3.75e-08	up
644	SAK_0757	SAK_RS03775	691104	691829	plus	SAK_RS03775	phage tail protein	162.642	2.31273	0.465585	4.96736	6.79e-07	6.67e-06	up
645	SAK_0758	SAK_RS03780	691829	694744	plus	SAK_RS03780	carbamoylsarcosine amidase	576.329	2.36917	0.445448	5.31863	1.05e-07	1.3e-06	up
646	SAK_0759	SAK_RS03785	694757	696613	plus	SAK_RS03785	hypothetical protein	446.523	2.71836	0.44343	6.13031	8.77e-10	1.76e-08	up
647	SAK_0760	SAK_RS03790	696631	697029	plus	SAK_RS03790	holin	115.121	2.25194	0.522588	4.30921	1.64e-05	0.000113683	up
648	#N/A	SAK_RS03795	697031	698436	plus	SAK_RS03795	SAK_RS03795	429.882	2.30271	0.45369	5.07552	3.86e-07	4.02e-06	up
649	#N/A	SAK_RS10970	698572	698679	plus	SAK_RS10970	SAK_RS10970	1513.96	0.0302868	0.347148	0.0872448	0.930477	0.949457	ns
650	SAK_0763	SAK_RS03800	699217	700458	plus	SAK_RS03800	serine recombinase	961.838	-0.508158	0.678002	-0.749493	0.45356	0.554008	ns
651	SAK_0764	SAK_RS03805	700361	701707	plus	SAK_RS03805	recombinase	1248.24	-0.620723	0.656626	-0.945322	0.344494	0.449641	ns
652	SAK_0765	SAK_RS03810	701777	702550	plus	SAK_RS03810	hypothetical protein	4779.84	-0.750572	0.32954	-2.27763	0.0227484	0.0505495	ns
653	SAK_0766	SAK_RS03815	702564	704069	plus	SAK_RS03815	protein kinase	9938.58	-0.727683	0.328787	-2.21323	0.0268816	0.0579382	ns
654	SAK_0767	SAK_RS03820	704310	704531	plus	SAK_RS03820	hypothetical protein	3256.16	-0.362955	0.331141	-1.09607	0.273047	0.378431	ns
655	SAK_0768	SAK_RS03825	704649	705386	plus	aphA	acid phosphatase/phosphotransferase	4652.7	-0.571654	0.37842	-1.51064	0.130881	0.210487	ns
656	SAK_0769	SAK_RS03830	705707	706225	plus	SAK_RS03830	hypothetical protein	2993.6	-0.424551	0.38545	-1.10144	0.270704	0.375425	ns
657	SAK_0771	SAK_RS03845	707062	707394	plus	SAK_RS03845	cell wall surface anchor protein, partial	8311.91	-1.91826	0.601226	-3.19058	0.00141987	0.00531067	down
658	#N/A	SAK_RS10980	708939	709194	plus	SAK_RS10980	SAK_RS10980	2146.27	-2.07095	0.572851	-3.61516	0.000300161	0.00141279	down
659	SAK_0776	SAK_RS03870	711448	713112	plus	SAK_RS03870	cell wall surface anchor protein	1856.64	0.181096	0.473886	0.38215	0.70235	0.77594	ns
660	SAK_0777	SAK_RS03875	713201	714124	plus	SAK_RS03875	collagen-binding protein	1945.46	-0.0830724	0.558725	-0.148682	0.881804	0.913662	ns
661	SAK_0778	SAK_RS03880	714126	715043	plus	srtC1	class C sortase	1373.58	-0.119962	0.584488	-0.205242	0.837383	0.876501	ns
662	SAK_0779	SAK_RS03885	715000	715851	plus	srtC2	class C sortase	1653.6	-0.243088	0.561846	-0.43266	0.665262	0.745301	ns
663	SAK_0780	SAK_RS03890	715933	718605	plus	SAK_RS03890	cell wall surface anchor protein	4366.54	-0.336255	0.454172	-0.740369	0.459076	0.559475	ns
664	#N/A	SAK_RS03895	718659	719449	plus	SAK_RS03895	class C sortase	301.512	0.127284	0.475307	0.267794	0.788858	0.839601	ns
665	SAK_0782	SAK_RS03900	719698	720303	plus	SAK_RS03900	hypothetical protein	148.719	0.667242	0.530624	1.25747	0.208585	0.306526	ns
666	#N/A	SAK_RS11395	721347	721577	plus	SAK_RS11395	SAK_RS11395	3947.92	-0.906524	0.384972	-2.35478	0.0185336	0.0423654	ns
667	SAK_0785	SAK_RS03915	722922	723191	plus	SAK_RS03915	hypothetical protein	44.4663	0.962201	0.548442	1.75443	0.0793577	0.140031	ns
668	SAK_0786	SAK_RS03920	723252	724403	plus	SAK_RS03920	serine hydrolase	10846.1	-0.201066	0.38841	-0.517665	0.604692	0.693703	ns
669	SAK_0787	SAK_RS03925	724603	725595	plus	SAK_RS03925	ABC transporter ATP-binding protein	3209.11	-0.260149	0.370777	-0.701632	0.482909	0.579652	ns
670	SAK_0788	SAK_RS03930	725598	726416	plus	SAK_RS03930	antibiotic ABC transporter permease	1869.52	-0.155435	0.388011	-0.400593	0.688719	0.765197	ns
671	SAK_0789	SAK_RS03935	726418	727203	plus	SAK_RS03935	multidrug ABC transporter permease	968.153	-0.174355	0.396202	-0.440067	0.659889	0.741212	ns
672	SAK_0790	SAK_RS03940	727828	728133	plus	SAK_RS03940	hypothetical protein	147.433	-0.366633	0.555895	-0.659537	0.509551	0.605549	ns
673	SAK_0791	SAK_RS03945	728133	728981	plus	SAK_RS03945	hypothetical protein	1998.04	-0.633135	0.465502	-1.36011	0.173794	0.265505	ns
674	SAK_0792	SAK_RS03950	728978	729700	plus	fabG	SDR family oxidoreductase	959.071	-0.634019	0.490118	-1.29361	0.195802	0.291871	ns
675	SAK_0793	SAK_RS03955	729693	729998	plus	SAK_RS03955	acyl carrier protein	909.98	-0.804274	0.472805	-1.70107	0.0889298	0.151695	ns
676	SAK_0794	SAK_RS03960	729982	730458	plus	fabZ	beta-hydroxyacyl-ACP dehydratase	1505.88	-0.913963	0.466874	-1.95762	0.0502745	0.0969	ns
677	SAK_0795	SAK_RS03965	730448	731377	plus	SAK_RS03965	ABC transporter ATP-binding protein	2392.6	-0.846775	0.476779	-1.77603	0.0757276	0.135094	ns
678	SAK_0796	SAK_RS03970	731370	732248	plus	SAK_RS03970	ABC transporter permease	3180.27	-0.941643	0.472287	-1.9938	0.0461744	0.0906216	ns
679	SAK_0797	SAK_RS03975	732245	734248	plus	SAK_RS03975	hypothetical protein	10179.9	-0.908793	0.452462	-2.00855	0.0445845	0.0881446	ns
680	SAK_0798	SAK_RS03980	734245	735198	plus	SAK_RS03980	hypothetical protein	4856.93	-1.05608	0.435612	-2.42435	0.0153358	0.0366525	down
681	SAK_0799	SAK_RS03985	735195	737390	plus	SAK_RS03985	hypothetical protein	10657.4	-1.16759	0.419337	-2.78437	0.0053631	0.0154846	down
682	SAK_0800	SAK_RS03990	737395	738606	plus	SAK_RS03990	hypothetical protein	8771.26	-1.31264	0.397132	-3.3053	0.000948756	0.00373768	down
683	SAK_0801	SAK_RS03995	738575	739150	plus	SAK_RS03995	hypothetical protein	4212.93	-1.34345	0.40662	-3.30395	0.000953315	0.00374878	down
684	SAK_0802	SAK_RS04000	739493	739834	plus	SAK_RS04000	hypothetical protein	420.103	-3.05275	0.530887	-5.75028	8.91e-09	1.43e-07	down
685	SAK_0803	SAK_RS04005	739868	740383	plus	SAK_RS04005	hypothetical protein	615.011	-2.75353	0.401953	-6.85037	7.37e-12	2.36e-10	down
686	SAK_0804	SAK_RS04010	740435	743092	plus	SAK_RS04010	peptidase S8	2641.71	-2.57733	0.389819	-6.61161	3.8e-11	1.06e-09	down
687	SAK_0805	SAK_RS04015	743138	746419	plus	SAK_RS04015	hypothetical protein	2901.35	-2.39841	0.364434	-6.58117	4.67e-11	1.24e-09	down
688	#N/A	SAK_RS04020	746603	747688	plus	SAK_RS04020	peptidase M13	186.565	-0.131299	0.408884	-0.321116	0.748122	0.812971	ns
689	#N/A	SAK_RS04025	747709	748527	plus	SAK_RS04025	peptidase M13, partial	150.486	-0.527277	0.451263	-1.16845	0.242626	0.3438	ns
690	SAK_0807	SAK_RS04030	748666	749697	plus	SAK_RS04030	hypothetical protein	121.602	-0.695027	0.435218	-1.59696	0.110274	0.180829	ns
691	SAK_0808	SAK_RS04035	749732	750751	plus	SAK_RS04035	hypothetical protein	132.599	-0.479422	0.458284	-1.04612	0.295503	0.401068	ns
692	SAK_0809	SAK_RS04040	750786	751847	plus	SAK_RS04040	hypothetical protein	357.989	-0.328428	0.48808	-0.672897	0.501013	0.597714	ns
693	SAK_0810	SAK_RS04045	751971	753200	plus	SAK_RS04045	ABC transporter substrate-binding protein	662.054	-0.656638	0.419342	-1.56588	0.117378	0.190838	ns
694	#N/A	SAK_RS04050	753210	754233	plus	SAK_RS04050	permease	525.927	-0.7612	0.37357	-2.03764	0.0415861	0.0835997	ns
695	#N/A	SAK_RS04060	754242	754551	plus	SAK_RS11005	hypothetical protein	251.868	-0.542977	0.392834	-1.3822	0.166909	0.257956	ns
696	SAK_0812	SAK_RS04065	754648	755319	plus	SAK_RS04065	multidrug ABC transporter ATP-binding protein	252.169	-0.523479	0.422184	-1.23993	0.215001	0.313409	ns
697	SAK_0814	SAK_RS04075	757082	757867	plus	SAK_RS04075	DNA-entry nuclease	1637.17	-0.5453	0.437285	-1.24701	0.212393	0.310365	ns
698	SAK_0816	SAK_RS04085	758800	759456	plus	SAK_RS04085	ABC transporter ATP-binding protein	20834.9	-3.02046	0.474108	-6.37083	1.88e-10	4.44e-09	down
699	SAK_0817	SAK_RS04090	759453	760226	plus	fetB	iron export ABC transporter permease subunit FetB	17287.5	-3.18841	0.482094	-6.61367	3.75e-11	1.06e-09	down
700	SAK_0818	SAK_RS04095	760390	761208	plus	SAK_RS04095	phosphate ABC transporter ATPase	1671.07	-1.10233	0.403391	-2.73266	0.00628251	0.0174821	down
701	SAK_0820	SAK_RS04105	762322	763380	plus	SAK_RS04105	membrane protein	1556	-1.1124	0.392143	-2.83672	0.00455802	0.0136171	down
702	SAK_0821	SAK_RS04110	763394	764386	plus	SAK_RS04110	lactate dehydrogenase	1048.55	-0.705307	0.398397	-1.77036	0.0766671	0.136516	ns
703	SAK_0822	SAK_RS04115	764592	766142	plus	SAK_RS04115	glucuronide permease	126.815	-0.0410883	0.442418	-0.0928722	0.926005	0.946241	ns
704	SAK_0823	SAK_RS04120	766209	767234	plus	SAK_RS04120	2-dehydro-3-deoxygluconokinase	149.395	-0.0181882	0.451648	-0.0402707	0.967877	0.976045	ns
705	SAK_0824	SAK_RS04125	767251	769050	plus	uidA	beta-glucuronidase	974.748	-0.351993	0.358946	-0.980628	0.326776	0.433618	ns
706	SAK_0825	SAK_RS04130	769079	769750	plus	SAK_RS04130	GntR family transcriptional regulator	2910.97	-0.527034	0.370476	-1.42258	0.154857	0.24155	ns
707	SAK_0826	SAK_RS04135	769867	770484	plus	SAK_RS04135	2-dehydro-3-deoxy-phosphogluconate aldolase	181.985	0.262555	0.393103	0.667903	0.504196	0.600845	ns
708	SAK_0827	SAK_RS04140	770501	771901	plus	uxaC	uronate isomerase	830.075	0.220158	0.352377	0.62478	0.532116	0.626478	ns
709	SAK_0828	SAK_RS04145	771919	772965	plus	SAK_RS04145	mannonate dehydratase	603.768	0.398693	0.361432	1.10309	0.269987	0.374672	ns
710	SAK_0829	SAK_RS04150	773089	773928	plus	SAK_RS04150	dioxygenase	397.538	0.0783945	0.3782	0.207283	0.835789	0.875259	ns
711	SAK_0830	SAK_RS04155	774081	774893	plus	SAK_RS04155	haloacid dehalogenase	373.111	-0.0157094	0.364607	-0.0430858	0.965633	0.975153	ns
712	SAK_0831	SAK_RS04160	774909	776699	plus	SAK_RS04160	beta-hexosamidase	822.353	0.221512	0.351245	0.630647	0.528271	0.622708	ns
713	SAK_0833	SAK_RS04170	778052	779056	plus	ccpA	catabolite control protein A	17196.7	-1.485	0.447641	-3.31739	0.000908622	0.00361266	down
714	SAK_0834	SAK_RS04175	779188	780654	plus	SAK_RS04175	alpha-amylase	10572.8	-0.341936	0.365171	-0.936371	0.349082	0.453702	ns
715	SAK_0835	SAK_RS04180	780699	781697	plus	SAK_RS04180	glycosyl transferase family 1	17909.9	-0.788996	0.344648	-2.28928	0.0220632	0.0492814	ns
716	SAK_0836	SAK_RS04185	781699	783033	plus	SAK_RS04185	1,2-diacylglycerol 3-glucosyltransferase	24722.9	-0.684052	0.34489	-1.98339	0.0473237	0.0922876	ns
717	SAK_0837	SAK_RS04190	783490	785433	plus	thrS	threonine--tRNA ligase	18513.4	-1.69375	0.587016	-2.88535	0.00390976	0.0120485	down
718	SAK_0838	SAK_RS04195	785655	786359	plus	SAK_RS04195	DNA-binding response regulator	756.393	-0.630832	0.381415	-1.65393	0.0981427	0.16454	ns
719	SAK_0839	SAK_RS04200	786457	787476	plus	SAK_RS04200	hypothetical protein	5508.57	-0.575564	0.345333	-1.66669	0.0955758	0.161116	ns
720	SAK_0840	SAK_RS04205	787644	788210	plus	SAK_RS04205	peptidase	539.739	-0.679241	0.354898	-1.9139	0.0556323	0.105246	ns
721	SAK_0845	SAK_RS04230	791536	792246	plus	SAK_RS04230	DNA-binding response regulator	14260.6	-0.306726	0.337853	-0.907868	0.363948	0.469617	ns
722	SAK_0846	SAK_RS04235	792239	793588	plus	vicK	PAS domain-containing sensor histidine kinase	19961.2	-0.213762	0.343248	-0.622763	0.53344	0.626668	ns
723	SAK_0847	SAK_RS04240	793592	794401	plus	SAK_RS04240	metallo-hydrolase	18078	0.062224	0.369167	0.168553	0.866149	0.899607	ns
724	SAK_0848	SAK_RS04245	794404	794772	plus	SAK_RS04245	hypothetical protein	3591.61	0.142883	0.35283	0.404963	0.685505	0.763722	ns
725	SAK_0849	SAK_RS04250	794948	795634	plus	SAK_RS04250	ribonuclease 3	3384.31	-1.11862	0.418511	-2.67285	0.00752092	0.0204004	down
726	SAK_0850	SAK_RS04255	795642	799181	plus	smc	chromosome segregation protein SMC	22414	-0.223399	0.366912	-0.608862	0.542616	0.635366	ns
727	SAK_0851	SAK_RS04260	799272	800069	plus	SAK_RS04260	haloacid dehalogenase	2958.15	-0.409913	0.383148	-1.06986	0.284684	0.390782	ns
728	SAK_0852	SAK_RS04265	800069	800893	plus	SAK_RS04265	haloacid dehalogenase	7504.51	-0.272049	0.399208	-0.681471	0.495573	0.592539	ns
729	SAK_0853	SAK_RS04270	800893	802503	plus	ftsY	signal recognition particle-docking protein FtsY	10868.6	-0.0229855	0.409005	-0.0561986	0.955184	0.968238	ns
730	SAK_0857	SAK_RS04290	804521	805564	plus	SAK_RS04290	N5,N10-methylene tetrahydromethanopterin reductase	494.796	0.0779138	0.533311	0.146095	0.883847	0.915337	ns
731	SAK_0858	SAK_RS04295	805669	807831	plus	SAK_RS04295	S1 RNA-binding protein	25560.5	-0.139261	0.352591	-0.394965	0.692869	0.768315	ns
732	SAK_0859	SAK_RS04300	807794	808252	plus	SAK_RS04300	SprT family protein	4165.67	0.0662534	0.352582	0.187909	0.850948	0.887246	ns
733	SAK_0860	SAK_RS04305	808333	808596	plus	SAK_RS04305	phage shock protein C	5268.91	0.0489773	0.50806	0.0964006	0.923202	0.944723	ns
734	SAK_0862	SAK_RS04310	808824	809759	plus	SAK_RS04310	HPr kinase/phosphorylase	12119.9	-1.10813	0.441645	-2.5091	0.012104	0.0302095	down
735	SAK_0863	SAK_RS04315	809752	810525	plus	SAK_RS04315	prolipoprotein diacylglyceryl transferase	8676.6	-0.942384	0.425945	-2.21246	0.0269352	0.0579957	ns
736	SAK_0864	SAK_RS04320	810540	810938	plus	SAK_RS04320	general stress protein	9307.2	-1.12498	0.338823	-3.32027	0.000899301	0.00358221	down
737	SAK_0865	SAK_RS04325	810935	811366	plus	SAK_RS04325	hypothetical protein	1769.42	-0.793134	0.396601	-1.99983	0.0455186	0.0896617	ns
738	SAK_0867	SAK_RS04335	812022	812948	plus	SAK_RS04335	peptidase U32	3951.34	-1.16427	0.41549	-2.80215	0.00507628	0.0148964	down
739	SAK_0868	SAK_RS04340	813078	814364	plus	SAK_RS04340	protease	4787.84	-0.783866	0.359853	-2.17829	0.0293842	0.0624559	ns
740	SAK_0869	SAK_RS04345	814491	814703	plus	SAK_RS04345	hypothetical protein	306.034	-0.634899	0.44618	-1.42297	0.154746	0.24155	ns
741	SAK_0870	SAK_RS04350	814827	815447	plus	SAK_RS04350	membrane protein	3606.34	-1.28765	0.372119	-3.46033	0.000539524	0.00231178	down
742	SAK_0872	SAK_RS04360	817571	818680	plus	ribD	bifunctional diaminohydroxyphosphoribosylaminopyrimidine deaminase/5-amino-6-(5-phosphoribosylamino)uracil reductase	4152.5	2.46949	0.346251	7.13208	9.89e-13	3.87e-11	up
743	SAK_0873	SAK_RS04365	818661	819311	plus	SAK_RS04365	riboflavin synthase subunit alpha	2703.82	2.58424	0.358347	7.21155	5.53e-13	2.42e-11	up
744	SAK_0874	SAK_RS04370	819329	820522	plus	SAK_RS04370	bifunctional 3,4-dihydroxy-2-butanone 4-phosphate synthase/GTP cyclohydrolase II	8062.15	2.52552	0.329139	7.6731	1.68e-14	1e-12	up
745	SAK_0875	SAK_RS04375	820537	821007	plus	SAK_RS04375	6,7-dimethyl-8-ribityllumazine synthase	2096.18	2.14527	0.343648	6.24262	4.3e-10	9.07e-09	up
746	SAK_0877	SAK_RS04385	822747	823649	plus	SAK_RS04385	haloacid dehalogenase	6484.28	-1.32989	0.57485	-2.31345	0.020698	0.0466396	down
747	SAK_0880	SAK_RS04400	825116	825733	plus	SAK_RS04400	epimerase	894.425	-1.0254	0.356656	-2.87503	0.00403992	0.0123261	down
748	SAK_0882	SAK_RS04410	826771	827295	plus	SAK_RS04410	membrane protein	4096.2	-1.19224	0.431816	-2.761	0.00576248	0.016461	down
749	SAK_0883	SAK_RS04415	827279	827668	plus	SAK_RS04415	hypothetical protein	2668.81	-1.18665	0.461171	-2.57311	0.0100788	0.0260885	down
750	SAK_0885	SAK_RS04425	829735	832530	plus	ppc	phosphoenolpyruvate carboxylase	23034.4	-0.591127	0.510704	-1.15747	0.247079	0.348274	ns
751	SAK_0886	SAK_RS04430	832636	833904	plus	SAK_RS04430	cell division protein	4435.66	-1.0769	0.364215	-2.95677	0.00310882	0.0100861	down
752	SAK_0887	SAK_RS04435	834256	835452	plus	tuf	elongation factor Tu	575036	-1.17352	0.395201	-2.96943	0.00298356	0.00976675	down
753	SAK_0888	SAK_RS04440	835633	836391	plus	SAK_RS04440	triose-phosphate isomerase	96718.3	-0.473391	0.377634	-1.25357	0.209998	0.307911	ns
754	SAK_0889	SAK_RS04445	836568	837260	plus	SAK_RS04445	2,3-bisphosphoglycerate-dependent phosphoglycerate mutase	91964.1	-0.544929	0.42294	-1.28843	0.197596	0.293941	ns
755	SAK_0890	SAK_RS04450	837389	839434	plus	SAK_RS04450	penicillin-binding protein 2B	18876.1	-0.374442	0.443153	-0.844949	0.398139	0.50406	ns
756	SAK_0891	SAK_RS04455	839449	840045	plus	recR	recombination protein RecR	4394.89	-0.222248	0.446946	-0.497258	0.619007	0.705235	ns
757	SAK_0892	SAK_RS04460	840186	841232	plus	SAK_RS04460	D-alanine--D-alanine ligase	14206.5	-0.840264	0.454607	-1.84833	0.0645546	0.118681	ns
758	SAK_0893	SAK_RS04465	841379	842746	plus	SAK_RS04465	UDP-N-acetylmuramoyl-tripeptide--D-alanyl-D-alanine ligase	8468.65	-0.743341	0.368937	-2.01482	0.043924	0.0870788	ns
759	SAK_0894	SAK_RS04470	842933	844153	plus	SAK_RS04470	MFS transporter	1079.91	-2.01785	0.533382	-3.78313	0.000154869	0.000806592	down
760	SAK_0895	SAK_RS04475	844282	844968	plus	SAK_RS04475	membrane protein	4638.45	-3.04132	0.426291	-7.13437	9.72e-13	3.87e-11	down
761	SAK_0896	SAK_RS04480	845147	846685	plus	SAK_RS04480	cell wall surface anchor protein	1696.86	-1.13918	0.369305	-3.08465	0.00203792	0.00709314	down
762	SAK_0897	SAK_RS04485	846862	848406	plus	SAK_RS04485	peptide chain release factor 3	13642.8	-1.05638	0.375064	-2.81653	0.00485462	0.0143122	down
763	SAK_0898	SAK_RS04490	848492	848872	plus	SAK_RS04490	helicase	420.685	-0.436463	0.495696	-0.880507	0.378585	0.483572	ns
764	SAK_0899	SAK_RS04495	848993	849727	plus	SAK_RS04495	ABC transporter ATP-binding protein	3134.1	-2.86518	0.344186	-8.3245	8.47e-17	7.92e-15	down
765	SAK_0900	SAK_RS04500	849720	850382	plus	SAK_RS04500	ABC transporter permease	3006.19	-2.59878	0.374059	-6.94751	3.72e-12	1.27e-10	down
766	SAK_0901	SAK_RS04505	850398	851228	plus	SAK_RS04505	hypothetical protein	3583.37	-2.68266	0.331317	-8.09694	5.64e-16	4.49e-14	down
767	SAK_0902	SAK_RS04510	851463	853049	plus	SAK_RS04510	RNA helicase	31086.4	-1.76786	0.645861	-2.73721	0.00619625	0.0173093	down
768	SAK_0905	SAK_RS04525	854392	855132	plus	SAK_RS04525	acyltransferase	4894.44	-0.652805	0.362891	-1.7989	0.0720342	0.129879	ns
769	SAK_0906	SAK_RS04530	855232	855885	plus	SAK_RS04530	competence protein CelA	54.6445	-0.738374	0.552971	-1.33529	0.181783	0.276315	ns
770	SAK_0907	SAK_RS04535	855869	858106	plus	SAK_RS04535	competence protein ComEC	1191.99	-0.695125	0.348172	-1.9965	0.0458796	0.0902074	ns
771	SAK_0908	SAK_RS04540	858232	859041	plus	SAK_RS04540	haloacid dehalogenase	1528.29	-0.354731	0.338957	-1.04654	0.295313	0.401068	ns
772	SAK_0909	SAK_RS04545	859052	859996	plus	SAK_RS04545	LacI family transcriptional regulator	2579.78	-0.084815	0.386025	-0.219714	0.826094	0.867479	ns
773	SAK_0911	SAK_RS04555	861223	861951	plus	SAK_RS04555	methyltransferase	1269.91	-0.408304	0.339682	-1.20202	0.229355	0.329554	ns
774	SAK_0912	SAK_RS04560	862005	863042	plus	SAK_RS04560	DNA polymerase III subunit delta	6825.62	-0.28046	0.328288	-0.854311	0.392933	0.498348	ns
775	SAK_0913	SAK_RS04565	863122	863730	plus	SAK_RS04565	superoxide dismutase	27466.7	-0.990022	0.392584	-2.52181	0.0116754	0.0293728	ns
776	SAK_0914	SAK_RS04570	864068	864919	plus	SAK_RS04570	transcription antiterminator BglG	2528.38	-0.483883	0.497946	-0.971759	0.33117	0.437291	ns
777	SAK_0915	SAK_RS04575	864912	866780	plus	SAK_RS04575	PTS beta-glucoside transporter subunit EIIBCA	570.902	-0.781637	0.427023	-1.83043	0.0671855	0.122992	ns
778	SAK_0916	SAK_RS04580	866797	868224	plus	SAK_RS04580	6-phospho-beta-glucosidase	2721.43	-1.5647	0.420647	-3.71974	0.00019943	0.000989725	down
779	SAK_0918	SAK_RS04590	869554	870696	plus	SAK_RS04590	glycerate kinase	165.57	-0.46243	0.490072	-0.943597	0.345376	0.450244	ns
780	SAK_0919	SAK_RS04595	870721	871977	plus	SAK_RS04595	gluconate:proton symporter	326.654	-0.853373	0.44494	-1.91795	0.0551174	0.104456	ns
781	SAK_0920	SAK_RS04600	872078	873142	plus	SAK_RS04600	hypothetical protein	5114.16	-1.33985	0.341603	-3.92226	8.77e-05	0.000497863	down
782	SAK_0923	SAK_RS04615	874902	875582	plus	SAK_RS04615	membrane protein	7475.94	-2.90835	0.461685	-6.29943	2.99e-10	6.62e-09	down
783	SAK_0924	SAK_RS04620	875733	876434	plus	SAK_RS04620	glucosamine-6-phosphate deaminase	9612.28	-1.3527	0.345589	-3.91418	9.07e-05	0.00050945	down
784	SAK_0926	SAK_RS04630	877558	878277	plus	SAK_RS04630	16S rRNA pseudouridine(516) synthase	915.177	-1.1824	0.348899	-3.38895	0.000701618	0.00286372	down
785	SAK_0927	SAK_RS04635	878350	879501	plus	SAK_RS04635	MFS transporter	11986.3	-1.91726	0.388051	-4.94074	7.78e-07	7.47e-06	down
786	SAK_0928	SAK_RS04640	879553	880500	plus	SAK_RS04640	competence protein CoiA	406.344	-1.15192	0.424233	-2.71531	0.00662146	0.01819	down
787	SAK_0929	SAK_RS04645	880516	882321	plus	pepF	oligoendopeptidase F	10569.6	-1.76383	0.433664	-4.06729	4.76e-05	0.000290652	down
788	SAK_0930	SAK_RS04650	882516	883142	plus	SAK_RS04650	haloacid dehalogenase	1896.06	-1.36752	0.517075	-2.64472	0.0081759	0.0218464	down
789	SAK_0931	SAK_RS04655	883216	883923	plus	SAK_RS04655	O-methyltransferase	3001.84	-0.934053	0.470351	-1.98586	0.0470485	0.0919176	ns
790	SAK_0932	SAK_RS04660	883984	884913	plus	prsA	foldase	24629.4	-2.17825	0.630453	-3.45505	0.000550198	0.00234352	down
791	SAK_0933	SAK_RS04665	885155	885640	plus	SAK_RS04665	hypothetical protein	9895.45	-2.63087	0.441735	-5.95578	2.59e-09	4.63e-08	down
792	SAK_0934	SAK_RS04670	885656	888274	plus	alaS	alanine--tRNA ligase	35765.2	-2.27257	0.383768	-5.92175	3.19e-09	5.48e-08	down
793	SAK_0935	SAK_RS04675	888356	889072	plus	SAK_RS04675	membrane protein	2034.75	-1.65849	0.424481	-3.90709	9.34e-05	0.000521901	down
794	SAK_0936	SAK_RS04680	889160	889978	plus	SAK_RS04680	glycosyl transferase	1749.5	-1.40642	0.437123	-3.21743	0.00129343	0.00492417	down
795	SAK_0937	SAK_RS04685	890399	890692	plus	SAK_RS04685	hypothetical protein	172.066	-1.15951	0.399016	-2.90592	0.00366179	0.0113822	down
796	SAK_0938	SAK_RS04690	890737	890952	plus	SAK_RS04690	transcriptional regulator	54.1178	-0.909847	0.554457	-1.64097	0.100803	0.168214	ns
797	SAK_0939	SAK_RS04695	890952	891713	plus	SAK_RS04695	membrane protein	229.858	-1.33372	0.436622	-3.05464	0.00225332	0.00773028	down
798	SAK_0941	SAK_RS04705	892696	894147	plus	SAK_RS04705	transposase	5001.83	1.04052	0.4365	2.38378	0.0171356	0.0395056	up
799	SAK_0945	SAK_RS04725	898169	898432	plus	SAK_RS04725	MULTISPECIES: phosphocarrier protein HPr	41893.7	-1.6717	0.38198	-4.37641	1.21e-05	8.71e-05	down
800	SAK_0946	SAK_RS04730	898437	900170	plus	ptsP	phosphoenolpyruvate--protein phosphotransferase	165325	-1.08065	0.368778	-2.93036	0.00338569	0.0108372	down
801	SAK_0947	SAK_RS04735	900320	901747	plus	SAK_RS04735	glyceraldehyde-3-phosphate dehydrogenase	50943.2	-0.808855	0.468286	-1.72727	0.0841195	0.145568	ns
[truncated: 1,351 more rows]
