# Supplementary material for: Nitric Oxide Production and Effects in Group B Streptococcus Chorioamnionitis
Source: Pathogens. 2022 Sep 28;11(10):1115. doi: 10.3390/pathogens11101115 (PMC9608865; doi:10.3390/pathogens11101115)
Supplement: Supplementary file 1 [file pathogens-11-01115-s001.zip › Suppl2_DETA_RNA-Seq_SharedUpDown.xlsx]

## Sheet: <-3
A909 Upregulated	A909 Old Locus Tag	1084 Homolog	1084 Old Locus Tag	A909 Annotation	A909 Description	1084 Annotation	1084 Description
SAK_RS04090	SAK_0817	W903_RS03770	W903_0776	-	iron export ABC transporter permease subunit FetB	NA	hypothetical protein
SAK_RS04085	SAK_0816	W903_RS03765	W903_0775	-	ABC transporter ATP-binding protein	NA	ABC transporter family protein
SAK_RS07535	SAK_1497	W903_RS07235	W903_1479	-	glutamine ABC transporter permease	NA	lysine-arginine-ornithine-binding periplasmic family protein
SAK_RS06865	SAK_1364	W903_RS06570	W903_1346	-	bifunctional metallophosphatase/5\'-nucleotidase	NA	calcineurin-like phosphoesterase family protein
SAK_RS07540	SAK_1498	W903_RS07240	W903_1480	-	peptide ABC transporter ATP-binding protein	NA	ABC transporter family protein

## Sheet: <-2
A909 Upregulated	A909 Old Locus Tag	1084 Homolog	1084 Old Locus Tag	A909 Annotation	A909 Description	1084 Annotation	1084 Description
SAK_RS04505	SAK_0901	W903_RS04210	W903_0868	-	hypothetical protein	NA	NLPA lipofamily protein
SAK_RS04500	SAK_0900	W903_RS04205	W903_0867	-	ABC transporter permease	NA	binding--dependent transport system inner membrane component family protein
SAK_RS06330	SAK_1262	W903_RS06145	W903_1258	-	LytR family transcriptional regulator	NA	cell envelope-related function transcriptional attenuator common domain protein
SAK_RS04495	SAK_0899	W903_RS04200	W903_0866	-	ABC transporter ATP-binding protein	NA	ABC transporter family protein
SAK_RS06325	SAK_1261	W903_RS06140	W903_1257	cpsB	tyrosine-protein phosphatase CpsB	cpsB	tyrosine-protein phosphatase CpsB
SAK_RS07995	SAK_1585	W903_RS07675	W903_1567	-	acetyltransferase	NA	acetyltransferase, GNAT family
SAK_RS06205	SAK_1237	W903_RS06010	W903_1231	rpsA	30S ribosomal protein S1	NA	S1 RNA binding domain protein
SAK_RS08985	SAK_1785	W903_RS08565	W903_1753	glnA	type I glutamate--ammonia ligase	glnA	glutamine synthetase, type I

## Sheet: <-1
A909 Upregulated	A909 Old Locus Tag	1084 Homolog	1084 Old Locus Tag	A909 Annotation	A909 Description	1084 Annotation	1084 Description
SAK_RS05240	SAK_1048	W903_RS04950	W903_1020	cdd	cytidine deaminase	cdd	cytidine deaminase
SAK_RS05720	SAK_1144	W903_RS05560	W903_1143	fhs	formate--tetrahydrofolate ligase	NA	formate--tetrahydrofolate ligase family protein
SAK_RS04975	SAK_0994	W903_RS04680	W903_0961	pheT	phenylalanine--tRNA ligase subunit beta	pheT	phenylalanine--tRNA ligase, beta subunit
SAK_RS05225	SAK_1045	W903_RS04935	W903_1017	rpsT	30S ribosomal protein S20	rpsT	ribosomal protein S20
SAK_RS05430	SAK_1086	W903_RS05165	W903_1063	pstC	phosphate ABC transporter permease subunit PstC	NA	phosphate ABC transporter, permease protein PstC
SAK_RS02590	SAK_0521	W903_RS02635	W903_0540	-	cupin	NA	cupin domain protein
SAK_RS05435	SAK_1087	W903_RS05170	W903_1064	-	phosphate-binding protein PstS	pstS	phosphate binding family protein
SAK_RS02585	SAK_0520	W903_RS02630	W903_0539	-	acetate kinase	NA	cupin domain protein
SAK_RS05425	SAK_1085	W903_RS05160	W903_1062	pstA	phosphate ABC transporter, permease protein PstA	NA	phosphate ABC transporter, permease protein PstA
SAK_RS05550	SAK_1110	W903_RS05355	W903_1102	cstA	hypothetical protein	NA	carbon starvation CstA family protein
SAK_RS03285	SAK_0657	W903_RS03335	W903_0684	pyrD	dihydroorotate dehydrogenase	NA	putative dihydroorotate dehydrogenase
SAK_RS05185	SAK_1036	W903_RS04895	W903_1008	pfkA	ATP-dependent 6-phosphofructokinase	pfkA	6-phosphofructokinase
SAK_RS05835	SAK_1166	W903_RS05675	W903_1165	-	thiamine biosynthesis protein ApbE	NA	apbE family protein
SAK_RS06940	SAK_1379	W903_RS06645	W903_1362	-	DeoR family transcriptional regulator	NA	deoR C terminal sensor domain protein
SAK_RS04190	SAK_0837	W903_RS03870	W903_0797	thrS	threonine--tRNA ligase	thrS	threonine--tRNA ligase
SAK_RS05125	SAK_1023	W903_RS04835	W903_0996	-	internalin	NA	histidine triad domain protein
SAK_RS05420	SAK_1084	W903_RS05155	W903_1061	pstB	phosphate ABC transporter ATP-binding protein	NA	phosphate ABC transporter, ATP-binding protein
SAK_RS05190	SAK_1037	W903_RS04900	W903_1009	pyk	pyruvate kinase	pyk	pyruvate kinase
SAK_RS04170	SAK_0833	W903_RS03850	W903_0793	ccpA	catabolite control protein A	ccpA	catabolite control protein A
SAK_RS07485	SAK_1488	W903_RS07185	W903_1470	-	glycosyl transferase family 2	NA	glycosyl transferase 2 family protein
SAK_RS07210	SAK_1433	W903_RS06915	W903_1416	-	SAM-dependent methyltransferase	NA	hypothetical protein
SAK_RS06240	SAK_1244	W903_RS06045	W903_1238	-	glycerol-3-phosphate acyltransferase	plsY	acyl-phosphate glycerol 3-phosphate acyltransferase
SAK_RS04210	SAK_0841	W903_RS03890	W903_0801	-	glutamine ABC transporter permease	NA	amino ABC transporter, permease , 3-TM region, His/Glu/Gln/Arg/opine family domain protein
SAK_RS07490	SAK_1489	W903_RS07190	W903_1471	-	glycosyl transferase family 8	NA	glycosyl transferase 8 family protein
SAK_RS07530	SAK_1496	W903_RS07230	W903_1478	-	protease	NA	CAAX protease self-immunity family protein
SAK_RS06565	SAK_1309	W903_RS06380	W903_1308	-	hypothetical protein	NA	hypothetical protein
SAK_RS05520	SAK_1104	W903_RS05255	W903_1081	-	hypothetical protein	NA	fecCD transport family protein
SAK_RS07495	SAK_1490	W903_RS07195	W903_1472	-	glycosyl transferase	NA	glycosyl transferase 8 family protein
SAK_RS05515	SAK_1103	W903_RS05250	W903_1080	-	iron ABC transporter ATP-binding protein	NA	ABC transporter family protein
SAK_RS05440	SAK_1088	W903_RS05175	W903_1065	-	23S rRNA methyltransferase	NA	ftsJ-like methyltransferase family protein
SAK_RS07865	SAK_1560	W903_RS07545	W903_1541	-	ADP-ribose pyrophosphatase	NA	NUDIX domain protein
SAK_RS07110	SAK_1413	W903_RS06815	W903_1396	-	SAM-dependent methyltransferase	NA	methyltransferase domain protein
SAK_RS05220	SAK_1044	W903_RS04930	W903_1016	-	glutamine ABC transporter substrate-binding protein	NA	polar amino acid ABC uptake transporter substrate binding protein
SAK_RS07105	SAK_1412	W903_RS06810	W903_1395	aroD	3-dehydroquinase	aroD	3-dehydroquinate dehydratase
SAK_RS05965	SAK_1192	W903_RS05805	W903_1191	-	ribonuclease HII	NA	voltage gated chloride channel family protein
SAK_RS08795	SAK_1749	W903_RS08465	W903_1730	cydB	cytochrome c oxidase assembly protein	cydB	cytochrome d ubiquinol oxidase, subunit II
SAK_RS04435	SAK_0887	W903_RS04115	W903_0847	tuf	elongation factor Tu	tuf	translation elongation factor Tu
SAK_RS08800	SAK_1750	W903_RS08470	W903_1731	cydA	cytochrome d ubiquinol oxidase subunit I	NA	bacterial Cytochrome Ubiquinol Oxidase family protein
SAK_RS01690	SAK_0341	W903_RS01590	W903_0325	-	FMN-dependent NADH-azoreductase	NA	NADPH-dependent FMN reductase family protein
SAK_RS05310	SAK_1062	W903_RS05045	W903_1039	guaA	GMP synthetase	guaA	GMP synthase domain protein
SAK_RS08805	SAK_1751	W903_RS08475	W903_1732	-	NADH dehydrogenase	NA	pyridine nucleotide-disulfide oxidoreductase family protein
SAK_RS04725	SAK_0945	W903_RS04430	W903_0912	ptsH	MULTISPECIES: phosphocarrier protein HPr	ptsH	phosphocarrier protein HPr
SAK_RS00845	SAK_0171	W903_RS00875	W903_0178	rbsR	LacI family transcriptional regulator	NA	helix-turn-helix family protein
SAK_RS07860	SAK_1559	W903_RS07540	W903_1540	-	hypothetical protein	NA	putative foldase protein PrsA
SAK_RS05840	SAK_1167	W903_RS05680	W903_1166	-	FMN reductase	NA	NADPH-dependent FMN reductase family protein
SAK_RS05215	SAK_1043	W903_RS04925	W903_1015	-	amino acid ABC transporter ATP-binding protein	NA	ABC transporter family protein
SAK_RS05445	SAK_1089	W903_RS05180	W903_1066	-	myo-inositol-1(or 4)-monophosphatase	NA	inositol monophosphatase family protein
SAK_RS07870	SAK_1561	W903_RS07550	W903_1542	glmU	bifunctional N-acetylglucosamine-1-phosphate uridyltransferase/glucosamine-1-phosphate acetyltransferase	glmU	UDP-N-acetylglucosamine diphosphorylase/glucosamine-1-phosphate N-acetyltransferase
SAK_RS05275	SAK_1055	W903_RS04985	W903_1027	gyrA	DNA gyrase subunit A	gyrA	DNA gyrase, A subunit
SAK_RS07205	SAK_1432	W903_RS06910	W903_1415	-	hypothetical protein	NA	transporter associated domain protein
SAK_RS05525	SAK_1105	W903_RS05260	W903_1082	-	iron ABC transporter permease	NA	fecCD transport family protein
SAK_RS04380	SAK_0876	W903_RS04060	W903_0836	lysS	lysine--tRNA ligase	lysS	lysine--tRNA ligase
SAK_RS01685	SAK_0340	W903_RS01585	W903_0324	glyQ	glycine--tRNA ligase subunit alpha	glyQ	glycine--tRNA ligase, alpha subunit
SAK_RS07500	SAK_1491	W903_RS07200	W903_1473	-	glycosyl transferase	NA	glycosyl transferase 8 family protein
SAK_RS05095	SAK_1018	W903_RS04805	W903_0986	cas1	subtype II CRISPR-associated endonuclease Cas1	cas1	CRISPR-associated endonuclease Cas1
SAK_RS05020	SAK_1003	W903_RS04730	W903_0971	-	branched-chain alpha-keto acid dehydrogenase subunit E2	NA	e3 binding domain protein
SAK_RS02890	SAK_0580	W903_RS02925	W903_0601	ftsA	cell division protein FtsA	ftsA	cell division protein FtsA
SAK_RS04730	SAK_0946	W903_RS04435	W903_0913	ptsI	phosphoenolpyruvate--protein phosphotransferase	ptsP	phosphoenolpyruvate-protein phosphotransferase
SAK_RS05175	SAK_1034	W903_RS04885	W903_1006	-	GntR family transcriptional regulator	NA	bacterial regulatory s, gntR family protein
SAK_RS04510	SAK_0902	W903_RS04215	W903_0869	-	RNA helicase	NA	helicase domain protein
SAK_RS07855	SAK_1558	W903_RS07535	W903_1539	pfs	5\'-methylthioadenosine/S-adenosylhomocysteine nucleosidase	mtnN	MTA/SAH nucleosidase
SAK_RS05455	SAK_1091	W903_RS05190	W903_1068	spxA	regulatory protein Spx	spxA	regulatory protein spx
SAK_RS01670	SAK_0337	W903_RS01570	W903_0321	-	peptidase	NA	hypothetical protein
SAK_RS05450	SAK_1090	W903_RS05185	W903_1067	-	hypothetical protein	NA	hypothetical protein
SAK_RS05230	SAK_1046	W903_RS04940	W903_1018	coaA	type I pantothenate kinase	coaA	pantothenate kinase
SAK_RS07175	SAK_1426	W903_RS06880	W903_1409	fhuD	ferrichrome ABC transporter substrate-binding protein	NA	periplasmic binding family protein
SAK_RS05270	SAK_1054	W903_RS04980	W903_1026	ldh	L-lactate dehydrogenase	NA	L-lactate dehydrogenase
SAK_RS08760	SAK_1742	W903_RS08430	W903_1723	-	transporter	NA	sugar (and other) transporter family protein
SAK_RS04335	SAK_0867	W903_RS04015	W903_0827	-	peptidase U32	NA	peptidase U32 family protein
SAK_RS05170	SAK_1033	W903_RS04880	W903_1005	-	multidrug ABC transporter ATP-binding protein	NA	ABC transporter family protein
SAK_RS05940	SAK_1187	W903_RS05780	W903_1186	-	AI-2E family transporter	NA	hypothetical protein
SAK_RS05100	SAK_1019	W903_RS04810	W903_0987	-	CRISPR-associated endonuclease Cas2	cas2	CRISPR-associated endoribonuclease Cas2
SAK_RS05010	SAK_1001	W903_RS04720	W903_0969	-	pyruvate dehydrogenase E1 subunit alpha	NA	thiamine pyrophosphate enzyme, C-terminal TPP binding domain protein
SAK_RS05165	SAK_1032	W903_RS04875	W903_1004	-	hypothetical protein	NA	putative membrane protein
SAK_RS05930	SAK_1185	W903_RS05770	W903_1184	-	transcriptional regulator	NA	coA binding domain protein
SAK_RS05025	SAK_1004	W903_RS04735	W903_0972	-	dihydrolipoyl dehydrogenase	lpdA	dihydrolipoyl dehydrogenase
SAK_RS05105	SAK_1020	W903_RS04815	W903_0988	-	type II-A CRISPR-associated protein Csn2	NA	CRISPR-associated family protein
SAK_RS05700	SAK_1140	W903_RS05540	W903_1139	-	hypothetical protein	NA	ATP cone domain protein
SAK_RS06470	SAK_1290	W903_RS06285	W903_1287	-	SAM-dependent methyltransferase	NA	hypothetical protein
SAK_RS06385	SAK_1273	W903_RS06200	W903_1269	-	ribonuclease J	NA	metallo-beta-lactamase superfamily protein
SAK_RS08810	SAK_1752	W903_RS08480	W903_1733	-	1,4-dihydroxy-2-naphthoate octaprenyltransferase	NA	ubiA prenyltransferase family protein
SAK_RS05090	SAK_1017	W903_RS04800	W903_0985	-	type II CRISPR RNA-guided endonuclease Cas9	NA	HNH endonuclease family protein
SAK_RS02710	SAK_0545	W903_RS02740	W903_0562	-	GNAT family acetyltransferase	NA	acetyltransferase family protein
SAK_RS05920	SAK_1183	W903_RS05760	W903_1182	-	cysteine desulfurase	NA	aminotransferase class-V family protein
SAK_RS05530	SAK_1106	W903_RS05265	W903_1083	-	galactoside O-acetyltransferase	NA	bacterial transferase hexapeptide family protein
SAK_RS05015	SAK_1002	W903_RS04725	W903_0970	-	pyruvate dehydrogenase subunit beta	NA	transketolase, pyrimidine binding domain protein
SAK_RS05775	SAK_1155	W903_RS05615	W903_1154	-	phosphoglucomutase	NA	phosphoglucomutase/phosphomannomutase, C-terminal domain protein
SAK_RS08090	SAK_1604	W903_RS07765	W903_1585	-	hypothetical protein	NA	amino acid permease family protein
SAK_RS05915	SAK_1182	W903_RS05755	W903_1181	prs	ribose-phosphate pyrophosphokinase 2	prs2	ribose-phosphate pyrophosphokinase 2

## Sheet: <0
A909 Upregulated	A909 Old Locus Tag	1084 Homolog	1084 Old Locus Tag	A909 Annotation	A909 Description	1084 Annotation	1084 Description
SAK_RS00400	SAK_0081	W903_RS00415	W903_0084	-	transcriptional regulator	NA	helix-turn-helix family protein
SAK_RS08430	SAK_1674	W903_RS08105	W903_1653	nadD	nicotinate-nicotinamide nucleotide adenylyltransferase	nadD	nicotinate (nicotinamide) nucleotide adenylyltransferase
SAK_RS06490	SAK_1294	W903_RS06305	W903_1291	recJ	single-stranded DNA exonuclease	recJ	single-stranded-DNA-specific exonuclease RecJ
SAK_RS09165	SAK_1820	W903_RS08745	W903_1790	-	L-ascorbate-6-phosphate lactonase	NA	beta-lactamase superfamily domain protein
SAK_RS07125	SAK_1416	W903_RS06830	W903_1399	rpmI	50S ribosomal protein L35	rpmI	ribosomal protein L35
SAK_RS08425	SAK_1673	W903_RS08100	W903_1652	-	HD domain-containing protein	NA	HD domain protein
SAK_RS08205	SAK_1627	W903_RS07880	W903_1608	greA	transcription elongation factor GreA	greA	transcription elongation factor GreA domain protein
SAK_RS07775	SAK_1543	W903_RS07470	W903_1526	rplA	50S ribosomal protein L1	rplA	ribosomal protein L1
SAK_RS07000	SAK_1391	W903_RS06705	W903_1374	rpsP	30S ribosomal protein S16	rpsP	ribosomal protein S16
SAK_RS07120	SAK_1415	W903_RS06825	W903_1398	rplT	MULTISPECIES: 50S ribosomal protein L20	rplT	ribosomal protein L20
SAK_RS07130	SAK_1417	W903_RS06835	W903_1400	infC	translation initiation factor IF-3	infC	translation initiation factor IF-3
SAK_RS08420	SAK_1672	W903_RS08095	W903_1651	-	isochorismatase	NA	isochorismatase family protein
SAK_RS06795	SAK_1350	W903_RS06500	W903_1332	-	hemolysin III	NA	channel , hemolysin III family protein
SAK_RS07780	SAK_1544	W903_RS07475	W903_1527	rplK	50S ribosomal protein L11	rplK	ribosomal protein L11
SAK_RS06960	SAK_1383	W903_RS06665	W903_1366	-	membrane protein	NA	phosphotransferase system, EIIC family protein
SAK_RS04240	SAK_0847	W903_RS03920	W903_0807	-	metallo-hydrolase	NA	metallo-beta-lactamase superfamily protein
SAK_RS01870	SAK_0377	W903_RS01770	W903_0361	-	ribonuclease Y	rny	ribonuclease Y
SAK_RS08215	SAK_1629	W903_RS07890	W903_1610	-	GNAT family acetyltransferase	NA	acetyltransferase family protein
SAK_RS06955	SAK_1382	W903_RS06660	W903_1365	panE	2-dehydropantoate 2-reductase	NA	2-dehydropantoate 2-reductase family protein
SAK_RS04245	SAK_0848	W903_RS03925	W903_0808	-	hypothetical protein	NA	hypothetical protein
SAK_RS08455	SAK_1679	W903_RS08130	W903_1658	gatB	aspartyl/glutamyl-tRNA(Asn/Gln) amidotransferase subunit B	gatB	aspartyl/glutamyl-tRNA(Asn/Gln) amidotransferase, B subunit
SAK_RS04300	SAK_0859	W903_RS03980	W903_0819	-	SprT family protein	NA	sprT-like family protein
SAK_RS02860	SAK_0574	W903_RS02895	W903_0595	-	NADH dehydrogenase	NA	rhodanese-like domain protein
SAK_RS08650	SAK_1720	W903_RS08320	W903_1701	rpsR	MULTISPECIES: 30S ribosomal protein S18	rpsR	ribosomal protein S18
SAK_RS09140	SAK_1815	W903_RS08720	W903_1784	rpmH	MULTISPECIES: 50S ribosomal protein L34	rpmH	ribosomal protein L34
SAK_RS01735	SAK_0350	W903_RS01635	W903_0334	tkt	transketolase	tkt	transketolase
SAK_RS06890	SAK_1369	W903_RS06595	W903_1351	-	multidrug ABC transporter ATP-binding protein	NA	ABC transporter family protein
SAK_RS08415	SAK_1671	W903_RS08090	W903_1650	-	ribosome silencing factor RsfS	NA	oligomerization domain protein
SAK_RS09320	SAK_1851	W903_RS08900	W903_1821	tsf	elongation factor Ts	tsf	translation elongation factor Ts
SAK_RS02195	SAK_0442	W903_RS02095	W903_0426	-	transporter	brpA	biofilm regulatory protein A
SAK_RS08655	SAK_1721	W903_RS08325	W903_1702	ssb1	Single-stranded DNA-binding protein 1	NA	single-stranded DNA-binding family protein
SAK_RS08725	SAK_1735	W903_RS08395	W903_1716	pflB	formate acetyltransferase	pflB	formate acetyltransferase
SAK_RS04835	SAK_0966	W903_RS04540	W903_0933	murA	UDP-N-acetylglucosamine 1-carboxyvinyltransferase	NA	UDP-N-acetylglucosamine 1-carboxyvinyltransferase
SAK_RS02025	SAK_0408	W903_RS01925	W903_0392	yfiA	ribosome-associated factor Y	raiA	ribosomal subunit interface protein
SAK_RS08150	SAK_1616	W903_RS07825	W903_1597	-	hypothetical protein	NA	hypothetical protein
SAK_RS08660	SAK_1722	W903_RS08330	W903_1703	rpsF	30S ribosomal protein S6	rpsF	ribosomal protein S6
SAK_RS03005	SAK_0603	W903_RS03040	W903_0623	-	hypothetical protein	NA	degV family protein
SAK_RS01905	SAK_0384	W903_RS01805	W903_0368	rpoZ	DNA-directed RNA polymerase subunit omega	rpoZ	DNA-directed RNA polymerase, omega subunit
SAK_RS08545	SAK_1697	W903_RS08220	W903_1676	acpS	holo-ACP synthase	acpS	holo-[acyl-carrier-protein] synthase
SAK_RS02995	SAK_0601	W903_RS03030	W903_0621	-	ArgR family transcriptional regulator	NA	arginine repressor, DNA binding domain protein
SAK_RS09030	SAK_1794	W903_RS08610	W903_1762	purR	pur operon repressor	purR	pur operon repressor PurR
SAK_RS08550	SAK_1698	W903_RS08225	W903_1677	-	phospho-2-dehydro-3-deoxyheptonate aldolase	NA	3-deoxy-7-phosphoheptulonate synthase
SAK_RS09020	SAK_1792	W903_RS08600	W903_1760	rpsG	30S ribosomal protein S7	rpsG	ribosomal protein S7
SAK_RS02990	SAK_0600	W903_RS03025	W903_0620	tlyA	hemolysin A	NA	hemolysin TlyA family protein
SAK_RS07905	SAK_1567	W903_RS07585	W903_1549	-	hypothetical protein	NA	hypothetical protein
SAK_RS01710	SAK_0345	W903_RS01610	W903_0329	glpK	glycerol kinase	glpK	glycerol kinase
SAK_RS08265	SAK_1640	W903_RS07940	W903_1620	-	DNA-binding protein	NA	hypothetical protein
SAK_RS02065	SAK_0416	W903_RS01965	W903_0400	-	enoyl-CoA hydratase	NA	enoyl-CoA hydratase/isomerase family protein
SAK_RS02190	SAK_0441	W903_RS02090	W903_0425	-	GNAT family acetyltransferase	NA	acetyltransferase family protein
SAK_RS01945	SAK_0392	W903_RS01845	W903_0376	-	DNA-binding response regulator	NA	bacterial regulatory s, luxR family protein
SAK_RS09015	SAK_1791	W903_RS08595	W903_1759	fusA	elongation factor G	fusA	translation elongation factor G
SAK_RS03000	SAK_0602	W903_RS03035	W903_0622	recN	DNA repair protein RecN	recN	DNA repair protein RecN
SAK_RS08330	SAK_1653	W903_RS08005	W903_1633	-	methionine import ATP-binding protein MetN	NA	ABC transporter family protein
SAK_RS01740	SAK_0351	W903_RS01640	W903_0335	-	hypothetical protein	NA	enterocin A Immunity family protein
SAK_RS03295	SAK_0659	W903_RS03345	W903_0686	-	UDP-N-acetylmuramoylpentapeptide-lysine N(6)-alanyltransferase	NA	femAB family protein
SAK_RS03455	SAK_0691	W903_RS03500	W903_0717	-	voltage-gated chloride channel protein	NA	voltage gated chloride channel family protein
SAK_RS06755	SAK_1342	W903_RS06460	W903_1324	engB	GTP-binding protein	ysxC	ribosome biogenesis GTP-binding protein YsxC
SAK_RS08085	SAK_1603	W903_RS07760	W903_1584	-	RNA methyltransferase	NA	putative tRNA (cytidine/uridine-2'-O-)-methyltransferase
SAK_RS02985	SAK_0599	W903_RS03020	W903_0619	-	geranyltranstransferase	NA	polyprenyl synthetase family protein
SAK_RS08575	SAK_1703	W903_RS08250	W903_1682	scrB	sucrose-6-phosphate hydrolase	NA	sucrose-6-phosphate hydrolase family protein
SAK_RS00470	SAK_0095	W903_RS00485	W903_0098	rpsS	MULTISPECIES: 30S ribosomal protein S19	rpsS	ribosomal protein S19
SAK_RS00475	SAK_0096	W903_RS00490	W903_0099	rplV	MULTISPECIES: 50S ribosomal protein L22	rplV	ribosomal protein L22
SAK_RS09010	SAK_1790	W903_RS08590	W903_1758	gap	type I glyceraldehyde-3-phosphate dehydrogenase	gap	glyceraldehyde-3-phosphate dehydrogenase, type I
SAK_RS08140	SAK_1614	W903_RS07815	W903_1595	rdgB	non-canonical purine NTP pyrophosphatase	rdgB	non-canonical purine NTP pyrophosphatase, RdgB/HAM1 family
SAK_RS03315	SAK_0663	W903_RS03365	W903_0690	-	hypothetical protein	NA	hypothetical protein
SAK_RS00375	SAK_0076	W903_RS00385	W903_0078	purD	phosphoribosylamine--glycine ligase	purD	phosphoribosylamine--glycine ligase
SAK_RS07220	SAK_1435	W903_RS06925	W903_1418	-	phosphatase	NA	PAP2 superfamily protein
SAK_RS08175	SAK_1621	W903_RS07850	W903_1602	-	23S rRNA methyltransferase	NA	RNA 2'-O ribose methyltransferase substrate binding family protein
SAK_RS02640	SAK_0531	W903_RS02685	W903_0550	-	AraC family transcriptional regulator	NA	bacterial regulatory helix-turn-helix s, AraC family protein
SAK_RS01790	SAK_0361	W903_RS01690	W903_0345	-	DEAD/DEAH box helicase	NA	helicase domain protein
SAK_RS08540	SAK_1696	W903_RS08215	W903_1675	alr	alanine racemase	alr	alanine racemase
SAK_RS08015	SAK_1589	W903_RS07695	W903_1571	-	initiation-control protein YabA	NA	hypothetical protein
SAK_RS06760	SAK_1343	W903_RS06465	W903_1325	clpX	ATP-dependent Clp protease ATP-binding subunit ClpX	clpX	ATP-dependent Clp protease, ATP-binding subunit ClpX
SAK_RS00265	SAK_0054	W903_RS00270	W903_0054	-	CAAX amino protease	NA	CAAX protease self-immunity family protein
SAK_RS08020	SAK_1590	W903_RS07700	W903_1572	holB	DNA polymerase III subunit delta\'	NA	DNA polymerase III, delta subunit
SAK_RS08325	SAK_1652	W903_RS08000	W903_1632	metI	ABC transporter permease	NA	binding--dependent transport system inner membrane component family protein
SAK_RS01305	SAK_0265	W903_RS01300	W903_0265	rpsO	30S ribosomal protein S15	rpsO	ribosomal protein S15
SAK_RS01010	SAK_0204	W903_RS01005	W903_0204	-	D-alanyl-D-alanine carboxypeptidase	NA	D-alanyl-D-alanine carboxypeptidase family protein
SAK_RS08025	SAK_1591	W903_RS07705	W903_1573	tmk	thymidylate kinase	tmk	thymidylate kinase
SAK_RS02385	SAK_0478	W903_RS02440	W903_0500	-	BMP family ABC transporter substrate-binding protein	NA	basic membrane family protein
SAK_RS03035	SAK_0609	W903_RS03070	W903_0629	-	hypothetical protein	NA	hypothetical protein
SAK_RS07900	SAK_1566	W903_RS07580	W903_1548	fabG	NAD(P)-dependent dehydrogenase	NA	short chain dehydrogenase family protein
SAK_RS07910	SAK_1568	W903_RS07590	W903_1550	-	aminoacyl-tRNA synthetase	NA	putative ybaK/prolyl-tRNA synthetase associated domain-containing protein
SAK_RS00465	SAK_0094	W903_RS00480	W903_0097	rplB	50S ribosomal protein L2	rplB	ribosomal protein L2
SAK_RS04955	SAK_0990	W903_RS04660	W903_0957	-	DNA-directed RNA polymerase subunit beta	NA	DNA-directed RNA polymerase subunit beta family protein
SAK_RS08685	SAK_1727	W903_RS08355	W903_1708	-	endonuclease MutS2	NA	mutS2 family protein
SAK_RS02980	SAK_0598	W903_RS03015	W903_0618	xseB	exodeoxyribonuclease 7 small subunit	xseB	exodeoxyribonuclease VII, small subunit
SAK_RS02230	SAK_0448	W903_RS02125	W903_0432	-	aminoglycoside phosphotransferase	NA	phosphotransferase enzyme family protein
SAK_RS02310	SAK_0464	W903_RS02365	W903_0484	-	CoA-binding protein	NA	coA binding domain protein
SAK_RS08145	SAK_1615	W903_RS07820	W903_1596	murI	glutamate racemase	murI	glutamate racemase
SAK_RS00460	SAK_0093	W903_RS00475	W903_0096	rplW	50S ribosomal protein L23	rplW	50S ribosomal protein L23
SAK_RS03010	SAK_0604	W903_RS03045	W903_0624	-	lipase	NA	GDSL-like Lipase/Acylhydrolase family protein
SAK_RS03290	SAK_0658	W903_RS03340	W903_0685	fibB	peptidoglycan branched peptide synthesis protein	NA	femAB family protein
SAK_RS06160	SAK_1228	W903_RS05965	W903_1222	pcrA	ATP-dependent DNA helicase PcrA	pcrA	ATP-dependent DNA helicase PcrA
SAK_RS09630	SAK_1912	W903_RS09240	W903_1889	-	alanine racemase	NA	putative membrane protein
SAK_RS08410	SAK_1670	W903_RS08085	W903_1649	-	SAM-dependent methyltransferase	NA	ubiE/COQ5 methyltransferase family protein
SAK_RS03370	SAK_0674	W903_RS03415	W903_0700	-	acetoin reductase	NA	acetoin reductases family protein
SAK_RS02975	SAK_0597	W903_RS03010	W903_0617	xseA	exodeoxyribonuclease VII large subunit	xseA	exodeoxyribonuclease VII, large subunit
SAK_RS02510	SAK_0503	W903_RS02565	W903_0525	-	hypothetical protein	NA	pyridoxamine 5'-phosphate oxidase family protein
SAK_RS07885	SAK_1564	W903_RS07565	W903_1545	-	NAD(P)-dependent oxidoreductase	NA	oxidoreductase , NAD-binding Rossmann fold family protein
SAK_RS08010	SAK_1588	W903_RS07690	W903_1570	-	rRNA (cytidine-2\'-O-)-methyltransferase	NA	tetrapyrrole (Corrin/Porphyrin) Methylases family protein
SAK_RS02305	SAK_0463	W903_RS02360	W903_0483	polA	DNA polymerase I	polA	DNA polymerase I
SAK_RS08185	SAK_1623	W903_RS07860	W903_1604	-	membrane protein insertase YidC	NA	membrane insertase, YidC/Oxa1 family domain protein
SAK_RS08135	SAK_1613	W903_RS07810	W903_1594	-	phosphodiesterase	NA	phosphodiesterase, MJ0936 family protein
SAK_RS10600	SAK_2104	W903_RS10010	W903_2049	sdhA	L-serine dehydratase, iron-sulfur-dependent subunit alpha	sdaAA	L-serine dehydratase, iron-sulfur-dependent, alpha subunit
SAK_RS09420	SAK_1871	W903_RS09040	W903_1849	proS	proline--tRNA ligase	proS	proline--tRNA ligase
SAK_RS00445	SAK_0090	W903_RS00460	W903_0093	rpsJ	MULTISPECIES: 30S ribosomal protein S10	rpsJ	ribosomal protein S10
SAK_RS08165	SAK_1619	W903_RS07840	W903_1600	-	membrane protein	NA	inhibitor of apoptosis-promoting Bax1 family protein
SAK_RS07915	SAK_1569	W903_RS07595	W903_1551	-	GNAT family acetyltransferase	NA	acetyltransferase family protein
SAK_RS08225	SAK_1631	W903_RS07900	W903_1612	-	hypothetical protein	NA	hypothetical protein
SAK_RS08405	SAK_1669	W903_RS08080	W903_1648	-	hypothetical protein	NA	glycerophosphoryl diester phosphodiesterase family protein
SAK_RS02770	SAK_0556	W903_RS02810	W903_0578	-	peptidase S16	NA	lon protease (S16) C-terminal proteolytic domain protein
SAK_RS09485	SAK_1884	W903_RS09100	W903_1861	msmK	sugar ABC transporter ATP-binding protein	NA	ABC transporter family protein
SAK_RS07790	SAK_1546	W903_RS07480	W903_1528	-	quinolone resistance protein NorB	norB	quinolone resistance protein norB
SAK_RS00765	SAK_0155	W903_RS00800	W903_0163	tig	trigger factor	tig	trigger factor
SAK_RS08980	SAK_1784	W903_RS08560	W903_1752	-	amidase	NA	CHAP domain protein
SAK_RS08705	SAK_1731	W903_RS08375	W903_1712	lepB	signal peptidase I	NA	signal peptidase I
SAK_RS08120	SAK_1610	W903_RS07795	W903_1591	scpA	segregation and condensation protein A	NA	scpA/B family protein
SAK_RS05060	SAK_1011	W903_RS04770	W903_0979	-	hypothetical protein	NA	hypothetical protein
SAK_RS10270	SAK_2042	W903_RS09795	W903_2006	argS	arginine--tRNA ligase	argS	arginine--tRNA ligase
SAK_RS01745	SAK_0352	W903_RS01645	W903_0336	-	ABC transporter ATP-binding protein	NA	ABC transporter family protein
SAK_RS03015	SAK_0605	W903_RS03050	W903_0625	-	membrane protein	NA	hypothetical protein
SAK_RS00455	SAK_0092	W903_RS00470	W903_0095	rplD	50S ribosomal protein L4	rplD	50S ribosomal protein L4
SAK_RS09425	SAK_1872	W903_RS09045	W903_1850	-	RIP metalloprotease RseP	rseP	RIP metalloprotease RseP
SAK_RS02055	SAK_0414	W903_RS01955	W903_0398	-	aspartate kinase	NA	aspartate kinase domain protein
SAK_RS01910	SAK_0385	W903_RS01810	W903_0369	priA	primosomal protein N\'	priA	primosomal protein N'
SAK_RS02255	SAK_0453	W903_RS02310	W903_0473	ylxR	hypothetical protein	NA	hypothetical protein
SAK_RS08170	SAK_1620	W903_RS07845	W903_1601	-	haloacid dehalogenase	NA	hypothetical protein
SAK_RS02765	SAK_0555	W903_RS02805	W903_0577	coaD	phosphopantetheine adenylyltransferase	coaD	pantetheine-phosphate adenylyltransferase
SAK_RS08130	SAK_1612	W903_RS07805	W903_1593	-	CBS domain-containing protein	NA	CBS domain protein
SAK_RS08115	SAK_1609	W903_RS07790	W903_1590	scpB	segregation and condensation protein B	scpB	segregation and condensation protein B
SAK_RS04960	SAK_0991	W903_RS04665	W903_0958	endA	DNA-entry nuclease	NA	DNA/RNA non-specific endonuclease family protein
SAK_RS08560	SAK_1700	W903_RS08235	W903_1679	manA	mannose-6-phosphate isomerase	manA	mannose-6-phosphate isomerase, class I
SAK_RS08110	SAK_1608	W903_RS07785	W903_1589	rluB	ribosomal large subunit pseudouridine synthase B	NA	pseudouridine synthase family protein
SAK_RS07645	SAK_1519	W903_RS07345	W903_1501	mutM	formamidopyrimidine-DNA glycosylase	mutM	formamidopyrimidine-DNA glycosylase
SAK_RS02300	SAK_0462	W903_RS02355	W903_0482	-	haloacid dehalogenase	NA	HAD hydrolase, IIB family protein
SAK_RS09325	SAK_1852	W903_RS08905	W903_1822	rpsB	30S ribosomal protein S2	rpsB	ribosomal protein S2
SAK_RS08160	SAK_1618	W903_RS07835	W903_1599	-	DNA-binding protein	nadR	transcription repressor NadR

## Sheet: >0
A909 Upregulated	A909 Old Locus Tag	1084 Homolog	1084 Old Locus Tag	A909 Annotation	A909 Description	1084 Annotation	1084 Description
SAK_RS01925	SAK_0388	W903_RS01825	W903_0372	stp1	protein phosphatase	NA	phosphatase 2C family protein
SAK_RS08710	SAK_1732	W903_RS08380	W903_1713	-	helicase	NA	viral (Super1) RNA helicase family protein
SAK_RS00560	SAK_0113	W903_RS00575	W903_0116	infA	MULTISPECIES: translation initiation factor IF-1	infA	translation initiation factor IF-1
SAK_RS01750	SAK_0353	W903_RS01650	W903_0337	-	ABC transporter permease	NA	putative membrane protein
SAK_RS01930	SAK_0389	W903_RS01830	W903_0373	stk1	serine/threonine protein kinase	NA	phosphotransferase enzyme family protein
SAK_RS08955	SAK_1779	W903_RS08535	W903_1747	gcp	tRNA N6-adenosine(37)-threonylcarbamoyltransferase complex transferase subunit TsaD	NA	tRNA threonylcarbamoyl adenosine modification protein YgjD
SAK_RS07225	SAK_1436	W903_RS06930	W903_1419	-	membrane protein	NA	hypothetical protein
SAK_RS08480	SAK_1684	W903_RS08155	W903_1663	-	CBS domain-containing protein	NA	CBS domain protein
SAK_RS02260	SAK_0454	W903_RS02315	W903_0474	-	hypothetical protein	NA	ribosomal L7Ae/L30e/S12e/Gadd45 family protein
SAK_RS01950	SAK_0393	W903_RS01850	W903_0377	-	peptidyl-prolyl cis-trans isomerase	NA	putative bifunctional phosphatase/peptidyl-prolyl cis-trans isomerase
SAK_RS01900	SAK_0383	W903_RS01800	W903_0367	gmk	guanylate kinase	gmk	guanylate kinase
SAK_RS01955	SAK_0394	W903_RS01855	W903_0378	-	hypothetical protein	NA	S1 RNA binding domain protein
SAK_RS07725	SAK_1533	W903_RS07420	W903_1516	-	hypothetical protein	NA	hypothetical protein
SAK_RS09075	SAK_1803	W903_RS08655	W903_1771	-	ribonuclease M5	rnmV	ribonuclease M5
SAK_RS02970	SAK_0596	W903_RS03005	W903_0616	-	carbohydrate kinase	NA	hypothetical protein
SAK_RS02380	SAK_0477	W903_RS02435	W903_0499	-	rhomboid family intramembrane serine protease	NA	rhomboid family protein
SAK_RS07625	SAK_1515	W903_RS07325	W903_1497	-	multidrug transporter	NA	multidrug resistance family protein
SAK_RS02700	SAK_0543	W903_RS02730	W903_0560	-	aldose 1-epimerase	NA	hypothetical protein
SAK_RS01330	SAK_0270	W903_RS01325	W903_0270	cysS	cysteine--tRNA ligase	cysS	cysteine--tRNA ligase
SAK_RS04710	SAK_0942	W903_RS04415	W903_0909	nrdF	ribonucleoside-diphosphate reductase	NA	ribonucleotide reductase, small chain family protein
SAK_RS09110	SAK_1810	W903_RS08690	W903_1779	dltC	D-alanine--poly(phosphoribitol) ligase subunit 2	dltC	D-alanine--poly(phosphoribitol) ligase, subunit 2
SAK_RS00010	SAK_0002	W903_RS00010	W903_0002	dnaN	DNA polymerase III subunit beta	dnaN	DNA polymerase III, beta subunit
SAK_RS01915	SAK_0386	W903_RS01815	W903_0370	fmt	methionyl-tRNA formyltransferase	fmt	methionyl-tRNA formyltransferase
SAK_RS07640	SAK_1518	W903_RS07340	W903_1500	coaE	dephospho-CoA kinase	coaE	dephospho-CoA kinase
SAK_RS01325	SAK_0269	W903_RS01320	W903_0269	-	lipoprotein	NA	putative membrane protein
SAK_RS09970	SAK_1981	W903_RS09495	W903_1946	-	CAAX amino protease	NA	CAAX protease self-immunity family protein
SAK_RS02745	SAK_0552	W903_RS02785	W903_0573	asnA	asparagine synthetase A	asnA	aspartate--ammonia ligase
SAK_RS02265	SAK_0455	W903_RS02320	W903_0475	infB	translation initiation factor IF-2	infB	translation initiation factor IF-2
SAK_RS07525	SAK_1495	W903_RS07225	W903_1477	uvrB	excinuclease ABC subunit B	uvrB	excinuclease ABC subunit B
SAK_RS01920	SAK_0387	W903_RS01820	W903_0371	sun	16S rRNA (cytosine(967)-C(5))-methyltransferase	sun	ribosomal RNA small subunit methyltransferase B
SAK_RS01970	SAK_0397	W903_RS01870	W903_0381	-	DNA-binding transcriptional regulator	NA	putative sugar-binding domain protein
SAK_RS07565	SAK_1502	W903_RS07265	W903_1485	pepS	aminopeptidase T	NA	thermophilic metalloprotease family protein
SAK_RS03330	SAK_0666	W903_RS03380	W903_0693	fbp	fructose 1,6-bisphosphatase	fbp	fructose-1,6-bisphosphatase class 3
SAK_RS05960	SAK_1191	W903_RS05800	W903_1190	-	AraC family transcriptional regulator	NA	cupin domain protein
SAK_RS01860	SAK_0375	W903_RS01760	W903_0359	-	hypothetical protein	NA	putative holliday junction-specific endonuclease
SAK_RS01335	SAK_0271	W903_RS01330	W903_0271	-	hypothetical protein	NA	ribonuclease III domain protein
SAK_RS09105	SAK_1809	W903_RS08685	W903_1778	dltD	D-alanyl-lipoteichoic acid biosynthesis protein DltD	dltD	D-alanyl-lipoteichoic acid biosynthesis protein DltD
SAK_RS02760	0	W903_RS02800	W903_0576	#N/A	hypothetical protein	NA	putative membrane protein
SAK_RS09295	SAK_1846	W903_RS08875	W903_1816	-	deoxyadenosine kinase	NA	deoxyguanosine kinase
SAK_RS08970	SAK_1782	W903_RS08550	W903_1750	-	hypothetical protein	NA	hypothetical protein
SAK_RS02315	SAK_0465	W903_RS02370	W903_0485	-	transcriptional repressor	NA	ferric uptake regulator family protein
SAK_RS09115	SAK_1811	W903_RS08695	W903_1780	dltB	D-alanyl-lipoteichoic acid biosynthesis protein DltB	dltB	D-alanyl-lipoteichoic acid biosynthesis protein DltB
SAK_RS01320	SAK_0268	W903_RS01315	W903_0268	cysE	serine acetyltransferase	cysE	serine O-acetyltransferase
SAK_RS04305	SAK_0860	W903_RS03985	W903_0820	-	phage shock protein C	NA	pspC domain protein
SAK_RS02755	SAK_0554	W903_RS02795	W903_0575	-	rRNA methyltransferase	NA	RNA methyltransferase, RsmD family
SAK_RS03360	SAK_0672	W903_RS03405	W903_0698	-	thioesterase	NA	alpha/beta hydrolase family protein
SAK_RS10685	SAK_2121	W903_RS10095	W903_2066	arcA	arginine deiminase	arcA	arginine deiminase
SAK_RS00565	SAK_0114	W903_RS00580	W903_0118	rpsM	30S ribosomal protein S13	rpsM	30S ribosomal protein S13
SAK_RS09065	SAK_1801	W903_RS08645	W903_1769	ksgA	ribosomal RNA small subunit methyltransferase A	ksgA	dimethyladenosine transferase
SAK_RS08975	SAK_1783	W903_RS08555	W903_1751	-	ribonuclease J	NA	putative permease
SAK_RS01315	SAK_0267	W903_RS01310	W903_0267	-	hypothetical protein	NA	hypothetical protein
SAK_RS08005	SAK_1587	W903_RS07685	W903_1569	-	copper homeostasis protein CutC	NA	cutC-like protein
SAK_RS09080	SAK_1804	W903_RS08660	W903_1772	-	TatD family hydrolase	NA	hydrolase, TatD family protein
SAK_RS08665	SAK_1723	W903_RS08335	W903_1704	mutY	A/G-specific adenine glycosylase	mutY	A/G-specific adenine glycosylase
SAK_RS02245	SAK_0451	W903_RS02300	W903_0471	-	ribosome maturation factor RimP	rimP	ribosome maturation factor rimP
SAK_RS02505	SAK_0502	W903_RS02560	W903_0524	-	cell surface protein	NA	leucine rich repeats family protein
SAK_RS05145	SAK_1027	W903_RS04855	W903_1000	-	haloacid dehalogenase	NA	HAD ATPase, P-type, IC family protein
SAK_RS09300	SAK_1847	W903_RS08880	W903_1817	-	acetyltransferase	NA	acetyltransferase family protein
SAK_RS01850	SAK_0373	W903_RS01750	W903_0357	-	cell cycle protein GpsB	NA	divIVA domain protein
SAK_RS09380	SAK_1863	W903_RS08960	W903_1833	def	peptide deformylase	def	peptide deformylase
SAK_RS02775	SAK_0557	W903_RS02815	W903_0579	-	phosphoesterase	NA	5'-nucleotidase, C-terminal domain protein
SAK_RS02200	SAK_0443	W903_RS02100	W903_0427	-	hypothetical protein	NA	hypothetical protein
SAK_RS02130	SAK_0429	W903_RS02030	W903_0413	-	hypothetical protein	NA	glucose-6-phosphate 1-dehydrogenase family protein
SAK_RS01150	SAK_0233	W903_RS01150	W903_0234	-	adenine methyltransferase	NA	N-6 DNA Methylase family protein
SAK_RS08470	SAK_1682	W903_RS08145	W903_1661	ppdK	pyruvate, phosphate dikinase	ppdK	pyruvate, phosphate dikinase
SAK_RS08475	SAK_1683	W903_RS08150	W903_1662	-	phosphoenolpyruvate synthase regulatory protein	NA	putative phosphotransferase yqfL
SAK_RS08255	SAK_1638	W903_RS07930	W903_1618	-	two-component sensor histidine kinase	NA	HAMP domain protein
SAK_RS01110	SAK_0224	W903_RS01105	W903_0224	rpoC	DNA-directed RNA polymerase subunit beta\'	rpoC	DNA-directed RNA polymerase, beta' subunit
SAK_RS09290	SAK_1845	W903_RS08870	W903_1815	-	tRNA-dihydrouridine synthase	NA	TIM-barrel , nifR3 family protein
SAK_RS01310	SAK_0266	W903_RS01305	W903_0266	pnp	polyribonucleotide nucleotidyltransferase	pnp	polyribonucleotide nucleotidyltransferase
SAK_RS08510	SAK_1690	W903_RS08185	W903_1669	-	haloacid dehalogenase	NA	cof-like hydrolase family protein
SAK_RS01350	SAK_0274	W903_RS01345	W903_0274	-	hypothetical protein	NA	EDD, DegV family domain protein
SAK_RS01170	SAK_0238	W903_RS01165	W903_0238	-	protease	NA	CAAX protease self-immunity family protein
SAK_RS00880	SAK_0178	W903_RS00910	W903_0185	fba	fructose-bisphosphate aldolase	fba	fructose-1,6-bisphosphate aldolase, class II
SAK_RS01345	SAK_0273	W903_RS01340	W903_0273	-	hypothetical protein	NA	yacP-like NYN domain protein
SAK_RS02295	SAK_0461	W903_RS02350	W903_0481	-	hypothetical protein	NA	hypothetical protein
SAK_RS01865	SAK_0376	W903_RS01765	W903_0360	luxS	S-ribosylhomocysteine lyase	NA	S-Ribosylhomocysteinase family protein
SAK_RS02060	SAK_0415	W903_RS01960	W903_0399	-	haloacid dehalogenase	NA	beta-phosphoglucomutase, putative
SAK_RS02940	SAK_0590	W903_RS02975	W903_0610	clpE	ATP-dependent Clp protease ATP-binding subunit	NA	istB-like ATP binding family protein
SAK_RS09960	SAK_1979	W903_RS09485	W903_1944	-	hypothetical protein	NA	mazG nucleotide pyrophosphohydrolase domain protein
SAK_RS09060	SAK_1800	W903_RS08640	W903_1768	-	rRNA (guanine-N1)-methyltransferase	NA	methyltransferase domain protein
SAK_RS09440	SAK_1875	W903_RS09060	W903_1853	yajC	preprotein translocase subunit YajC	yajC	preprotein translocase, YajC subunit
SAK_RS03475	SAK_0695	W903_RS03520	W903_0721	-	transposase	NA	transposase family protein
SAK_RS01965	SAK_0396	W903_RS01865	W903_0380	-	DeoR family transcriptional regulator	NA	deoR C terminal sensor domain protein
SAK_RS02205	SAK_0444	W903_RS02105	W903_0428	-	histidine triad protein	NA	HIT domain protein
SAK_RS08735	SAK_1737	W903_RS08405	W903_1718	-	serine hydrolase	NA	beta-lactamase family protein
SAK_RS09130	SAK_1813	W903_RS08710	W903_1782	dltS	two-component sensor histidine kinase	NA	his Kinase A domain protein
SAK_RS00580	SAK_0117	W903_RS00595	W903_0121	rplQ	50S ribosomal protein L17	rplQ	ribosomal protein L17
SAK_RS08930	SAK_1774	W903_RS08510	W903_1741	-	hypothetical protein	NA	hypothetical protein
SAK_RS09040	SAK_1796	W903_RS08620	W903_1764	-	DNA polymerase V	NA	rmuC family protein
SAK_RS02840	SAK_0570	W903_RS02875	W903_0591	nth	endonuclease III	nth	endonuclease III
SAK_RS03400	SAK_0680	W903_RS03445	W903_0706	-	hypothetical protein	NA	osmC-like family protein
SAK_RS00575	SAK_0116	W903_RS00590	W903_0120	rpoA	DNA-directed RNA polymerase subunit alpha	rpoA	DNA-directed RNA polymerase, alpha subunit
SAK_RS08200	SAK_1626	W903_RS07875	W903_1607	-	amidase	NA	amidase family protein
SAK_RS07405	SAK_1473	W903_RS07105	W903_1454	malQ	4-alpha-glucanotransferase	malQ	4-alpha-glucanotransferase
SAK_RS09035	SAK_1795	W903_RS08615	W903_1763	-	3\'-5\' exoribonuclease	NA	OB-fold nucleic acid binding domain protein
SAK_RS00245	SAK_0050	W903_RS00250	W903_0050	pcsB	CHAP domain-containing protein	NA	CHAP domain protein
SAK_RS10055	SAK_1998	W903_RS09595	W903_1966	nusG	transcription termination/antitermination protein NusG	nusG	transcription termination/antitermination factor NusG
SAK_RS09170	SAK_1821	W903_RS08750	W903_1791	-	L-ascorbate-6-phosphate lactonase	NA	PRD domain protein
SAK_RS07650	SAK_1520	W903_RS07350	W903_1502	-	transcriptional regulator	NA	transcriptional activator, Rgg/GadR/MutR family, C-terminal domain protein
SAK_RS00825	SAK_0167	W903_RS00855	W903_0174	rbsC	ribose ABC transporter permease	NA	branched-chain amino acid transport system / permease component family protein
SAK_RS01340	SAK_0272	W903_RS01335	W903_0272	-	23S rRNA (guanosine(2251)-2\'-O)-methyltransferase RlmB	NA	RNA 2'-O ribose methyltransferase substrate binding family protein
SAK_RS09285	SAK_1844	W903_RS08865	W903_1814	hslO	molecular chaperone Hsp33	NA	hsp33 family protein
SAK_RS00570	SAK_0115	W903_RS00585	W903_0119	rpsK	MULTISPECIES: 30S ribosomal protein S11	rpsK	30S ribosomal protein S11
SAK_RS01105	SAK_0223	W903_RS01100	W903_0223	rpoB	DNA-directed RNA polymerase subunit beta	rpoB	DNA-directed RNA polymerase, beta subunit
SAK_RS03480	0	W903_RS03525	W903_0722	#N/A	transposase	NA	putative integrase
SAK_RS09045	SAK_1797	W903_RS08625	W903_1765	-	thiamine pyrophosphokinase	NA	thiamine pyrophosphokinase
SAK_RS02375	SAK_0476	W903_RS02430	W903_0498	-	5-formyltetrahydrofolate cyclo-ligase	NA	5-formyltetrahydrofolate cyclo-ligase
SAK_RS02730	SAK_0549	W903_RS02770	W903_0570	-	oxidoreductase	NA	oxidoreductase , NAD-binding Rossmann fold family protein
SAK_RS01230	SAK_0250	W903_RS01225	W903_0250	-	murein hydrolase transporter LrgA	NA	lrgA family protein
SAK_RS08500	SAK_1688	W903_RS08175	W903_1667	-	aminotransferase	NA	aminotransferase class-V family protein
SAK_RS00800	SAK_0162	W903_RS00835	W903_0170	-	carbonate dehydratase	NA	carbonic anhydrase family protein
SAK_RS01815	SAK_0366	W903_RS01715	W903_0350	trxB	thioredoxin-disulfide reductase	trxB	thioredoxin-disulfide reductase
SAK_RS09050	SAK_1798	W903_RS08630	W903_1766	rpe	ribulose-phosphate 3-epimerase	rpe	ribulose-phosphate 3-epimerase
SAK_RS00820	SAK_0166	W903_RS00850	W903_0173	rbsB	D-ribose ABC transporter substrate-binding protein	NA	sugar-binding protein
SAK_RS07400	SAK_1472	W903_RS07100	W903_1453	glgP	maltodextrin phosphorylase	glgP	glycogen/starch/alpha-glucan phosphorylases family protein
SAK_RS00395	SAK_0080	W903_RS00410	W903_0083	purB	adenylosuccinate lyase	purB	adenylosuccinate lyase
SAK_RS09470	SAK_1881	W903_RS09085	W903_1858	-	two-component system response regulator	NA	response regulator
SAK_RS09965	SAK_1980	W903_RS09490	W903_1945	-	Rossman fold protein, TIGR00730 family	NA	putative lysine decarboxylase family protein
SAK_RS04290	SAK_0857	W903_RS03970	W903_0817	-	N5,N10-methylene tetrahydromethanopterin reductase	NA	luciferase-like monooxygenase family protein
SAK_RS01655	SAK_0334	W903_RS01555	W903_0318	-	glycosyl transferase family 2	NA	ABC transporter family protein
SAK_RS00430	SAK_0087	W903_RS00445	W903_0090	adhA	zinc-dependent alcohol dehydrogenase	NA	zinc-binding dehydrogenase family protein
SAK_RS01770	SAK_0357	W903_RS01670	W903_0341	mraW	ribosomal RNA small subunit methyltransferase H	rsmH	16S rRNA (cytosine(1402)-N(4))-methyltransferase
SAK_RS10570	SAK_2098	W903_RS09980	W903_2043	rplI	50S ribosomal protein L9	rplI	ribosomal protein L9
SAK_RS02500	SAK_0501	W903_RS02555	W903_0523	-	ribonucleoside-diphosphate reductase subunit alpha	NA	ribonucleoside-diphosphate reductase, alpha subunit
SAK_RS10120	SAK_2012	W903_RS09645	W903_1977	-	GntR family transcriptional regulator	NA	bacterial regulatory s, gntR family protein
SAK_RS01095	SAK_0221	W903_RS01090	W903_0221	tyrS	tyrosine--tRNA ligase	tyrS	tyrosine--tRNA ligase
SAK_RS09055	SAK_1799	W903_RS08635	W903_1767	-	GTPase A	rsgA	ribosome small subunit-dependent GTPase A
SAK_RS00835	SAK_0169	W903_RS00865	W903_0176	rbsD	D-ribose pyranase	rbsD	D-ribose pyranase
SAK_RS08615	SAK_1713	W903_RS08285	W903_1693	-	hypothetical protein	NA	cytidine and deoxycytidylate deaminase zinc-binding region family protein
SAK_RS08700	SAK_1730	W903_RS08370	W903_1711	rnhC	ribonuclease HIII	rnhC	ribonuclease HIII
SAK_RS01765	SAK_0356	W903_RS01665	W903_0340	proA	gamma-glutamyl-phosphate reductase	proA	glutamate-5-semialdehyde dehydrogenase
SAK_RS09310	SAK_1849	W903_RS08890	W903_1819	ctsR	hypothetical protein	ctsR	transcriptional regulator CtsR
SAK_RS01100	SAK_0222	W903_RS01095	W903_0222	-	membrane protein	NA	penicillin binding transpeptidase domain protein
SAK_RS08080	SAK_1602	W903_RS07755	W903_1583	-	cysteine desulfhydrase	NA	putative beta-cystathionase
SAK_RS01650	SAK_0333	W903_RS01550	W903_0317	-	antibiotic ABC transporter permease	NA	ABC-2 type transporter family protein
SAK_RS01640	0	W903_RS01540	W903_0315	#N/A	lipoprotein	NA	putative lipoprotein
SAK_RS10080	SAK_2003	W903_RS09605	W903_1968	secE	preprotein translocase subunit SecE	secE	preprotein translocase, SecE subunit
SAK_RS00900	SAK_0182	W903_RS00930	W903_0189	-	dihydroxyacetone kinase	NA	DAK2 domain fusion YloV family protein
SAK_RS09560	SAK_1899	W903_RS09170	W903_1875	dtd	D-aminoacyl-tRNA deacylase	dtd	D-tyrosyl-tRNA(Tyr) deacylase
SAK_RS07085	SAK_1408	W903_RS06790	W903_1391	gor	glutathione-disulfide reductase	gor	glutathione-disulfide reductase
SAK_RS09565	SAK_1900	W903_RS09175	W903_1876	relA	GTP pyrophosphokinase	relA	bifunctional (p)ppGpp synthase/hydrolase RelA
SAK_RS02320	SAK_0466	W903_RS02375	W903_0486	-	YSIRK signal domain/LPXTG anchor domain surface protein	NA	LPXTG cell wall anchor domain protein
SAK_RS10105	SAK_2009	W903_RS09630	W903_1974	deoC	2-deoxyribose-5-phosphate aldolase	deoC	deoxyribose-phosphate aldolase
SAK_RS08180	SAK_1622	W903_RS07855	W903_1603	-	acylphosphatase	NA	acylphosphatase family protein
SAK_RS09995	SAK_1986	W903_RS09530	W903_1953	-	cyclic nucleotide-binding protein	NA	hypothetical protein
SAK_RS09265	SAK_1840	W903_RS08845	W903_1810	-	DNA-binding protein	NA	sensory box protein
SAK_RS02815	SAK_0565	W903_RS02850	W903_0586	-	biotin transporter BioY	NA	biotin transporter BioY
SAK_RS09465	SAK_1880	W903_RS09080	W903_1857	-	histidine kinase	NA	putative sensor kinase dpiB
SAK_RS02740	SAK_0551	W903_RS02780	W903_0572	-	hypothetical protein	NA	hypothetical protein
SAK_RS01355	SAK_0276	W903_RS01355	W903_0278	rplM	50S ribosomal protein L13	rplM	ribosomal protein L13
SAK_RS10565	SAK_2097	W903_RS09975	W903_2042	dnaC	replicative DNA helicase	dnaB	replicative DNA helicase
SAK_RS10675	SAK_2119	W903_RS10085	W903_2064	-	ArcR family transcriptional regulator	NA	cyclic nucleotide-binding domain protein
SAK_RS09315	SAK_1850	W903_RS08895	W903_1820	-	hypothetical protein	NA	small multi-drug export family protein
SAK_RS08610	0	W903_RS08280	W903_1691	#N/A	hypothetical protein	NA	hypothetical protein
SAK_RS00970	SAK_0196	W903_RS00965	W903_0196	uppP	undecaprenyl-diphosphatase	NA	bacitracin resistance BacA family protein
SAK_RS08995	SAK_1787	W903_RS08575	W903_1755	-	membrane protein	NA	hypothetical protein
SAK_RS01485	SAK_0301	W903_RS01420	W903_0289	-	glycine/betaine ABC transporter substrate-binding protein	opuCC	glycine betaine/carnitine/choline-binding protein
SAK_RS00895	SAK_0181	W903_RS00925	W903_0188	-	hypothetical protein	NA	asp23 family protein
SAK_RS07080	SAK_1407	W903_RS06785	W903_1390	-	hypothetical protein	NA	hypothetical protein
SAK_RS03570	SAK_0714	W903_RS03610	W903_0741	-	endonuclease	NA	DNA/RNA non-specific endonuclease family protein
SAK_RS04625	SAK_0925	W903_RS04330	W903_0892	-	glutathione-dependent reductase	NA	glutathione S-transferase, C-terminal domain protein
SAK_RS01760	SAK_0355	W903_RS01660	W903_0339	proB	glutamate 5-kinase	proB	glutamate 5-kinase
SAK_RS10255	SAK_2039	W903_RS09780	W903_2003	-	cold-shock protein	NA	'Cold-shock' DNA-binding domain protein
SAK_RS00750	SAK_0152	W903_RS00785	W903_0160	-	membrane protein	NA	ECF-type riboflavin transporter, S component family protein
SAK_RS09600	SAK_1906	W903_RS09210	W903_1883	-	DNA-binding response regulator	NA	response regulator
SAK_RS02820	SAK_0566	W903_RS02855	W903_0587	bioB	biotin synthase	bioB	biotin synthase
SAK_RS01240	SAK_0252	W903_RS01235	W903_0252	-	hypothetical protein	NA	bacterial extracellular solute-binding s, 5 Middle family protein
SAK_RS01490	SAK_0302	W903_RS01425	W903_0290	-	choline ABC transporter permease	NA	binding--dependent transport system inner membrane component family protein
SAK_RS09750	SAK_1936	W903_RS09330	W903_1909	-	hypothetical protein	NA	hypothetical protein
SAK_RS09275	SAK_1842	W903_RS08855	W903_1812	-	hypothetical protein	NA	5-bromo-4-chloroindolyl phosphate hydrolysis family protein
SAK_RS10750	SAK_2134	W903_RS10160	W903_2079	-	23S rRNA (pseudouridine(1915)-N(3))-methyltransferase RlmH	rlmH	rRNA large subunit m3Psi methyltransferase RlmH
SAK_RS10110	SAK_2010	W903_RS09635	W903_1975	-	hypothetical protein	NA	na+ dependent nucleoside transporter family protein
SAK_RS10040	SAK_1995	W903_RS09580	W903_1963	leuS	leucine--tRNA ligase	leuS	leucine--tRNA ligase
SAK_RS01480	SAK_0300	W903_RS01415	W903_0288	-	amino acid ABC transporter permease	NA	binding--dependent transport system inner membrane component family protein
SAK_RS01005	SAK_0203	W903_RS01000	W903_0203	sufB	Fe-S cluster assembly protein SufB	sufB	feS assembly protein SufB
SAK_RS02675	SAK_0538	W903_RS02720	W903_0558	galE	UDP-glucose 4-epimerase GalE	NA	UDP-glucose 4-epimerase GalE
SAK_RS08925	SAK_1773	W903_RS08505	W903_1740	-	DNA polymerase III subunit epsilon	NA	exonuclease family protein
SAK_RS09525 SAK_RS09520	#N/A	W903_RS09135	W903_1868	#N/A	#N/A	NA	BNR repeat-like domain protein
SAK_RS02845	SAK_0571	W903_RS02880	W903_0592	-	type 4 prepilin peptidase 1	NA	type IV leader peptidase family protein
SAK_RS01085	SAK_0219	W903_RS01080	W903_0219	adcB	zinc ABC transporter permease	NA	fecCD transport family protein
SAK_RS00320	SAK_0065	W903_RS00330	W903_0067	sip	peptidoglycan-binding protein LysM	NA	lysM domain protein
SAK_RS01175	SAK_0239	W903_RS01170	W903_0239	proC	pyrroline-5-carboxylate reductase	proC	pyrroline-5-carboxylate reductase
SAK_RS00830	SAK_0168	W903_RS00860	W903_0175	rbsA	ribose import ATP-binding protein RbsA	NA	heme ABC exporter, ATP-binding protein CcmA
SAK_RS08520	SAK_1692	W903_RS08195	W903_1671	aroE	shikimate dehydrogenase	aroE	shikimate 5-dehydrogenase
SAK_RS00755	SAK_0153	W903_RS00790	W903_0161	-	hypothetical protein	NA	hypothetical protein
SAK_RS10575	SAK_2099	W903_RS09985	W903_2044	-	DHH family phosphoesterase	NA	DHHA1 domain protein
SAK_RS01880	SAK_0379	W903_RS01780	W903_0363	-	ABC transporter permease	NA	ABC-2 type transporter family protein
SAK_RS00995	SAK_0201	W903_RS00990	W903_0201	sufS	cysteine desulfurase	sufS	cysteine desulfurase, SufS family protein
SAK_RS09385	SAK_1864	W903_RS08965	W903_1834	-	transcriptional regulator	NA	periplasmic binding s and sugar binding domain of LacI family protein
SAK_RS09350	SAK_1857	W903_RS08930	W903_1827	-	hypothetical protein	NA	hypothetical protein
SAK_RS09595	SAK_1905	W903_RS09205	W903_1882	-	iron ABC transporter substrate-binding protein	NA	bacterial extracellular solute-binding family protein
SAK_RS01000	SAK_0202	W903_RS00995	W903_0202	-	iron-sulfur cluster assembly scaffold protein	NA	SUF system FeS assembly protein, NifU family
SAK_RS02610	SAK_0525	W903_RS02655	W903_0544	-	PTS galactitol transporter subunit IIB	NA	PTS system, Lactose/Cellobiose specific IIB subunit
SAK_RS01810	SAK_0365	W903_RS01710	W903_0349	-	membrane protein	NA	hypothetical protein
SAK_RS10250	SAK_2037	W903_RS09775	W903_2002	mutL	DNA mismatch repair protein MutL	mutL	DNA mismatch repair MutL family protein
SAK_RS09375	SAK_1862	W903_RS08955	W903_1832	-	Crp/Fnr family transcriptional regulator	NA	cyclic nucleotide-binding domain protein
SAK_RS02835	SAK_0569	W903_RS02870	W903_0590	-	long-chain-fatty-acid--CoA ligase	NA	AMP-binding enzyme family protein
SAK_RS01080	SAK_0218	W903_RS01075	W903_0218	adcC	zinc ABC transporter ATP-binding protein	NA	ABC transporter family protein
SAK_RS04135	SAK_0826	W903_RS03815	W903_0786	eda	2-dehydro-3-deoxy-phosphogluconate aldolase	NA	2-dehydro-3-deoxyphosphogluconate aldolase/4-hydroxy-2-oxoglutarate aldolase family protein
SAK_RS09545	SAK_1896	W903_RS09155	W903_1872	-	DeoR family transcriptional regulator	NA	deoR C terminal sensor domain protein
SAK_RS02355	SAK_0473	W903_RS02410	W903_0494	-	metal-dependent hydrolase	NA	metallo-beta-lactamase superfamily protein
SAK_RS01495	SAK_0303	W903_RS01430	W903_0291	-	glycine/betaine ABC transporter ATP-binding protein	NA	glycine betaine/L-proline transport ATP binding subunit
SAK_RS01180	SAK_0240	W903_RS01175	W903_0240	pepA	glutamyl aminopeptidase	pepA	glutamyl aminopeptidase
SAK_RS07595	SAK_1508	W903_RS07295	W903_1491	gloA	lactoylglutathione lyase	gloA	lactoylglutathione lyase
SAK_RS02695 SAK_RS02680	#N/A	W903_RS02725	W903_0559	#N/A	#N/A	NA	aldose 1-epimerase family protein
SAK_RS00745	SAK_0151	W903_RS00780	W903_0159	-	hydroxymethylpyrimidine/phosphomethylpyrimidine kinase	NA	pfkB carbohydrate kinase family protein

## Sheet: >1
A909 Upregulated	A909 Old Locus Tag	1084 Homolog	1084 Old Locus Tag	A909 Annotation	A909 Description	1084 Annotation	1084 Description
SAK_RS09575	SAK_1902	W903_RS09185	W903_1878	nrdI	ribonucleotide reductase assembly protein NrdI	NA	nrdI protein
SAK_RS10620	SAK_2108	W903_RS10030	W903_2053	cbiO	energy-coupling factor transporter ATPase	NA	ABC transporter family protein
SAK_RS09475	SAK_1882	W903_RS09090	W903_1859	galE	UDP-glucose 4-epimerase GalE	NA	UDP-glucose 4-epimerase GalE
SAK_RS00410	SAK_0083	W903_RS00425	W903_0086	-	hypothetical protein	NA	low molecular weight phosphotyrosine phosphatase family protein
SAK_RS09580	SAK_1903	W903_RS09190	W903_1879	-	peptidase M42	NA	M42 glutamyl aminopeptidase family protein
SAK_RS09480	SAK_1883	W903_RS09095	W903_1860	dexB	glucohydrolase	dexB	glucan 1,6-alpha-glucosidase
SAK_RS01190	SAK_0242	W903_RS01185	W903_0242	-	hypothetical protein	NA	hypothetical protein
SAK_RS09670	SAK_1920	W903_RS09270	W903_1896	-	PTS glucose transporter subunit IIABC	ptbA	PTS system, glucose subfamily, IIA component domain protein
SAK_RS00980	SAK_0198	W903_RS00975	W903_0198	-	undecaprenyl-phosphate alpha-N-acetylglucosaminyl 1-phosphate transferase	NA	glycosyl transferase 4 family protein
SAK_RS10635	SAK_2111	W903_RS10045	W903_2056	-	peptidase M16	NA	peptidase M16 inactive domain protein
SAK_RS10655	SAK_2115	W903_RS10065	W903_2060	-	sugar transporter	NA	sugar transport family protein
SAK_RS10615	SAK_2107	W903_RS10025	W903_2052	-	transporter	ecfT	energy-coupling factor transporter transmembrane protein EcfT
SAK_RS09585	SAK_1904	W903_RS09195	W903_1880	-	zeta toxin	NA	AAA domain protein
SAK_RS00710	SAK_0144	W903_RS00740	W903_0151	-	N-acetylmuramoyl-L-alanine amidase	NA	mannosyl-glycoendo-beta-N-acetylglucosaminidase family protein
SAK_RS00250	SAK_0051	W903_RS00255	W903_0051	prs	ribose-phosphate pyrophosphokinase 1	prs	ribose-phosphate diphosphokinase family protein
SAK_RS10610	SAK_2106	W903_RS10020	W903_2051	-	peptidoglycan-binding protein LysM	NA	lysM domain protein
SAK_RS10035	SAK_1994	W903_RS09575	W903_1962	-	chromosome assembly protein	NA	putative exported protein
SAK_RS10215	SAK_2030	W903_RS09740	W903_1995	-	hypothetical protein	NA	hypothetical protein
SAK_RS09795	SAK_1945	W903_RS05025	W903_1035	-	Cro/Cl family transcriptional regulator	NA	replication initiation factor family protein
SAK_RS00975	SAK_0197	W903_RS00970	W903_0197	-	adaptor protein MecA	NA	negative regulator of genetic competence family protein
SAK_RS00705	SAK_0143	W903_RS00735	W903_0150	-	D-alanyl-D-alanine carboxypeptidase	NA	D-alanyl-D-alanine carboxypeptidase family protein
SAK_RS10205	SAK_2028	W903_RS09730	W903_1993	-	hypothetical protein	NA	hypothetical protein
SAK_RS10625	SAK_2109	W903_RS10035	W903_2054	cbiO	energy-coupling factor transporter ATPase	NA	ABC transporter family protein
SAK_RS09680	SAK_1922	W903_RS09280	W903_1898	-	DNA-binding response regulator	NA	putative transcriptional activator CadC
SAK_RS08525	SAK_1693	W903_RS08200	W903_1672	-	aldo/keto reductase	NA	aldo/keto reductase family protein
SAK_RS01270	SAK_0258	W903_RS01265	W903_0258	-	alpha,alpha-phosphotrehalase	treC	alpha,alpha-phosphotrehalase
SAK_RS09935	SAK_1974	W903_RS09460	W903_1938	-	membrane protein	NA	ABC-2 transporter family protein
SAK_RS00690	SAK_0140	W903_RS00720	W903_0147	-	hypothetical protein	NA	hypothetical protein
SAK_RS00760	SAK_0154	W903_RS00795	W903_0162	-	mechanosensitive ion channel protein	NA	mechanosensitive ion channel family protein
SAK_RS10210	SAK_2029	W903_RS09735	W903_1994	-	crossover junction endodeoxyribonuclease RuvA	NA	hypothetical protein
SAK_RS00055	SAK_0012	W903_RS00060	W903_0012	-	serine hydrolase	NA	D-alanyl-D-alanine carboxypeptidase family protein
SAK_RS09540	SAK_1895	W903_RS09150	W903_1871	-	PTS galactose transporter subunit IIA	NA	phosphoenolpyruvate-dependent sugar phosphotransferase system, EIIA 2 family protein
SAK_RS10725	SAK_2129	W903_RS10135	W903_2074	-	ABC-F family ATPase	NA	ABC transporter family protein
SAK_RS10030	SAK_1993	W903_RS09570	W903_1961	-	two-component sensor histidine kinase	NA	his Kinase A domain protein
SAK_RS10165	SAK_2020	W903_RS09690	W903_1985	-	hypothetical protein	NA	hypothetical protein
SAK_RS10295	SAK_2047	W903_RS09820	W903_2011	hisS	histidine--tRNA ligase	hisS	histidine--tRNA ligase
SAK_RS00040	SAK_0009	W903_RS00045	W903_0009	-	hypothetical protein	NA	S4 domain protein
SAK_RS09760	SAK_1938	W903_RS09350	W903_1913	-	recombinase RarA	NA	sigma-54 interaction domain protein
SAK_RS01845	SAK_0372	W903_RS01745	W903_0356	-	hypothetical protein	NA	hypothetical protein
SAK_RS00050	SAK_0011	W903_RS00055	W903_0011	-	recombinase	NA	hypothetical protein
SAK_RS10640	SAK_2112	W903_RS10050	W903_2057	-	peptidase M16	NA	peptidase M16 inactive domain protein
SAK_RS09675	SAK_1921	W903_RS09275	W903_1897	-	histidine kinase	NA	his Kinase A domain protein
SAK_RS07720	SAK_1532	W903_RS07415	W903_1515	-	oleate hydratase	NA	myosin-cross-reactive antigen family protein
SAK_RS10730	SAK_2130	W903_RS10140	W903_2075	-	copper ABC transporter permease	NA	bacterial membrane YfhO family protein
SAK_RS00065	SAK_0014	W903_RS00070	W903_0014	hpt	hypoxanthine-guanine phosphoribosyltransferase	hpt	hypoxanthine phosphoribosyltransferase
SAK_RS09930	SAK_1973	W903_RS09455	W903_1937	-	GNAT family acetyltransferase	NA	acetyltransferase family protein
SAK_RS09685	SAK_1923	W903_RS09285	W903_1899	phoU	phosphate transport system regulatory protein PhoU	NA	phosphate transport system regulatory protein PhoU
SAK_RS01290	SAK_0262	W903_RS01285	W903_0262	-	transketolase	NA	thiamine pyrophosphate enzyme, C-terminal TPP binding domain protein
SAK_RS00070	SAK_0015	W903_RS00075	W903_0015	ftsH	cell division protein FtsH	hflB	ATP-dependent metallopeptidase HflB family protein
SAK_RS10630	SAK_2110	W903_RS10040	W903_2055	pgsA	CDP-diacylglycerol--glycerol-3-phosphate 3-phosphatidyltransferase	pgsA	CDP-diacylglycerol--glycerol-3-phosphate 3-phosphatidyltransferase
SAK_RS00045	SAK_0010	W903_RS00050	W903_0010	-	septum formation initiation protein	NA	septum formation initiator family protein
SAK_RS10225	SAK_2032	W903_RS09750	W903_1997	recA	DNA recombination/repair protein RecA	recA	protein RecA
SAK_RS09755	SAK_1937	W903_RS09345	W903_1912	-	acetyltransferase	NA	putative acetyltransferase
SAK_RS01295	SAK_0263	W903_RS01290	W903_0263	-	transketolase	NA	transketolase, pyrimidine binding domain protein
SAK_RS00270	SAK_0055	W903_RS00275	W903_0055	plsX	phosphate acyltransferase	plsX	fatty acid/phospholipid synthesis protein PlsX
SAK_RS00700	SAK_0142	W903_RS00730	W903_0149	-	phosphoglycerate mutase	NA	histidine phosphatase super family protein
SAK_RS00795	SAK_0161	W903_RS00830	W903_0169	radA	DNA repair protein RadA	radA	DNA repair protein RadA
SAK_RS09200	SAK_1827	W903_RS08780	W903_1797	-	hypothetical protein	NA	hypothetical protein
SAK_RS09160	SAK_1819	W903_RS08740	W903_1789	xpkA	phosphoketolase	xpkA	xylulose-5-phosphate phosphoketolase
SAK_RS10720	SAK_2128	W903_RS10130	W903_2073	-	membrane protein	NA	hypothetical protein
SAK_RS00435	SAK_0088	W903_RS00450	W903_0091	thrC	threonine synthase	thrC	threonine synthase
SAK_RS10760	SAK_2136	W903_RS10170	W903_2081	-	chromosome partitioning protein ParB	NA	parB/RepB/Spo0J family partition domain protein
SAK_RS10435	SAK_2074	W903_RS09955	W903_2038	-	TetR family transcriptional regulator	NA	bacterial regulatory s, tetR family protein
SAK_RS10710	SAK_2126	W903_RS10120	W903_2071	trpS	tryptophan--tRNA ligase	trpS	tryptophan--tRNA ligase
SAK_RS10440	SAK_2075	W903_RS09960	W903_2039	-	hypothetical protein	NA	hypothetical protein
SAK_RS09800	SAK_1946	W903_RS05020	W903_1034	-	hypothetical protein	NA	glycerophosphoryl diester phosphodiesterase family protein
SAK_RS10430	SAK_2073	W903_RS09950	W903_2037	-	membrane protein	NA	yhgE/Pip N-terminal domain protein
SAK_RS00020	SAK_0004	W903_RS00020	W903_0004	-	hypothetical protein	NA	hypothetical protein
SAK_RS00850	SAK_0172	W903_RS00880	W903_0179	-	permease	NA	ftsX-like permease family protein
SAK_RS10000	SAK_1987	W903_RS09535	W903_1954	-	bifunctional homocysteine S-methyltransferase/methylenetetrahydrofolate reductase	NA	homocysteine S-methyltransferase family protein
SAK_RS09880	0	W903_RS09410	W903_1927	#N/A	DNA-damage-inducible protein J	NA	addiction module antitoxin, RelB/DinJ family protein
SAK_RS00315	SAK_0064	W903_RS00325	W903_0066	zooA	hypothetical protein	NA	peptidase M23 family protein
SAK_RS09390	SAK_1865	W903_RS08970	W903_1835	-	hypothetical protein	NA	heparinase II/III-like family protein
SAK_RS01210	SAK_0246	W903_RS01205	W903_0246	ssb2	Single-stranded DNA-binding protein 2	NA	single-stranded DNA-binding family protein

## Sheet: >2
A909 Upregulated	A909 Old Locus Tag	1084 Homolog	1084 Old Locus Tag	A909 Annotation	A909 Description	1084 Annotation	1084 Description
SAK_RS00720	SAK_0146	W903_RS00750	W903_0153	grpE	heat shock protein GrpE	NA	grpE family protein
SAK_RS00805	SAK_0163	W903_RS00840	W903_0171	-	pyridine nucleotide-disulfide oxidoreductase	NA	NAD-dependent glycerol-3-phosphate dehydrogenase family protein
SAK_RS03065	#N/A	W903_RS03095	W903_0634	#N/A	#N/A	NA	putative excisionase
SAK_RS03085	SAK_0617	W903_RS03140	W903_0644	-	prophage LambdaSa03, helicase	NA	DEAD/DEAH box helicase family protein
SAK_RS04360	SAK_0872	W903_RS04040	W903_0832	ribD	riboflavin biosynthesis protein RibD	ribD	riboflavin biosynthesis protein RibD
SAK_RS04365	SAK_0873	W903_RS04045	W903_0833	ribE	riboflavin synthase subunit alpha	ribE	riboflavin synthase, alpha subunit
SAK_RS04370	SAK_0874	W903_RS04050	W903_0834	ribBA	3,4-dihydroxy-2-butanone-4-phosphate synthase	ribA	GTP cyclohydrolase II
SAK_RS10170	SAK_2021	W903_RS09695	W903_1986	nrdG	anaerobic ribonucleoside-triphosphate reductase activating protein	nrdG	anaerobic ribonucleoside-triphosphate reductase activating protein
SAK_RS10175	SAK_2022	W903_RS09700	W903_1987	-	acetyltransferase	NA	acetyltransferase family protein
SAK_RS10180	SAK_2023	W903_RS09705	W903_1988	-	Gfo/Idh/MocA family oxidoreductase	NA	oxidoreductase , NAD-binding Rossmann fold family protein
SAK_RS10190	SAK_2025	W903_RS09715	W903_1990	nrdD	anaerobic ribonucleoside triphosphate reductase	nrdD	anaerobic ribonucleoside-triphosphate reductase
SAK_RS10230	SAK_2033	W903_RS09755	W903_1998	cinA	competence damage-inducible protein A	NA	competence/damage-inducible CinA C-terminal domain protein
SAK_RS10275	SAK_2043	W903_RS09800	W903_2007	-	hypothetical protein	uviB	bacteriocin
SAK_RS10400	SAK_2067	W903_RS09920	W903_2031	-	response regulator	NA	response regulator
SAK_RS10585	SAK_2101	W903_RS09995	W903_2046	-	multiple antibiotic resistance protein MarC	NA	marC integral membrane family protein
SAK_RS10645	SAK_2113	W903_RS10055	W903_2058	-	hypothetical protein	NA	S4 domain protein
SAK_RS10680	SAK_2120	W903_RS10090	W903_2065	-	B3/4 domain-containing protein	NA	B3/4 domain protein

## Sheet: >3
A909 Upregulated	A909 Old Locus Tag	1084 Homolog	1084 Old Locus Tag	A909 Annotation	A909 Description	1084 Annotation	1084 Description
SAK_RS00425	SAK_0086	W903_RS00440	W903_0089	-	bifunctional acetaldehyde-CoA/alcohol dehydrogenase	NA	aldehyde dehydrogenase family protein
